# Supplementary material for: De novo transcriptome sequencing of Impatiens uliginosa and the analysis of candidate genes related to spur development
Source: BMC Plant Biol. 2022 Dec 1;22:553. doi: 10.1186/s12870-022-03894-1 (PMC9713998; doi:10.1186/s12870-022-03894-1)
Supplement: Supplementary file 6 — Additional file 6. [file 12870_2022_3894_MOESM6_ESM.xlsx]

## Sheet: annotation
Table S1 Summary of annotated information for unigenes from NR, Swiss-Prot, Pfam, COG, GO and KEGG databases
Gene ID	nr	swissprot	pfam	COG	GO_id	Pathway_id
TRINITY_DN10374_c0_g1	XP_002283428.1(PREDICTED: protein VACUOLELESS1 [Vitis vinifera] )	sp|Q93VQ0|VCL1_ARATH(Protein VACUOLELESS1 OS=Arabidopsis thaliana OX=3702 GN=VCL1 PE=1 SV=1)	PF04840(Vps16_C:Vps16, C-terminal region)	ENOG410XQ8X(K:Transcription)	GO:0016197(biological_process:endosomal transport); GO:0030897(cellular_component:HOPS complex); GO:0045992(biological_process:negative regulation of embryonic development); GO:0006886(biological_process:intracellular protein transport); GO:0051469(biological_process:vesicle fusion with vacuole); GO:0005737(cellular_component:cytoplasm); GO:0009705(cellular_component:plant-type vacuole membrane);…
TRINITY_DN16717_c0_g1
TRINITY_DN7756_c0_g1	XP_028086596.1(verprolin isoform X3 [Camellia sinensis])	sp|Q9LI74|CHUP1_ARATH(Protein CHUP1, chloroplastic OS=Arabidopsis thaliana OX=3702 GN=CHUP1 PE=1 SV=1)		ENOG410YDG8(S:Function unknown)
TRINITY_DN21421_c0_g1
TRINITY_DN2200_c0_g5
TRINITY_DN1123_c1_g1	XP_028054866.1(arogenate dehydratase/prephenate dehydratase 1, chloroplastic-like [Camellia sinensis] )	sp|Q9SA96|AROD1_ARATH(Arogenate dehydratase/prephenate dehydratase 1, chloroplastic OS=Arabidopsis thaliana OX=3702 GN=ADT1 PE=1 SV=1)	PF00800(PDT:Prephenate dehydratase); PF01842(ACT:ACT domain)	COG0077(S:Function unknown)	GO:0009570(cellular_component:chloroplast stroma); GO:0004664(molecular_function:prephenate dehydratase activity); GO:0047769(molecular_function:arogenate dehydratase activity); GO:0009094(biological_process:L-phenylalanine biosynthetic process); GO:0009507(cellular_component:chloroplast)	map00400(Phenylalanine, tyrosine and tryptophan biosynthesis)
TRINITY_DN13252_c0_g1	ACG24489.1(60S ribosomal protein L7a [Zea mays])	sp|P12970|RL7A_MOUSE(60S ribosomal protein L7a OS=Mus musculus OX=10090 GN=Rpl7a PE=1 SV=2)	PF01248(Ribosomal_L7Ae:Ribosomal protein L7Ae/L30e/S12e/Gadd45 family)	COG1358(D:Cell cycle control, cell division, chromosome partitioning)	GO:0005840(cellular_component:ribosome); GO:0022625(cellular_component:cytosolic large ribosomal subunit); GO:1990904(cellular_component:ribonucleoprotein complex); GO:0042254(biological_process:ribosome biogenesis); GO:0003723(molecular_function:RNA binding); GO:0000470(biological_process:maturation of LSU-rRNA)	map03010(Ribosome)
TRINITY_DN1954_c0_g1
TRINITY_DN15931_c0_g1	XP_019191750.1(PREDICTED: uncharacterized protein LOC109186281 [Ipomoea nil])				GO:0015074(biological_process:DNA integration); GO:0009058(biological_process:biosynthetic process); GO:0003676(molecular_function:nucleic acid binding); GO:0003824(molecular_function:catalytic activity)
TRINITY_DN1118_c0_g1	XP_028081689.1(serine/threonine-protein kinase/endoribonuclease IRE1b-like isoform X1 [Camellia sinensis] )	sp|Q9C5S2|IRE1A_ARATH(Serine/threonine-protein kinase/endoribonuclease IRE1a OS=Arabidopsis thaliana OX=3702 GN=IRE1A PE=1 SV=1)	PF06479(Ribonuc_2-5A:Ribonuclease 2-5A); PF00069(Pkinase:Protein kinase domain); PF07714(Pkinase_Tyr:Protein tyrosine kinase); PF17667(Pkinase_fungal:Fungal protein kinase)	COG0515(T:Signal transduction mechanisms)	GO:0000394(biological_process:RNA splicing, via endonucleolytic cleavage and ligation); GO:0030968(biological_process:endoplasmic reticulum unfolded protein response); GO:0016021(cellular_component:integral component of membrane); GO:0004540(molecular_function:ribonuclease activity); GO:0004521(molecular_function:endoribonuclease activity); GO:0034263(biological_process:autophagy in response to E…	map04141(Protein processing in endoplasmic reticulum)
TRINITY_DN3925_c0_g1	XP_028054498.1(G-type lectin S-receptor-like serine/threonine-protein kinase At1g11330 isoform X1 [Camellia sinensis] )	sp|Q9LPZ9|SD113_ARATH(G-type lectin S-receptor-like serine/threonine-protein kinase SD1-13 OS=Arabidopsis thaliana OX=3702 GN=SD113 PE=1 SV=2)	PF07714(Pkinase_Tyr:Protein tyrosine kinase); PF00069(Pkinase:Protein kinase domain); PF01453(B_lectin:D-mannose binding lectin); PF00954(S_locus_glycop:S-locus glycoprotein domain); PF08276(PAN_2:PAN-like domain); PF11883(DUF3403:Domain of unknown function (DUF3403))	COG0515(T:Signal transduction mechanisms); ENOG4110XTI(T:Signal transduction mechanisms)	GO:0006468(biological_process:protein phosphorylation); GO:0016021(cellular_component:integral component of membrane); GO:0030246(molecular_function:carbohydrate binding); GO:0004674(molecular_function:protein serine/threonine kinase activity); GO:0005886(cellular_component:plasma membrane); GO:0005524(molecular_function:ATP binding); GO:0048544(biological_process:recognition of pollen)
TRINITY_DN7083_c1_g1
TRINITY_DN24577_c0_g1
TRINITY_DN25748_c0_g1
TRINITY_DN17525_c0_g1			PF00705(PCNA_N:Proliferating cell nuclear antigen, N-terminal domain)
TRINITY_DN4569_c0_g1	THF94183.1(hypothetical protein TEA_004446 [Camellia sinensis var. sinensis])	sp|Q7Z695|ADCK2_HUMAN(Uncharacterized aarF domain-containing protein kinase 2 OS=Homo sapiens OX=9606 GN=ADCK2 PE=1 SV=1)		COG0661(S:Function unknown)	GO:0015434(molecular_function:cadmium-transporting ATPase activity); GO:0016301(molecular_function:kinase activity); GO:0016787(molecular_function:hydrolase activity)
TRINITY_DN5888_c0_g1	XP_019226973.1(PREDICTED: protein AIR1-like [Nicotiana attenuata] )		PF00098(zf-CCHC:Zinc knuckle)	COG5082(O:Posttranslational modification, protein turnover, chaperones); COG5082(U:Intracellular trafficking, secretion, and vesicular transport)	GO:0008270(molecular_function:zinc ion binding); GO:0003676(molecular_function:nucleic acid binding)
TRINITY_DN20222_c0_g4
TRINITY_DN9143_c0_g1	XP_024637923.1(THO complex subunit 4A [Medicago truncatula] )	sp|Q8L719|THO4B_ARATH(THO complex subunit 4B OS=Arabidopsis thaliana OX=3702 GN=ALY2 PE=1 SV=1)	PF00076(RRM_1:RNA recognition motif. (a.k.a. RRM, RBD, or RNP domain)); PF13865(FoP_duplication:C-terminal duplication domain of Friend of PRMT1)	ENOG4111JAW(S:Function unknown)	GO:0003723(molecular_function:RNA binding)	map03013(RNA transport); map03015(mRNA surveillance pathway); map03040(Spliceosome)
TRINITY_DN28553_c0_g1	XP_028796762.1(reactive Intermediate Deaminase A, chloroplastic-like [Prosopis alba])	sp|Q9V3W0|UK114_DROME(RutC family protein UK114 OS=Drosophila melanogaster OX=7227 GN=UK114 PE=2 SV=1)	PF01042(Ribonuc_L-PSP:Endoribonuclease L-PSP)	COG0251(J:Translation, ribosomal structure and biogenesis)
TRINITY_DN13404_c1_g1
TRINITY_DN21239_c0_g2
TRINITY_DN15747_c0_g1
TRINITY_DN4103_c0_g1	XP_023876886.1(basic leucine zipper 61-like [Quercus suber])	sp|Q5QNI5|BZP02_ORYSJ(Basic leucine zipper 2 OS=Oryza sativa subsp. japonica OX=39947 GN=BZIP02 PE=2 SV=1)		ENOG410YEVN(K:Transcription); ENOG410YFVN(K:Transcription)	GO:0003700(molecular_function:transcription factor activity, sequence-specific DNA binding)
TRINITY_DN3735_c0_g1			PF13565(HTH_32:Homeodomain-like domain)
TRINITY_DN9351_c0_g1	XP_008244029.1(PREDICTED: protein DENND6A [Prunus mume] )	sp|Q8IWF6|DEN6A_HUMAN(Protein DENND6A OS=Homo sapiens OX=9606 GN=DENND6A PE=1 SV=1)	PF08616(SPA:Stabilization of polarity axis)	ENOG410XP3F(S:Function unknown)	GO:0017112(molecular_function:Rab guanyl-nucleotide exchange factor activity)
TRINITY_DN23135_c0_g1
TRINITY_DN1138_c0_g3
TRINITY_DN1783_c0_g2	PSS00499.1(Serine protease, partial [Actinidia chinensis var. chinensis])	sp|Q1PF50|EDA2_ARATH(Probable serine protease EDA2 OS=Arabidopsis thaliana OX=3702 GN=EDA2 PE=2 SV=2)	PF05577(Peptidase_S28:Serine carboxypeptidase S28)	ENOG410XSGG(O:Posttranslational modification, protein turnover, chaperones)	GO:0008239(molecular_function:dipeptidyl-peptidase activity); GO:0006508(biological_process:proteolysis); GO:0004180(molecular_function:carboxypeptidase activity); GO:0005773(cellular_component:vacuole); GO:0008236(molecular_function:serine-type peptidase activity)
TRINITY_DN9995_c0_g1	XP_028103595.1(leucine-rich repeat extensin-like protein 6 [Camellia sinensis] )
TRINITY_DN40404_c0_g1
TRINITY_DN5014_c0_g3
TRINITY_DN1228_c0_g2
TRINITY_DN3222_c0_g2
TRINITY_DN6930_c0_g1	XP_028067923.1(uncharacterized protein LOC114270598 [Camellia sinensis])			ENOG410YDXJ(S:Function unknown)
TRINITY_DN36636_c0_g1		sp|Q4QR29|CTR9_XENLA(RNA polymerase-associated protein CTR9 homolog OS=Xenopus laevis OX=8355 GN=ctr9 PE=2 SV=1)	PF07719(TPR_2:Tetratricopeptide repeat); PF13431(TPR_17:Tetratricopeptide repeat); PF14559(TPR_19:Tetratricopeptide repeat); PF13428(TPR_14:Tetratricopeptide repeat)	COG0457(S:Function unknown)
TRINITY_DN16891_c0_g3	XP_028061348.1(uncharacterized protein LOC114264829 [Camellia sinensis] )		PF03087(DUF241:Arabidopsis protein of unknown function); PF09920(DUF2150:Uncharacterized protein conserved in archaea (DUF2150))	ENOG411180M(S:Function unknown); ENOG410YM84(S:Function unknown)	GO:0003743(molecular_function:translation initiation factor activity)
TRINITY_DN39737_c0_g1
TRINITY_DN4588_c0_g2
TRINITY_DN996_c0_g2	XP_028095126.1(uncharacterized protein LOC114295129 [Camellia sinensis] )	sp|Q84JP1|NFYA7_ARATH(Nuclear transcription factor Y subunit A-7 OS=Arabidopsis thaliana OX=3702 GN=NFYA7 PE=1 SV=1)		ENOG410XRAP(S:Function unknown)
TRINITY_DN6352_c0_g7
TRINITY_DN21018_c0_g1	PIA32720.1(hypothetical protein AQUCO_04400132v1 [Aquilegia coerulea])	sp|Q8RX22|MIP1_ARATH(MND1-interacting protein 1 OS=Arabidopsis thaliana OX=3702 GN=MIP1 PE=1 SV=1)		ENOG410Y2TA(S:Function unknown); ENOG410XVVU(S:Function unknown)	GO:0016021(cellular_component:integral component of membrane)
TRINITY_DN20032_c0_g2
TRINITY_DN2157_c0_g1	XP_010659559.1(PREDICTED: protein EMSY-LIKE 3 [Vitis vinifera] )	sp|F4K2F0|EML3_ARATH(Protein EMSY-LIKE 3 OS=Arabidopsis thaliana OX=3702 GN=EML3 PE=1 SV=1)	PF03735(ENT:ENT domain); PF09465(LBR_tudor:Lamin-B receptor of TUDOR domain)	ENOG410YF3T(S:Function unknown)	GO:0050832(biological_process:defense response to fungus); GO:0005634(cellular_component:nucleus)
TRINITY_DN17901_c0_g2	PSR93137.1(BTB/POZ and MATH domain-containing protein [Actinidia chinensis var. chinensis])	sp|O22286|BPM3_ARATH(BTB/POZ and MATH domain-containing protein 3 OS=Arabidopsis thaliana OX=3702 GN=BPM3 PE=1 SV=1)	PF00651(BTB:BTB/POZ domain); PF00917(MATH:MATH domain)	ENOG410XQV8(S:Function unknown)	GO:0031396(biological_process:regulation of protein ubiquitination); GO:0071472(biological_process:cellular response to salt stress); GO:0005829(cellular_component:cytosol); GO:0005634(cellular_component:nucleus); GO:0042802(molecular_function:identical protein binding)
TRINITY_DN1921_c0_g1	XP_019265159.1(PREDICTED: protein TONNEAU 1a-like isoform X2 [Nicotiana attenuata] )	sp|Q9FQ24|TON1B_ARATH(Protein TONNEAU 1b OS=Arabidopsis thaliana OX=3702 GN=TON1B PE=1 SV=1)	PF16045(LisH_2:LisH); PF09398(FOP_dimer:FOP N terminal dimerisation domain)	ENOG410Y1GN(S:Function unknown)
TRINITY_DN2294_c0_g1	XP_028120218.1(F-box protein SKIP17-like isoform X1 [Camellia sinensis] )	sp|Q9SY03|FB219_ARATH(F-box protein At4g02760 OS=Arabidopsis thaliana OX=3702 GN=At4g02760 PE=4 SV=2)	PF12937(F-box-like:F-box-like)	ENOG4111FF2(S:Function unknown)	GO:0016567(biological_process:protein ubiquitination); GO:0031146(biological_process:SCF-dependent proteasomal ubiquitin-dependent protein catabolic process); GO:0019005(cellular_component:SCF ubiquitin ligase complex)
TRINITY_DN16754_c0_g1
TRINITY_DN16532_c1_g3	PSR98321.1(Glycosyltransferase [Actinidia chinensis var. chinensis])	sp|Q9FFN2|GLYT3_ARATH(Probable glycosyltransferase At5g03795 OS=Arabidopsis thaliana OX=3702 GN=At5g03795 PE=3 SV=2)	PF03016(Exostosin:Exostosin family)	ENOG410XTFH(S:Function unknown)	GO:0016021(cellular_component:integral component of membrane); GO:0006486(biological_process:protein glycosylation); GO:0016757(molecular_function:transferase activity, transferring glycosyl groups); GO:0102983(molecular_function:xylogalacturonan beta-1,3-xylosyltransferase activity)
TRINITY_DN8277_c1_g1	CAN74984.1(hypothetical protein VITISV_035210 [Vitis vinifera])	sp|O80842|CFTSY_ARATH(Cell division protein FtsY homolog, chloroplastic OS=Arabidopsis thaliana OX=3702 GN=CPFTSY PE=1 SV=2)	PF00665(rve:Integrase core domain)	COG0552(U:Intracellular trafficking, secretion, and vesicular transport)	GO:0000943(cellular_component:retrotransposon nucleocapsid); GO:0005047(molecular_function:signal recognition particle binding); GO:0016020(cellular_component:membrane); GO:0003924(molecular_function:GTPase activity); GO:0006614(biological_process:SRP-dependent cotranslational protein targeting to membrane); GO:0005623(cellular_component:cell); GO:0006605(biological_process:protein targeting); GO…	map03060(Protein export)
TRINITY_DN17380_c0_g2
TRINITY_DN22901_c1_g1	RVX21218.1(hypothetical protein CK203_002275 [Vitis vinifera])		PF13966(zf-RVT:zinc-binding in reverse transcriptase)	COG5141(S:Function unknown); ENOG410Y65V(S:Function unknown); COG2124(Q:Secondary metabolites biosynthesis, transport and catabolism)	GO:0016021(cellular_component:integral component of membrane); GO:0004386(molecular_function:helicase activity); GO:0003676(molecular_function:nucleic acid binding); GO:0003964(molecular_function:RNA-directed DNA polymerase activity); GO:0005524(molecular_function:ATP binding); GO:0016491(molecular_function:oxidoreductase activity)
TRINITY_DN15675_c0_g1
TRINITY_DN39340_c0_g1	XP_011095398.1(calcium-dependent protein kinase 33-like [Sesamum indicum])	sp|P53683|CDPKJ_ORYSJ(Calcium-dependent protein kinase 19 OS=Oryza sativa subsp. japonica OX=39947 GN=CPK19 PE=2 SV=2)	PF00069(Pkinase:Protein kinase domain); PF07714(Pkinase_Tyr:Protein tyrosine kinase)	ENOG410XRMJ(O:Posttranslational modification, protein turnover, chaperones)	GO:0005509(molecular_function:calcium ion binding); GO:0005524(molecular_function:ATP binding); GO:0004672(molecular_function:protein kinase activity)	map04626(Plant-pathogen interaction)
TRINITY_DN2693_c0_g1	GAY59185.1(hypothetical protein CUMW_192660, partial [Citrus unshiu])			ENOG4111K31(S:Function unknown)	GO:0016021(cellular_component:integral component of membrane); GO:0003743(molecular_function:translation initiation factor activity)
TRINITY_DN13578_c0_g1
TRINITY_DN20055_c0_g1
TRINITY_DN37935_c0_g1
TRINITY_DN4152_c0_g2
TRINITY_DN4766_c0_g1	PSS19649.1(Peroxisomal adenine nucleotide carrier 1 like [Actinidia chinensis var. chinensis])	sp|B6ZJZ9|PNC1_SOYBN(Peroxisomal adenine nucleotide carrier 1 OS=Glycine max OX=3847 GN=PNC1 PE=2 SV=1)	PF00153(Mito_carr:Mitochondrial carrier protein)	ENOG410ZNC0(S:Function unknown)	GO:0005347(molecular_function:ATP transmembrane transporter activity); GO:0005779(cellular_component:integral component of peroxisomal membrane); GO:0007031(biological_process:peroxisome organization); GO:0006635(biological_process:fatty acid beta-oxidation); GO:0015866(biological_process:ADP transport); GO:0015867(biological_process:ATP transport); GO:0016021(cellular_component:integral componen…
TRINITY_DN25754_c0_g1	AFK49397.1(unknown [Lotus japonicus])	sp|Q56JU9|RS24_BOVIN(40S ribosomal protein S24 OS=Bos taurus OX=9913 GN=RPS24 PE=2 SV=2)	PF01282(Ribosomal_S24e:Ribosomal protein S24e)	COG2004(S:Function unknown)	GO:0003735(molecular_function:structural constituent of ribosome); GO:0006412(biological_process:translation); GO:0005840(cellular_component:ribosome)	map03010(Ribosome)
TRINITY_DN37126_c0_g1
TRINITY_DN38454_c0_g1
TRINITY_DN7402_c0_g1	PSS13632.1(ALBINO3-like protein [Actinidia chinensis var. chinensis])	sp|Q9FYL3|ALB4_ARATH(ALBINO3-like protein 1, chloroplastic OS=Arabidopsis thaliana OX=3702 GN=ALB4 PE=1 SV=3)	PF02096(60KD_IMP:60Kd inner membrane protein)	COG0706(C:Energy production and conversion)	GO:0016021(cellular_component:integral component of membrane); GO:0032977(molecular_function:membrane insertase activity)	map03060(Protein export)
TRINITY_DN15534_c0_g1
TRINITY_DN25596_c0_g1
TRINITY_DN26657_c0_g1
TRINITY_DN17445_c0_g1	KDP44852.1(hypothetical protein JCGZ_01352 [Jatropha curcas])				GO:0004252(molecular_function:serine-type endopeptidase activity)
TRINITY_DN2651_c1_g2
TRINITY_DN10989_c0_g2	XP_009764179.1(PREDICTED: uncharacterized RNA-binding protein C1827.05c-like [Nicotiana sylvestris])	sp|O74978|YQL5_SCHPO(Uncharacterized RNA-binding protein C1827.05c OS=Schizosaccharomyces pombe (strain 972 / ATCC 24843) OX=284812 GN=SPCC1827.05c PE=4 SV=1)	PF00076(RRM_1:RNA recognition motif. (a.k.a. RRM, RBD, or RNP domain))	ENOG4111NF9(S:Function unknown)	GO:0016021(cellular_component:integral component of membrane); GO:0003723(molecular_function:RNA binding)
TRINITY_DN6679_c0_g3
TRINITY_DN11034_c0_g3
TRINITY_DN14460_c0_g2	XP_023929168.1(60S ribosomal protein L21-A-like [Quercus suber])	sp|P46778|RL21_HUMAN(60S ribosomal protein L21 OS=Homo sapiens OX=9606 GN=RPL21 PE=1 SV=2)	PF01157(Ribosomal_L21e:Ribosomal protein L21e)	COG2139(J:Translation, ribosomal structure and biogenesis)	GO:0003735(molecular_function:structural constituent of ribosome); GO:0022625(cellular_component:cytosolic large ribosomal subunit); GO:0006412(biological_process:translation); GO:0005840(cellular_component:ribosome)	map03010(Ribosome)
TRINITY_DN5755_c0_g1	XP_028073934.1(ubiquitin-activating enzyme E1 1-like [Camellia sinensis])	sp|P93028|UBE11_ARATH(Ubiquitin-activating enzyme E1 1 OS=Arabidopsis thaliana OX=3702 GN=UBA1 PE=1 SV=1)	PF00899(ThiF:ThiF family); PF10585(UBA_e1_thiolCys:Ubiquitin-activating enzyme active site); PF16190(E1_FCCH:Ubiquitin-activating enzyme E1 FCCH domain); PF16191(E1_4HB:Ubiquitin-activating enzyme E1 four-helix bundle); PF09358(E1_UFD:Ubiquitin fold domain)	COG0476(H:Coenzyme transport and metabolism)	GO:0006464(biological_process:cellular protein modification process); GO:0016021(cellular_component:integral component of membrane); GO:0008641(molecular_function:small protein activating enzyme activity); GO:0005524(molecular_function:ATP binding)	map04120(Ubiquitin mediated proteolysis)
TRINITY_DN8299_c1_g1	XP_007010484.1(PREDICTED: dnaJ protein homolog [Theobroma cacao] )	sp|P43644|DNJH_ATRNU(DnaJ protein homolog ANJ1 OS=Atriplex nummularia OX=3553 PE=2 SV=1)	PF01556(DnaJ_C:DnaJ C terminal domain); PF00226(DnaJ:DnaJ domain); PF00684(DnaJ_CXXCXGXG:DnaJ central domain); PF15777(Anti-TRAP:Tryptophan RNA-binding attenuator protein inhibitory protein)	COG0484(O:Posttranslational modification, protein turnover, chaperones)	GO:0006457(biological_process:protein folding); GO:0031072(molecular_function:heat shock protein binding); GO:0005829(cellular_component:cytosol); GO:0051082(molecular_function:unfolded protein binding); GO:0009408(biological_process:response to heat); GO:0046872(molecular_function:metal ion binding); GO:0005524(molecular_function:ATP binding)	map04141(Protein processing in endoplasmic reticulum)
TRINITY_DN10335_c0_g1	XP_028106508.1(leucine-rich repeat receptor protein kinase EMS1-like [Camellia sinensis] )	sp|Q9LYN8|EMS1_ARATH(Leucine-rich repeat receptor protein kinase EMS1 OS=Arabidopsis thaliana OX=3702 GN=EMS1 PE=1 SV=1)	PF00069(Pkinase:Protein kinase domain); PF07714(Pkinase_Tyr:Protein tyrosine kinase); PF17667(Pkinase_fungal:Fungal protein kinase)	COG0515(S:Function unknown)	GO:0004674(molecular_function:protein serine/threonine kinase activity); GO:0016021(cellular_component:integral component of membrane); GO:0005524(molecular_function:ATP binding)
TRINITY_DN38398_c0_g1
TRINITY_DN9545_c0_g2	PSS16144.1(ATP-dependent helicase [Actinidia chinensis var. chinensis])	sp|P31244|RAD16_YEAST(DNA repair protein RAD16 OS=Saccharomyces cerevisiae (strain ATCC 204508 / S288c) OX=559292 GN=RAD16 PE=1 SV=1)	PF00176(SNF2_N:SNF2 family N-terminal domain); PF00271(Helicase_C:Helicase conserved C-terminal domain); PF13923(zf-C3HC4_2:Zinc finger, C3HC4 type (RING finger)); PF04851(ResIII:Type III restriction enzyme, res subunit); PF14447(Prok-RING_4:Prokaryotic RING finger family 4); PF00097(zf-C3HC4:Zinc finger, C3HC4 type (RING finger)); PF13920(zf-C3HC4_3:Zinc finger, C3HC4 type (RING finger)); PF1463…	COG0553(L:Replication, recombination and repair); ENOG410YVYB(L:Replication, recombination and repair)	GO:0046872(molecular_function:metal ion binding); GO:0005524(molecular_function:ATP binding); GO:0004386(molecular_function:helicase activity)
TRINITY_DN10128_c0_g1	XP_006476945.1(CBBY-like protein isoform X1 [Citrus sinensis])	sp|Q94K71|CBBY_ARATH(CBBY-like protein OS=Arabidopsis thaliana OX=3702 GN=CBBY PE=1 SV=1)	PF13419(HAD_2:Haloacid dehalogenase-like hydrolase); PF00702(Hydrolase:haloacid dehalogenase-like hydrolase); PF13242(Hydrolase_like:HAD-hyrolase-like)	COG0637(S:Function unknown)	GO:0016787(molecular_function:hydrolase activity)
TRINITY_DN2823_c0_g1	XP_028053194.1(tubby-like F-box protein 5 [Camellia sinensis])	sp|Q8GVE5|TLP2_ARATH(Tubby-like F-box protein 2 OS=Arabidopsis thaliana OX=3702 GN=TULP2 PE=2 SV=1)	PF01167(Tub:Tub family); PF00646(F-box:F-box domain); PF12937(F-box-like:F-box-like)	ENOG410XQFT(S:Function unknown)
TRINITY_DN22_c0_g4
TRINITY_DN2354_c2_g1
TRINITY_DN5820_c1_g1
TRINITY_DN15724_c0_g2	XP_016573621.1(PREDICTED: methionine--tRNA ligase, cytoplasmic [Capsicum annuum])	sp|P31230|AIMP1_MOUSE(Aminoacyl tRNA synthase complex-interacting multifunctional protein 1 OS=Mus musculus OX=10090 GN=Aimp1 PE=1 SV=2)	PF01588(tRNA_bind:Putative tRNA binding domain)	COG0073(C:Energy production and conversion)	GO:0004825(molecular_function:methionine-tRNA ligase activity); GO:0005829(cellular_component:cytosol); GO:0000049(molecular_function:tRNA binding); GO:0006431(biological_process:methionyl-tRNA aminoacylation); GO:0005524(molecular_function:ATP binding)
TRINITY_DN514_c0_g1	EYU27837.1(hypothetical protein MIMGU_mgv1a002310mg [Erythranthe guttata])	sp|Q9M0X5|CRK25_ARATH(Cysteine-rich receptor-like protein kinase 25 OS=Arabidopsis thaliana OX=3702 GN=CRK25 PE=3 SV=1)	PF01657(Stress-antifung:Salt stress response/antifungal); PF07714(Pkinase_Tyr:Protein tyrosine kinase); PF00069(Pkinase:Protein kinase domain)	COG0515(K:Transcription); ENOG410Z7Z7(T:Signal transduction mechanisms)	GO:0016021(cellular_component:integral component of membrane); GO:0005524(molecular_function:ATP binding); GO:0004672(molecular_function:protein kinase activity)
TRINITY_DN12081_c0_g1	XP_028054693.1(transcription initiation factor TFIID subunit 8-like [Camellia sinensis])	sp|Q9SYZ9|TAF8_ARATH(Transcription initiation factor TFIID subunit 8 OS=Arabidopsis thaliana OX=3702 GN=TAF8 PE=1 SV=1)	PF10406(TAF8_C:Transcription factor TFIID complex subunit 8 C-term); PF07524(Bromo_TP:Bromodomain associated)	ENOG4111GVF(S:Function unknown); ENOG410ZS4D(K:Transcription)	GO:0005669(cellular_component:transcription factor TFIID complex); GO:0046982(molecular_function:protein heterodimerization activity); GO:0003743(molecular_function:translation initiation factor activity)	map03022(Basal transcription factors)
TRINITY_DN11065_c0_g2	PKI33036.1(hypothetical protein CRG98_046578 [Punica granatum])	sp|P16273|PRPX_HORVU(Pathogen-related protein OS=Hordeum vulgare OX=4513 PE=2 SV=2)		ENOG4111JSH(S:Function unknown)
TRINITY_DN3859_c0_g3
TRINITY_DN2072_c0_g3	RVW20345.1(putative 3-hydroxyisobutyryl-CoA hydrolase 2 [Vitis vinifera])	sp|Q9LKJ1|HIBC1_ARATH(3-hydroxyisobutyryl-CoA hydrolase 1 OS=Arabidopsis thaliana OX=3702 GN=CHY1 PE=1 SV=1)	PF16113(ECH_2:Enoyl-CoA hydratase/isomerase)	COG1024(E:Amino acid transport and metabolism)	GO:0003860(molecular_function:3-hydroxyisobutyryl-CoA hydrolase activity)	map00280(Valine, leucine and isoleucine degradation); map00640(Propanoate metabolism); map00410(beta-Alanine metabolism)
TRINITY_DN41332_c0_g1
TRINITY_DN2149_c0_g1	XP_028071352.1(pantoate--beta-alanine ligase [Camellia sinensis] )	sp|O24035|PANC_LOTJA(Pantoate--beta-alanine ligase OS=Lotus japonicus OX=34305 GN=PANC PE=1 SV=3)	PF02569(Pantoate_ligase:Pantoate-beta-alanine ligase)	COG0414(H:Coenzyme transport and metabolism)	GO:0015940(biological_process:pantothenate biosynthetic process); GO:0004592(molecular_function:pantoate-beta-alanine ligase activity); GO:0033317(biological_process:pantothenate biosynthetic process from valine)	map00770(Pantothenate and CoA biosynthesis); map00410(beta-Alanine metabolism)
TRINITY_DN33156_c0_g2
TRINITY_DN42372_c0_g1
TRINITY_DN25484_c0_g2
TRINITY_DN37414_c0_g1	XP_012449499.1(PREDICTED: ENTH domain-containing protein C794.11c-like [Gossypium raimondii] )	sp|O95208|EPN2_HUMAN(Epsin-2 OS=Homo sapiens OX=9606 GN=EPN2 PE=1 SV=3)	PF01417(ENTH:ENTH domain)		GO:0016740(molecular_function:transferase activity); GO:0016021(cellular_component:integral component of membrane)	map04144(Endocytosis)
TRINITY_DN2885_c0_g3
TRINITY_DN14906_c0_g1	XP_010546019.1(PREDICTED: 39S ribosomal protein L47, mitochondrial-like [Tarenaya hassleriana])	sp|Q8K2Y7|RM47_MOUSE(39S ribosomal protein L47, mitochondrial OS=Mus musculus OX=10090 GN=Mrpl47 PE=1 SV=2)	PF06984(MRP-L47:Mitochondrial 39-S ribosomal protein L47 (MRP-L47))	ENOG41121MX(S:Function unknown)	GO:0003735(molecular_function:structural constituent of ribosome); GO:0032543(biological_process:mitochondrial translation); GO:0006412(biological_process:translation); GO:0005762(cellular_component:mitochondrial large ribosomal subunit); GO:0005761(cellular_component:mitochondrial ribosome)
TRINITY_DN25193_c0_g1	KHG11134.1(5-methyltetrahydropteroyltriglutamate--homocysteine methyltransferase [Gossypium arboreum])	sp|Q42662|METE_PLESU(5-methyltetrahydropteroyltriglutamate--homocysteine methyltransferase OS=Plectranthus scutellarioides OX=4142 GN=MET PE=1 SV=2)	PF01717(Meth_synt_2:Cobalamin-independent synthase, Catalytic domain)	COG0620(E:Amino acid transport and metabolism)	GO:0003871(molecular_function:5-methyltetrahydropteroyltriglutamate-homocysteine S-methyltransferase activity); GO:0009086(biological_process:methionine biosynthetic process); GO:0008270(molecular_function:zinc ion binding)	map00270(Cysteine and methionine metabolism); map00450(Selenocompound metabolism)
TRINITY_DN11778_c0_g2	XP_028086043.1(uncharacterized protein LOC114287002 [Camellia sinensis] )	sp|Q9SKU1|CLC1_ARATH(Clathrin light chain 1 OS=Arabidopsis thaliana OX=3702 GN=At2g20760 PE=2 SV=1)		ENOG410YE3T(S:Function unknown)	GO:0016021(cellular_component:integral component of membrane)
TRINITY_DN40345_c0_g1
TRINITY_DN35931_c0_g1	BAK07062.1(predicted protein [Hordeum vulgare subsp. vulgare])	sp|Q9P6I2|DUG1_SCHPO(Cys-Gly metallodipeptidase dug1 OS=Schizosaccharomyces pombe (strain 972 / ATCC 24843) OX=284812 GN=dug1 PE=2 SV=2)			GO:0046872(molecular_function:metal ion binding); GO:0016805(molecular_function:dipeptidase activity); GO:0008237(molecular_function:metallopeptidase activity)	map00480(Glutathione metabolism)
TRINITY_DN10760_c0_g1
TRINITY_DN7153_c0_g3
TRINITY_DN37277_c0_g1	RVW33700.1(O-fucosyltransferase 1 [Vitis vinifera])				GO:0016787(molecular_function:hydrolase activity); GO:0016757(molecular_function:transferase activity, transferring glycosyl groups); GO:0015074(biological_process:DNA integration); GO:0000943(cellular_component:retrotransposon nucleocapsid); GO:0004674(molecular_function:protein serine/threonine kinase activity); GO:0008270(molecular_function:zinc ion binding); GO:0003676(molecular_function:nucl…
TRINITY_DN14510_c1_g1	XP_006397942.1(uncharacterized protein LOC18015641 [Eutrema salsugineum] )		PF12023(DUF3511:Domain of unknown function (DUF3511))	ENOG410ZGXU(S:Function unknown)	GO:0016021(cellular_component:integral component of membrane)
TRINITY_DN11714_c0_g1	XP_015889678.1(uncharacterized protein LOC107424401 [Ziziphus jujuba])		PF00514(Arm:Armadillo/beta-catenin-like repeat); PF05659(RPW8:Arabidopsis broad-spectrum mildew resistance protein RPW8)	ENOG4111004(S:Function unknown)	GO:0007166(biological_process:cell surface receptor signaling pathway)
TRINITY_DN13744_c0_g1	PSS05728.1(Protein ACCELERATED CELL DEATH like [Actinidia chinensis var. chinensis])	sp|Q8LPS2|ACD6_ARATH(Protein ACCELERATED CELL DEATH 6 OS=Arabidopsis thaliana OX=3702 GN=ACD6 PE=1 SV=1)	PF12796(Ank_2:Ankyrin repeats (3 copies)); PF13857(Ank_5:Ankyrin repeats (many copies)); PF13962(PGG:Domain of unknown function); PF13637(Ank_4:Ankyrin repeats (many copies))	COG0666(G:Carbohydrate transport and metabolism)	GO:0016021(cellular_component:integral component of membrane); GO:0016020(cellular_component:membrane)
TRINITY_DN10649_c0_g2	PSS34354.1(Microtubule-associated protein [Actinidia chinensis var. chinensis])				GO:0008017(molecular_function:microtubule binding); GO:0000226(biological_process:microtubule cytoskeleton organization)
TRINITY_DN21030_c0_g3	XP_028064826.1(protein DETOXIFICATION 33-like isoform X2 [Camellia sinensis] )	sp|Q9SX83|DTX33_ARATH(Protein DETOXIFICATION 33 OS=Arabidopsis thaliana OX=3702 GN=DTX33 PE=2 SV=1)	PF01554(MatE:MatE)	COG0534(V:Defense mechanisms)	GO:0015297(molecular_function:antiporter activity); GO:0016021(cellular_component:integral component of membrane); GO:0042910(molecular_function:xenobiotic transporter activity)
TRINITY_DN24433_c0_g2
TRINITY_DN8405_c0_g2	PSS00448.1(Receptor-like protein kinase THESEUS [Actinidia chinensis var. chinensis])	sp|Q5Z8P0|P2C60_ORYSJ(Probable protein phosphatase 2C 60 OS=Oryza sativa subsp. japonica OX=39947 GN=Os06g0717800 PE=2 SV=1)	PF00069(Pkinase:Protein kinase domain); PF07714(Pkinase_Tyr:Protein tyrosine kinase); PF01636(APH:Phosphotransferase enzyme family)	COG1233(Q:Secondary metabolites biosynthesis, transport and catabolism); COG0515(Q:Secondary metabolites biosynthesis, transport and catabolism)	GO:0004674(molecular_function:protein serine/threonine kinase activity); GO:0016021(cellular_component:integral component of membrane); GO:0005524(molecular_function:ATP binding)
TRINITY_DN369_c0_g2	XP_015891766.1(pto-interacting protein 1-like [Ziziphus jujuba])	sp|O80719|Y2706_ARATH(Probable receptor-like protein kinase At2g47060 OS=Arabidopsis thaliana OX=3702 GN=At2g47060 PE=1 SV=1)	PF07714(Pkinase_Tyr:Protein tyrosine kinase); PF00069(Pkinase:Protein kinase domain)	COG0515(T:Signal transduction mechanisms)	GO:0004674(molecular_function:protein serine/threonine kinase activity); GO:0016021(cellular_component:integral component of membrane); GO:0005524(molecular_function:ATP binding); GO:0004672(molecular_function:protein kinase activity)	map04626(Plant-pathogen interaction)
TRINITY_DN691_c0_g2	XP_028108242.1(protein OBERON 4 [Camellia sinensis] )	sp|Q84TI3|OBE4_ARATH(Protein OBERON 4 OS=Arabidopsis thaliana OX=3702 GN=OBE4 PE=1 SV=2)	PF07227(PHD_Oberon:PHD - plant homeodomain finger protein); PF16312(Oberon_cc:Coiled-coil region of Oberon)	ENOG410ZKIB(S:Function unknown)
TRINITY_DN7804_c0_g3
TRINITY_DN621_c0_g2	XP_006858944.1(tubulin alpha-3 chain [Amborella trichopoda] )	sp|O22349|TBA3_ELEIN(Tubulin alpha-3 chain OS=Eleusine indica OX=29674 GN=TUBA3 PE=2 SV=1)	PF00091(Tubulin:Tubulin/FtsZ family, GTPase domain); PF03953(Tubulin_C:Tubulin C-terminal domain)	COG5023(Z:Cytoskeleton)	GO:0005874(cellular_component:microtubule); GO:0007017(biological_process:microtubule-based process); GO:0005200(molecular_function:structural constituent of cytoskeleton); GO:0003924(molecular_function:GTPase activity); GO:0005525(molecular_function:GTP binding)	map04145(Phagosome)
TRINITY_DN11124_c0_g1	PSR91165.1(Otogelin like [Actinidia chinensis var. chinensis])		PF06749(DUF1218:Protein of unknown function (DUF1218))	ENOG410YDDE(S:Function unknown)	GO:0016021(cellular_component:integral component of membrane)
TRINITY_DN26085_c0_g1
TRINITY_DN38299_c0_g1
TRINITY_DN8621_c0_g1	OIT35840.1(60s ribosomal protein l30-2, partial [Nicotiana attenuata])	sp|O49884|RL30_LUPLU(60S ribosomal protein L30 OS=Lupinus luteus OX=3873 GN=RPL30 PE=3 SV=1)	PF01248(Ribosomal_L7Ae:Ribosomal protein L7Ae/L30e/S12e/Gadd45 family)	COG1911(J:Translation, ribosomal structure and biogenesis)	GO:0003735(molecular_function:structural constituent of ribosome); GO:0003723(molecular_function:RNA binding); GO:0022625(cellular_component:cytosolic large ribosomal subunit)	map03010(Ribosome)
TRINITY_DN41532_c0_g1
TRINITY_DN26449_c0_g4	XP_028096045.1(uncharacterized protein LOC114295956 [Camellia sinensis])	sp|Q99315|YG31B_YEAST(Transposon Ty3-G Gag-Pol polyprotein OS=Saccharomyces cerevisiae (strain ATCC 204508 / S288c) OX=559292 GN=TY3B-G PE=1 SV=3)			GO:0003964(molecular_function:RNA-directed DNA polymerase activity); GO:0015074(biological_process:DNA integration); GO:0004523(molecular_function:RNA-DNA hybrid ribonuclease activity); GO:0008270(molecular_function:zinc ion binding); GO:0003676(molecular_function:nucleic acid binding)
TRINITY_DN13099_c0_g2
TRINITY_DN27182_c0_g2
TRINITY_DN9868_c0_g1
TRINITY_DN9659_c0_g1
TRINITY_DN4153_c0_g1	XP_021293069.1(choline/ethanolaminephosphotransferase 1 [Herrania umbratica] )	sp|O82567|AAPT1_ARATH(Choline/ethanolaminephosphotransferase 1 OS=Arabidopsis thaliana OX=3702 GN=AAPT1 PE=1 SV=1)	PF01066(CDP-OH_P_transf:CDP-alcohol phosphatidyltransferase)	COG5050(I:Lipid transport and metabolism)	GO:0016021(cellular_component:integral component of membrane); GO:0016780(molecular_function:phosphotransferase activity, for other substituted phosphate groups); GO:0008654(biological_process:phospholipid biosynthetic process)	map00565(Ether lipid metabolism); map00564(Glycerophospholipid metabolism); map00440(Phosphonate and phosphinate metabolism)
TRINITY_DN41279_c0_g1
TRINITY_DN6872_c0_g1	XP_028058675.1(LOW QUALITY PROTEIN: uncharacterized protein LOC114262515 [Camellia sinensis])		PF06219(DUF1005:Protein of unknown function (DUF1005))	ENOG410Y9KR(S:Function unknown)
TRINITY_DN29583_c0_g1
TRINITY_DN10226_c0_g3
TRINITY_DN7110_c0_g2	XP_016563889.1(PREDICTED: probable leucine-rich repeat receptor-like protein kinase At1g68400 [Capsicum annuum])	sp|C0LGU0|PRK1_ARATH(Pollen receptor-like kinase 1 OS=Arabidopsis thaliana OX=3702 GN=PRK1 PE=1 SV=1)	PF00069(Pkinase:Protein kinase domain); PF07714(Pkinase_Tyr:Protein tyrosine kinase); PF12799(LRR_4:Leucine Rich repeats (2 copies)); PF13855(LRR_8:Leucine rich repeat)	ENOG410YB9P(T:Signal transduction mechanisms)	GO:0016021(cellular_component:integral component of membrane); GO:0005524(molecular_function:ATP binding); GO:0004672(molecular_function:protein kinase activity)
TRINITY_DN15047_c0_g1
TRINITY_DN5153_c0_g1	XP_027090406.1(SAGA-associated factor 11 homolog [Coffea arabica] )	sp|Q94BV2|SGF11_ARATH(SAGA-associated factor 11 OS=Arabidopsis thaliana OX=3702 GN=SGF11 PE=1 SV=1)	PF08209(Sgf11:Sgf11 (transcriptional regulation protein))	ENOG4111IPI(K:Transcription)	GO:0005634(cellular_component:nucleus)
TRINITY_DN6508_c0_g3	PHT60639.1(hypothetical protein CQW23_03002 [Capsicum baccatum])		PF12796(Ank_2:Ankyrin repeats (3 copies)); PF13637(Ank_4:Ankyrin repeats (many copies)); PF13606(Ank_3:Ankyrin repeat); PF13857(Ank_5:Ankyrin repeats (many copies)); PF00023(Ank:Ankyrin repeat); PF13962(PGG:Domain of unknown function)	COG0666(S:Function unknown)	GO:0016021(cellular_component:integral component of membrane)
TRINITY_DN14887_c0_g1	PSS09398.1(BTB/POZ domain-containing protein [Actinidia chinensis var. chinensis])	sp|Q9FN67|Y5133_ARATH(BTB/POZ domain-containing protein At5g41330 OS=Arabidopsis thaliana OX=3702 GN=At5g41330 PE=2 SV=1)	PF02214(BTB_2:BTB/POZ domain)	ENOG410XSWI(S:Function unknown)	GO:0051260(biological_process:protein homooligomerization)
TRINITY_DN15416_c0_g1	TKS10691.1(plasma membrane H+ ATPase family protein [Populus alba])	sp|P19456|PMA2_ARATH(ATPase 2, plasma membrane-type OS=Arabidopsis thaliana OX=3702 GN=AHA2 PE=1 SV=2)	PF00122(E1-E2_ATPase:E1-E2 ATPase)	COG0474(P:Inorganic ion transport and metabolism)	GO:0016021(cellular_component:integral component of membrane); GO:0008553(molecular_function:hydrogen-exporting ATPase activity, phosphorylative mechanism); GO:0120029(biological_process:proton export across plasma membrane); GO:0005524(molecular_function:ATP binding); GO:0005886(cellular_component:plasma membrane)	map00190(Oxidative phosphorylation)
TRINITY_DN5948_c0_g2	XP_002285368.1(PREDICTED: cinnamoyl-CoA reductase 1 [Vitis vinifera] )	sp|Q9S9N9|CCR1_ARATH(Cinnamoyl-CoA reductase 1 OS=Arabidopsis thaliana OX=3702 GN=CCR1 PE=1 SV=1)	PF01370(Epimerase:NAD dependent epimerase/dehydratase family); PF01073(3Beta_HSD:3-beta hydroxysteroid dehydrogenase/isomerase family); PF07993(NAD_binding_4:Male sterility protein); PF16363(GDP_Man_Dehyd:GDP-mannose 4,6 dehydratase); PF13460(NAD_binding_10:NAD(P)H-binding); PF05368(NmrA:NmrA-like family)	COG0451(M:Cell wall/membrane/envelope biogenesis)	GO:0050662(molecular_function:coenzyme binding); GO:0003824(molecular_function:catalytic activity); GO:0016616(molecular_function:oxidoreductase activity, acting on the CH-OH group of donors, NAD or NADP as acceptor); GO:0016491(molecular_function:oxidoreductase activity)
TRINITY_DN4475_c0_g1	XP_028098387.1(uncharacterized protein LOC114298079 isoform X3 [Camellia sinensis] )			ENOG410YC5E(S:Function unknown)
TRINITY_DN11655_c0_g2	XP_020208641.1(uncharacterized protein LOC109793583 isoform X1 [Cajanus cajan])	sp|P93401|NU2M_OENBE(NADH-ubiquinone oxidoreductase chain 2 OS=Oenothera berteroana OX=3950 GN=ND2 PE=2 SV=2)	PF00361(Proton_antipo_M:Proton-conducting membrane transporter)	COG1007(C:Energy production and conversion)	GO:0008137(molecular_function:NADH dehydrogenase (ubiquinone) activity); GO:0016021(cellular_component:integral component of membrane); GO:0005739(cellular_component:mitochondrion); GO:0005743(cellular_component:mitochondrial inner membrane); GO:0070469(cellular_component:respiratory chain); GO:0042773(biological_process:ATP synthesis coupled electron transport)	map00190(Oxidative phosphorylation)
TRINITY_DN4057_c0_g2
TRINITY_DN19733_c0_g1	XP_006414857.1(methionine--tRNA ligase, cytoplasmic [Eutrema salsugineum] )	sp|P56192|SYMC_HUMAN(Methionine--tRNA ligase, cytoplasmic OS=Homo sapiens OX=9606 GN=MARS PE=1 SV=2)		COG0143(T:Signal transduction mechanisms)	GO:0004825(molecular_function:methionine-tRNA ligase activity); GO:0000049(molecular_function:tRNA binding); GO:0006431(biological_process:methionyl-tRNA aminoacylation); GO:0005829(cellular_component:cytosol); GO:0046686(biological_process:response to cadmium ion); GO:0005524(molecular_function:ATP binding)	map00450(Selenocompound metabolism); map00970(Aminoacyl-tRNA biosynthesis)
TRINITY_DN8957_c0_g4	PSR96049.1(Myosin-10 like [Actinidia chinensis var. chinensis])			ENOG4111GSC(S:Function unknown)
TRINITY_DN10566_c0_g1
TRINITY_DN7257_c0_g1	PSS26834.1(Transcription factor bHLH111 like [Actinidia chinensis var. chinensis])	sp|Q9FYJ6|BH111_ARATH(Transcription factor bHLH111 OS=Arabidopsis thaliana OX=3702 GN=BHLH111 PE=2 SV=1)		ENOG410Y9A0(S:Function unknown)	GO:0046983(molecular_function:protein dimerization activity); GO:0005634(cellular_component:nucleus); GO:0001228(molecular_function:transcriptional activator activity, RNA polymerase II transcription regulatory region sequence-specific binding)
TRINITY_DN29601_c0_g1
TRINITY_DN4335_c0_g1	XP_024028590.1(uncharacterized protein LOC21392795 isoform X1 [Morus notabilis])			ENOG4111R0V(S:Function unknown)	GO:0010073(biological_process:meristem maintenance); GO:0005739(cellular_component:mitochondrion)
TRINITY_DN36386_c0_g1
TRINITY_DN23394_c0_g1
TRINITY_DN21511_c0_g1
TRINITY_DN1484_c1_g1
TRINITY_DN1826_c0_g1	PSS33823.1(Toll-like receptor 7 [Actinidia chinensis var. chinensis])		PF04720(PDDEXK_6:PDDEXK-like family of unknown function)	ENOG4111S35(S:Function unknown)	GO:0016301(molecular_function:kinase activity)
TRINITY_DN3064_c0_g1	ALK02784.1(PAL5 [Saussurea involucrata])	sp|O04058|PALY_HELAN(Phenylalanine ammonia-lyase OS=Helianthus annuus OX=4232 GN=PAL PE=2 SV=2)		COG2986(E:Amino acid transport and metabolism)	GO:0005737(cellular_component:cytoplasm); GO:0045548(molecular_function:phenylalanine ammonia-lyase activity); GO:0009800(biological_process:cinnamic acid biosynthetic process); GO:0006559(biological_process:L-phenylalanine catabolic process)	map00940(Phenylpropanoid biosynthesis); map00360(Phenylalanine metabolism)
TRINITY_DN41227_c0_g1		sp|Q9CPQ3|TOM22_MOUSE(Mitochondrial import receptor subunit TOM22 homolog OS=Mus musculus OX=10090 GN=Tomm22 PE=1 SV=3)	PF04281(Tom22:Mitochondrial import receptor subunit Tom22)	ENOG41122K3(S:Function unknown)
TRINITY_DN13861_c0_g2	XP_028094903.1(uncharacterized protein LOC114294904 [Camellia sinensis])	sp|F4HSD5|TRM32_ARATH(Protein TRM32 OS=Arabidopsis thaliana OX=3702 GN=TRM32 PE=2 SV=1)	PF14309(DUF4378:Domain of unknown function (DUF4378))	ENOG410YE0M(S:Function unknown)
TRINITY_DN1278_c0_g3	XP_011071544.1(heavy metal-associated isoprenylated plant protein 33-like [Sesamum indicum])	sp|Q9M8K5|HIP32_ARATH(Heavy metal-associated isoprenylated plant protein 32 OS=Arabidopsis thaliana OX=3702 GN=HIPP32 PE=2 SV=1)	PF00403(HMA:Heavy-metal-associated domain)	COG2608(S:Function unknown)	GO:0046872(molecular_function:metal ion binding); GO:0030001(biological_process:metal ion transport)
TRINITY_DN10565_c0_g2
TRINITY_DN36168_c0_g1	XP_021623315.1(uncharacterized protein LOC110622904 [Manihot esculenta] )				GO:0016021(cellular_component:integral component of membrane)
TRINITY_DN26271_c0_g3
TRINITY_DN41915_c0_g1
TRINITY_DN4738_c0_g2	OMO93046.1(Small GTPase superfamily [Corchorus olitorius])	sp|Q9CB01|RABF1_ARATH(Ras-related protein RABF1 OS=Arabidopsis thaliana OX=3702 GN=RABF1 PE=1 SV=1)	PF00071(Ras:Ras family)	ENOG410YCCP(S:Function unknown)	GO:0005829(cellular_component:cytosol); GO:0003924(molecular_function:GTPase activity); GO:0045022(biological_process:early endosome to late endosome transport); GO:0032482(biological_process:Rab protein signal transduction); GO:0006886(biological_process:intracellular protein transport); GO:0005769(cellular_component:early endosome); GO:0010009(cellular_component:cytoplasmic side of endosome mem…	map04145(Phagosome); map04144(Endocytosis)
TRINITY_DN26367_c0_g2	XP_009614072.1(PREDICTED: probable small nuclear ribonucleoprotein F isoform X1 [Nicotiana tomentosiformis] )	sp|Q24297|RUXF_DROME(Small nuclear ribonucleoprotein F OS=Drosophila melanogaster OX=7227 GN=SmF PE=1 SV=2)	PF01423(LSM:LSM domain)	ENOG4111W47(K:Transcription)	GO:0000387(biological_process:spliceosomal snRNP assembly); GO:0003723(molecular_function:RNA binding); GO:0005681(cellular_component:spliceosomal complex); GO:0005732(cellular_component:small nucleolar ribonucleoprotein complex)	map03040(Spliceosome)
TRINITY_DN38797_c0_g1	XP_028796657.1(aldehyde dehydrogenase family 7 member A1 [Prosopis alba] )	sp|Q2KJC9|AL7A1_BOVIN(Alpha-aminoadipic semialdehyde dehydrogenase OS=Bos taurus OX=9913 GN=ALDH7A1 PE=2 SV=4)	PF00171(Aldedh:Aldehyde dehydrogenase family)	COG1012(A:RNA processing and modification); COG1012(J:Translation, ribosomal structure and biogenesis)	GO:0016021(cellular_component:integral component of membrane); GO:0008802(molecular_function:betaine-aldehyde dehydrogenase activity); GO:0004043(molecular_function:L-aminoadipate-semialdehyde dehydrogenase activity); GO:0016620(molecular_function:oxidoreductase activity, acting on the aldehyde or oxo group of donors, NAD or NADP as acceptor)	map00310(Lysine degradation); map00280(Valine, leucine and isoleucine degradation); map00260(Glycine, serine and threonine metabolism); map00340(Histidine metabolism); map00330(Arginine and proline metabolism); map00053(Ascorbate and aldarate metabolism); map00380(Tryptophan metabolism); map00010(Glycolysis / Gluconeogenesis); map00620(Pyruvate metabolism); map00071(Fatty acid degradation); map00…
TRINITY_DN31835_c1_g1
TRINITY_DN25660_c1_g4	XP_024030846.1(uncharacterized protein LOC112094389 [Morus notabilis])				GO:0000943(cellular_component:retrotransposon nucleocapsid); GO:0015074(biological_process:DNA integration); GO:0008270(molecular_function:zinc ion binding); GO:0003676(molecular_function:nucleic acid binding)
TRINITY_DN484_c0_g2
TRINITY_DN21508_c0_g1	BAT08408.1(Os09g0453800 [Oryza sativa Japonica Group])	sp|Q58FK9|KAT3_RAT(Kynurenine--oxoglutarate transaminase 3 OS=Rattus norvegicus OX=10116 GN=Kyat3 PE=2 SV=1)	PF00155(Aminotran_1_2:Aminotransferase class I and II); PF00266(Aminotran_5:Aminotransferase class-V); PF01053(Cys_Met_Meta_PP:Cys/Met metabolism PLP-dependent enzyme); PF01041(DegT_DnrJ_EryC1:DegT/DnrJ/EryC1/StrS aminotransferase family)	COG0436(S:Function unknown)	GO:0005737(cellular_component:cytoplasm); GO:0008483(molecular_function:transaminase activity); GO:0016829(molecular_function:lyase activity); GO:0016212(molecular_function:kynurenine-oxoglutarate transaminase activity); GO:0003824(molecular_function:catalytic activity); GO:0009058(biological_process:biosynthetic process); GO:0030170(molecular_function:pyridoxal phosphate binding); GO:0009507(cel…
TRINITY_DN33321_c0_g1
TRINITY_DN18328_c0_g3
TRINITY_DN9689_c0_g2	XP_028057512.1(mitochondrial proton/calcium exchanger protein-like [Camellia sinensis] )	sp|Q5ZK33|LETM1_CHICK(Mitochondrial proton/calcium exchanger protein OS=Gallus gallus OX=9031 GN=LETM1 PE=2 SV=1)	PF07766(LETM1:LETM1-like protein); PF13499(EF-hand_7:EF-hand domain pair); PF13405(EF-hand_6:EF-hand domain)	ENOG410XRSP(S:Function unknown)	GO:0016021(cellular_component:integral component of membrane); GO:0043022(molecular_function:ribosome binding); GO:0005509(molecular_function:calcium ion binding); GO:0005739(cellular_component:mitochondrion)
TRINITY_DN4463_c1_g1	XP_019225659.1(PREDICTED: tropinone reductase homolog [Nicotiana attenuata] )	sp|P50165|TRNH_DATST(Tropinone reductase homolog OS=Datura stramonium OX=4076 PE=2 SV=1)	PF13561(adh_short_C2:Enoyl-(Acyl carrier protein) reductase); PF00106(adh_short:short chain dehydrogenase); PF08643(DUF1776:Fungal family of unknown function (DUF1776))	COG1028(S:Function unknown)	GO:0050356(molecular_function:tropine dehydrogenase activity); GO:0016491(molecular_function:oxidoreductase activity)	map00960(Tropane, piperidine and pyridine alkaloid biosynthesis)
TRINITY_DN27067_c0_g1	XP_019252258.1(PREDICTED: D-glycerate 3-kinase, chloroplastic [Nicotiana attenuata] )	sp|Q944I4|GLYK_ARATH(D-glycerate 3-kinase, chloroplastic OS=Arabidopsis thaliana OX=3702 GN=GLYK PE=1 SV=2)		COG4240(G:Carbohydrate transport and metabolism)	GO:0008887(molecular_function:glycerate kinase activity); GO:0016301(molecular_function:kinase activity); GO:0009507(cellular_component:chloroplast); GO:0009853(biological_process:photorespiration); GO:0016787(molecular_function:hydrolase activity)	map00630(Glyoxylate and dicarboxylate metabolism); map00561(Glycerolipid metabolism); map00260(Glycine, serine and threonine metabolism)
TRINITY_DN16235_c0_g1
TRINITY_DN5413_c0_g3
TRINITY_DN35199_c0_g1
TRINITY_DN19018_c0_g1	XP_028052756.1(LOW QUALITY PROTEIN: condensin complex subunit 1 [Camellia sinensis])	sp|Q8K2Z4|CND1_MOUSE(Condensin complex subunit 1 OS=Mus musculus OX=10090 GN=Ncapd2 PE=1 SV=2)	PF12717(Cnd1:non-SMC mitotic condensation complex subunit 1); PF12922(Cnd1_N:non-SMC mitotic condensation complex subunit 1, N-term); PF12719(Cnd3:Nuclear condensing complex subunits, C-term domain)	COG5098(U:Intracellular trafficking, secretion, and vesicular transport)	GO:0007076(biological_process:mitotic chromosome condensation); GO:0005634(cellular_component:nucleus); GO:0051301(biological_process:cell division)
TRINITY_DN23014_c0_g1
TRINITY_DN3594_c0_g2
TRINITY_DN15041_c0_g4
TRINITY_DN17737_c0_g3
TRINITY_DN29228_c0_g2	OVA05502.1(Phenylalanyl-tRNA synthetase [Macleaya cordata])	sp|Q1JPX3|SYFA_DANRE(Phenylalanine--tRNA ligase alpha subunit OS=Danio rerio OX=7955 GN=farsa PE=2 SV=2)	PF01409(tRNA-synt_2d:tRNA synthetases class II core domain (F))	COG0016(J:Translation, ribosomal structure and biogenesis)	GO:0005737(cellular_component:cytoplasm); GO:0004826(molecular_function:phenylalanine-tRNA ligase activity); GO:0000049(molecular_function:tRNA binding); GO:0005524(molecular_function:ATP binding); GO:0006432(biological_process:phenylalanyl-tRNA aminoacylation)	map00970(Aminoacyl-tRNA biosynthesis)
TRINITY_DN13820_c0_g2
TRINITY_DN32674_c0_g1
TRINITY_DN9317_c0_g1	XP_028086757.1(uncharacterized protein LOC114287572 isoform X1 [Camellia sinensis])	sp|P73212|DFRA_SYNY3(Putative dihydroflavonol 4-reductase OS=Synechocystis sp. (strain PCC 6803 / Kazusa) OX=1111708 GN=dfrA PE=3 SV=1)	PF01370(Epimerase:NAD dependent epimerase/dehydratase family); PF01073(3Beta_HSD:3-beta hydroxysteroid dehydrogenase/isomerase family); PF16363(GDP_Man_Dehyd:GDP-mannose 4,6 dehydratase); PF05368(NmrA:NmrA-like family); PF13460(NAD_binding_10:NAD(P)H-binding); PF07993(NAD_binding_4:Male sterility protein); PF02719(Polysacc_synt_2:Polysaccharide biosynthesis protein); PF00106(adh_short:short chain…	COG0451(M:Cell wall/membrane/envelope biogenesis)	GO:0050662(molecular_function:coenzyme binding); GO:0005783(cellular_component:endoplasmic reticulum); GO:0047886(molecular_function:farnesol dehydrogenase activity); GO:0005774(cellular_component:vacuolar membrane); GO:0003824(molecular_function:catalytic activity); GO:0005886(cellular_component:plasma membrane); GO:0016487(biological_process:farnesol metabolic process); GO:0009788(biological_pr…	map00909(Sesquiterpenoid and triterpenoid biosynthesis); map00900(Terpenoid backbone biosynthesis)
TRINITY_DN35990_c0_g1
TRINITY_DN873_c0_g1	PSS28943.1(ACT domain-containing protein [Actinidia chinensis var. chinensis])	sp|Q8LJW3|ACR4_ARATH(ACT domain-containing protein ACR4 OS=Arabidopsis thaliana OX=3702 GN=ACR4 PE=2 SV=1)	PF01842(ACT:ACT domain); PF13740(ACT_6:ACT domain); PF13291(ACT_4:ACT domain); PF16021(PDCD7:Programmed cell death protein 7)	ENOG410Y95G(S:Function unknown)
TRINITY_DN26417_c0_g3
TRINITY_DN2422_c2_g1
TRINITY_DN30251_c0_g1			PF05001(RNA_pol_Rpb1_R:RNA polymerase Rpb1 C-terminal repeat)	COG0086(T:Signal transduction mechanisms)		map00240(Pyrimidine metabolism); map03020(RNA polymerase); map00230(Purine metabolism)
TRINITY_DN12790_c0_g3	XP_023898149.1(CBL-interacting serine/threonine-protein kinase 12-like [Quercus suber])	sp|Q9SN43|CIPKC_ARATH(CBL-interacting serine/threonine-protein kinase 12 OS=Arabidopsis thaliana OX=3702 GN=CIPK12 PE=1 SV=1)	PF00069(Pkinase:Protein kinase domain); PF07714(Pkinase_Tyr:Protein tyrosine kinase); PF01163(RIO1:RIO1 family); PF06293(Kdo:Lipopolysaccharide kinase (Kdo/WaaP) family)	COG0515(T:Signal transduction mechanisms)	GO:0004674(molecular_function:protein serine/threonine kinase activity); GO:0016021(cellular_component:integral component of membrane); GO:0007165(biological_process:signal transduction); GO:0005524(molecular_function:ATP binding)
TRINITY_DN24898_c0_g2	RWW62414.1(hypothetical protein BHE74_00030451, partial [Ensete ventricosum])	sp|Q38865|EXPA6_ARATH(Expansin-A6 OS=Arabidopsis thaliana OX=3702 GN=EXPA6 PE=2 SV=2)	PF03330(DPBB_1:Lytic transglycolase)	ENOG410YC36(G:Carbohydrate transport and metabolism)	GO:0005618(cellular_component:cell wall); GO:0009664(biological_process:plant-type cell wall organization); GO:0016020(cellular_component:membrane); GO:0005576(cellular_component:extracellular region)
TRINITY_DN3847_c0_g1	XP_010532942.1(PREDICTED: glucose-1-phosphate adenylyltransferase small subunit, chloroplastic [Tarenaya hassleriana])	sp|Q9M462|GLGS_BRANA(Glucose-1-phosphate adenylyltransferase small subunit, chloroplastic OS=Brassica napus OX=3708 GN=AGPS1 PE=2 SV=1)	PF00483(NTP_transferase:Nucleotidyl transferase); PF12804(NTP_transf_3:MobA-like NTP transferase domain); PF00132(Hexapep:Bacterial transferase hexapeptide (six repeats))	COG0448(G:Carbohydrate transport and metabolism)	GO:0005978(biological_process:glycogen biosynthetic process); GO:0008878(molecular_function:glucose-1-phosphate adenylyltransferase activity); GO:0009507(cellular_component:chloroplast); GO:0005524(molecular_function:ATP binding); GO:0019252(biological_process:starch biosynthetic process)	map00520(Amino sugar and nucleotide sugar metabolism); map00500(Starch and sucrose metabolism)
TRINITY_DN25491_c0_g1	RVW74752.1(Retrovirus-related Pol polyprotein from transposon TNT 1-94 [Vitis vinifera])	sp|Q94HW2|POLR1_ARATH(Retrovirus-related Pol polyprotein from transposon RE1 OS=Arabidopsis thaliana OX=3702 GN=RE1 PE=2 SV=1)			GO:0009555(biological_process:pollen development); GO:0000943(cellular_component:retrotransposon nucleocapsid); GO:0015074(biological_process:DNA integration); GO:0003676(molecular_function:nucleic acid binding); GO:0005886(cellular_component:plasma membrane); GO:0016758(molecular_function:transferase activity, transferring hexosyl groups)
TRINITY_DN27274_c0_g2	GAU33773.1(hypothetical protein TSUD_393350 [Trifolium subterraneum])	sp|Q960Z0|KI10A_DROME(Kinesin-like protein Klp10A OS=Drosophila melanogaster OX=7227 GN=Klp10A PE=1 SV=1)	PF00225(Kinesin:Kinesin motor domain)	COG5059(S:Function unknown)	GO:0008017(molecular_function:microtubule binding); GO:0007018(biological_process:microtubule-based movement); GO:0005524(molecular_function:ATP binding); GO:0016887(molecular_function:ATPase activity); GO:0005871(cellular_component:kinesin complex); GO:0005874(cellular_component:microtubule); GO:0003777(molecular_function:microtubule motor activity)
TRINITY_DN5135_c0_g4
TRINITY_DN39477_c0_g1	XP_015617308.1(ras-related protein RIC1 [Oryza sativa Japonica Group] )	sp|P40392|RIC1_ORYSJ(Ras-related protein RIC1 OS=Oryza sativa subsp. japonica OX=39947 GN=RIC1 PE=2 SV=2)	PF00071(Ras:Ras family); PF08477(Roc:Ras of Complex, Roc, domain of DAPkinase); PF00025(Arf:ADP-ribosylation factor family)	ENOG410XQN5(S:Function unknown)	GO:0006888(biological_process:ER to Golgi vesicle-mediated transport); GO:0006886(biological_process:intracellular protein transport); GO:0003924(molecular_function:GTPase activity); GO:0005789(cellular_component:endoplasmic reticulum membrane); GO:0032482(biological_process:Rab protein signal transduction); GO:0005886(cellular_component:plasma membrane); GO:0000139(cellular_component:Golgi membr…
TRINITY_DN31695_c0_g1
TRINITY_DN4214_c0_g3
TRINITY_DN11204_c0_g3	XP_028067740.1(RNA polymerase sigma factor sigA-like [Camellia sinensis] )	sp|O24629|SIGA_ARATH(RNA polymerase sigma factor sigA OS=Arabidopsis thaliana OX=3702 GN=SIGA PE=1 SV=1)	PF04539(Sigma70_r3:Sigma-70 region 3); PF04542(Sigma70_r2:Sigma-70 region 2); PF04545(Sigma70_r4:Sigma-70, region 4)	COG0568(K:Transcription)	GO:0071482(biological_process:cellular response to light stimulus); GO:0003700(molecular_function:transcription factor activity, sequence-specific DNA binding); GO:0080005(biological_process:photosystem stoichiometry adjustment); GO:0016987(molecular_function:sigma factor activity); GO:0071461(biological_process:cellular response to redox state); GO:0006352(biological_process:DNA-templated transc…
TRINITY_DN21080_c0_g2	XP_023898420.1(60S ribosomal protein L15 [Quercus suber] )	sp|Q5EAD6|RL15_BOVIN(60S ribosomal protein L15 OS=Bos taurus OX=9913 GN=RPL15 PE=2 SV=3)	PF00827(Ribosomal_L15e:Ribosomal L15)	COG1632(J:Translation, ribosomal structure and biogenesis)	GO:0003735(molecular_function:structural constituent of ribosome); GO:0006412(biological_process:translation); GO:0005840(cellular_component:ribosome)	map03010(Ribosome)
TRINITY_DN15954_c0_g1	XP_022005281.1(histone H3-like centromeric protein HTR12 [Helianthus annuus] )	sp|Q55BP0|H33C_DICDI(Histone H3.3 type c OS=Dictyostelium discoideum OX=44689 GN=H3c PE=1 SV=1)	PF00125(Histone:Core histone H2A/H2B/H3/H4); PF15511(CENP-T_C:Centromere kinetochore component CENP-T histone fold)	COG2036(L:Replication, recombination and repair)	GO:0005634(cellular_component:nucleus); GO:0046982(molecular_function:protein heterodimerization activity); GO:0000786(cellular_component:nucleosome); GO:0003677(molecular_function:DNA binding)
TRINITY_DN17678_c0_g1	XP_006490736.1(E3 ubiquitin-protein ligase ORTHRUS 2 [Citrus sinensis] )	sp|Q8VYZ0|ORTH2_ARATH(E3 ubiquitin-protein ligase ORTHRUS 2 OS=Arabidopsis thaliana OX=3702 GN=ORTH2 PE=1 SV=1)	PF02182(SAD_SRA:SAD/SRA domain); PF13445(zf-RING_UBOX:RING-type zinc-finger); PF00097(zf-C3HC4:Zinc finger, C3HC4 type (RING finger)); PF13923(zf-C3HC4_2:Zinc finger, C3HC4 type (RING finger)); PF13920(zf-C3HC4_3:Zinc finger, C3HC4 type (RING finger)); PF14447(Prok-RING_4:Prokaryotic RING finger family 4)	COG3440(V:Defense mechanisms)	GO:0005634(cellular_component:nucleus); GO:0046872(molecular_function:metal ion binding)
TRINITY_DN40374_c0_g1	YP_003587242.1(cytochrome c oxidase subunit 2 [Citrullus lanatus] )	sp|P00405|COX2_MOUSE(Cytochrome c oxidase subunit 2 OS=Mus musculus OX=10090 GN=Mtco2 PE=1 SV=1)	PF00116(COX2:Cytochrome C oxidase subunit II, periplasmic domain); PF02790(COX2_TM:Cytochrome C oxidase subunit II, transmembrane domain)	COG1622(C:Energy production and conversion)	GO:0004129(molecular_function:cytochrome-c oxidase activity); GO:0005743(cellular_component:mitochondrial inner membrane); GO:0016021(cellular_component:integral component of membrane); GO:0005507(molecular_function:copper ion binding); GO:0070469(cellular_component:respiratory chain)	map00190(Oxidative phosphorylation)
TRINITY_DN5044_c0_g4
TRINITY_DN7092_c0_g7
TRINITY_DN34838_c0_g1
TRINITY_DN13350_c0_g1
TRINITY_DN36007_c0_g1	PSS34453.1(Pentatricopeptide repeat-containing protein [Actinidia chinensis var. chinensis])	sp|Q9LY43|PP283_ARATH(Pentatricopeptide repeat-containing protein At3g56030, mitochondrial OS=Arabidopsis thaliana OX=3702 GN=At3g56030 PE=1 SV=2)	PF13041(PPR_2:PPR repeat family); PF01535(PPR:PPR repeat); PF12854(PPR_1:PPR repeat); PF13812(PPR_3:Pentatricopeptide repeat domain); PF17177(PPR_long:Pentacotripeptide-repeat region of PRORP)	ENOG410Z7Z7(B:Chromatin structure and dynamics)	GO:0005739(cellular_component:mitochondrion)
TRINITY_DN17548_c0_g1
TRINITY_DN25846_c0_g1
TRINITY_DN10726_c0_g4	XP_028119739.1(uncharacterized protein LOC114317230 [Camellia sinensis] )			ENOG4111ABE(S:Function unknown)
TRINITY_DN1067_c0_g1	XP_021743070.1(uncharacterized protein At5g49945-like [Chenopodium quinoa])	sp|Q94CC0|Y5994_ARATH(Uncharacterized protein At5g49945 OS=Arabidopsis thaliana OX=3702 GN=At5g49945 PE=2 SV=1)	PF07946(DUF1682:Protein of unknown function (DUF1682))	ENOG410XREM(S:Function unknown)	GO:0016021(cellular_component:integral component of membrane)
TRINITY_DN12290_c0_g4	XP_028080124.1(uncharacterized protein LOC114281463 isoform X3 [Camellia sinensis])		PF00249(Myb_DNA-binding:Myb-like DNA-binding domain); PF13921(Myb_DNA-bind_6:Myb-like DNA-binding domain)	ENOG4111E92(S:Function unknown)	GO:0003677(molecular_function:DNA binding)
TRINITY_DN25745_c0_g1
TRINITY_DN4734_c1_g1	PSR96865.1(DNA-directed RNA polymerase II subunit rpb1 like [Actinidia chinensis var. chinensis])		PF03168(LEA_2:Late embryogenesis abundant protein)	ENOG410YF3V(S:Function unknown)	GO:0003899(molecular_function:DNA-directed RNA polymerase activity); GO:0016021(cellular_component:integral component of membrane)
TRINITY_DN30650_c0_g1
TRINITY_DN36627_c0_g1
TRINITY_DN20832_c0_g1	OWM74237.1(hypothetical protein CDL15_Pgr008551 [Punica granatum])	sp|Q8LPS1|LACS6_ARATH(Long chain acyl-CoA synthetase 6, peroxisomal OS=Arabidopsis thaliana OX=3702 GN=LACS6 PE=1 SV=1)	PF00501(AMP-binding:AMP-binding enzyme)	COG1022(I:Lipid transport and metabolism)	GO:0003824(molecular_function:catalytic activity)	map04146(Peroxisome); map00071(Fatty acid degradation); map00061(Fatty acid biosynthesis)
TRINITY_DN10174_c0_g1	KZV36150.1(extensin, proline-rich protein [Dorcoceras hygrometricum])	sp|Q9LFR3|GASAE_ARATH(Gibberellin-regulated protein 14 OS=Arabidopsis thaliana OX=3702 GN=GASA14 PE=1 SV=1)	PF02704(GASA:Gibberellin regulated protein)	ENOG410YXYH(S:Function unknown)
TRINITY_DN12161_c0_g2
TRINITY_DN334_c0_g3	XP_028106225.1(pirin-like protein [Camellia sinensis] )	sp|Q9SEE4|PIRL_SOLLC(Pirin-like protein OS=Solanum lycopersicum OX=4081 PE=2 SV=1)	PF05726(Pirin_C:Pirin C-terminal cupin domain); PF02678(Pirin:Pirin)	COG1741(L:Replication, recombination and repair)
TRINITY_DN16800_c0_g2	OWM65013.1(hypothetical protein CDL15_Pgr028731 [Punica granatum])	sp|P26373|RL13_HUMAN(60S ribosomal protein L13 OS=Homo sapiens OX=9606 GN=RPL13 PE=1 SV=4)	PF01294(Ribosomal_L13e:Ribosomal protein L13e)	COG4352(S:Function unknown)	GO:0003735(molecular_function:structural constituent of ribosome); GO:0006412(biological_process:translation); GO:0005840(cellular_component:ribosome)	map03010(Ribosome)
TRINITY_DN25552_c0_g1
TRINITY_DN3625_c2_g1
TRINITY_DN20024_c0_g1	XP_015630550.1(40S ribosomal protein S2-3 [Oryza sativa Japonica Group] )	sp|P49688|RS23_ARATH(40S ribosomal protein S2-3 OS=Arabidopsis thaliana OX=3702 GN=RPS2C PE=1 SV=2)	PF03719(Ribosomal_S5_C:Ribosomal protein S5, C-terminal domain)	COG0098(J:Translation, ribosomal structure and biogenesis)	GO:0003735(molecular_function:structural constituent of ribosome); GO:0015935(cellular_component:small ribosomal subunit); GO:0022627(cellular_component:cytosolic small ribosomal subunit); GO:0003723(molecular_function:RNA binding); GO:0006412(biological_process:translation)	map03010(Ribosome)
TRINITY_DN34471_c0_g1
TRINITY_DN4986_c0_g1	XP_028108883.1(protein CHLORORESPIRATORY REDUCTION 7, chloroplastic [Camellia sinensis] )	sp|Q9FL87|CRR7_ARATH(Protein CHLORORESPIRATORY REDUCTION 7, chloroplastic OS=Arabidopsis thaliana OX=3702 GN=CRR7 PE=2 SV=1)	PF12095(CRR7:Protein CHLORORESPIRATORY REDUCTION 7)	ENOG41100U8(S:Function unknown)	GO:0010275(biological_process:NAD(P)H dehydrogenase complex assembly); GO:0016020(cellular_component:membrane); GO:0009570(cellular_component:chloroplast stroma)
TRINITY_DN25554_c0_g1
TRINITY_DN29710_c0_g1
TRINITY_DN6171_c0_g2
TRINITY_DN16738_c0_g1		sp|Q6P0C6|LHPL2_DANRE(LHFPL tetraspan subfamily member 2a protein OS=Danio rerio OX=7955 GN=lhfpl2a PE=2 SV=1)	PF10242(L_HMGIC_fpl:Lipoma HMGIC fusion partner-like protein)	ENOG410XSUB(U:Intracellular trafficking, secretion, and vesicular transport)
TRINITY_DN66_c0_g6	RXH98705.1(hypothetical protein DVH24_011030 [Malus domestica])	sp|Q9SA05|POT10_ARATH(Potassium transporter 10 OS=Arabidopsis thaliana OX=3702 GN=POT10 PE=2 SV=2)	PF02705(K_trans:K+ potassium transporter)	COG3158(P:Inorganic ion transport and metabolism)	GO:0016021(cellular_component:integral component of membrane); GO:0015079(molecular_function:potassium ion transmembrane transporter activity)
TRINITY_DN3987_c0_g1	XP_028096336.1(endonuclease 4-like isoform X2 [Camellia sinensis])	sp|F4JJL0|ENDO4_ARATH(Endonuclease 4 OS=Arabidopsis thaliana OX=3702 GN=ENDO4 PE=1 SV=1)	PF02265(S1-P1_nuclease:S1/P1 Nuclease)	ENOG4111UE2(S:Function unknown)	GO:0004519(molecular_function:endonuclease activity); GO:0016021(cellular_component:integral component of membrane); GO:0003676(molecular_function:nucleic acid binding); GO:0006308(biological_process:DNA catabolic process)
TRINITY_DN17422_c0_g1		sp|Q64425|LIPP_MYOCO(Pancreatic triacylglycerol lipase (Fragment) OS=Myocastor coypus OX=10157 GN=PNLIP PE=2 SV=1)	PF00151(Lipase:Lipase); PF00561(Abhydrolase_1:alpha/beta hydrolase fold); PF12697(Abhydrolase_6:Alpha/beta hydrolase family)	ENOG410YGS3(S:Function unknown); ENOG4111JY5(S:Function unknown); ENOG410XQTW(S:Function unknown)
TRINITY_DN40079_c0_g1
TRINITY_DN15233_c0_g1
TRINITY_DN5205_c0_g1	XP_019244823.1(PREDICTED: SWI/SNF complex subunit SWI3B-like [Nicotiana attenuata] )	sp|Q84JG2|SWI3B_ARATH(SWI/SNF complex subunit SWI3B OS=Arabidopsis thaliana OX=3702 GN=SWI3B PE=1 SV=1)	PF04433(SWIRM:SWIRM domain); PF00249(Myb_DNA-binding:Myb-like DNA-binding domain); PF13921(Myb_DNA-bind_6:Myb-like DNA-binding domain); PF16495(SWIRM-assoc_1:SWIRM-associated region 1)	COG5259(S:Function unknown)	GO:0005634(cellular_component:nucleus); GO:0003677(molecular_function:DNA binding)
TRINITY_DN1333_c1_g1
TRINITY_DN1119_c0_g1	PSR96379.1(BUD13 like [Actinidia chinensis var. chinensis])				GO:0016021(cellular_component:integral component of membrane)
TRINITY_DN14686_c0_g2	PSS15614.1(Glucan endo-1,3-beta-glucosidase [Actinidia chinensis var. chinensis])	sp|Q9M088|E135_ARATH(Glucan endo-1,3-beta-glucosidase 5 OS=Arabidopsis thaliana OX=3702 GN=At4g31140 PE=2 SV=1)	PF00332(Glyco_hydro_17:Glycosyl hydrolases family 17); PF07983(X8:X8 domain)	ENOG410YDQN(G:Carbohydrate transport and metabolism)	GO:0005975(biological_process:carbohydrate metabolic process); GO:0016021(cellular_component:integral component of membrane); GO:0046658(cellular_component:anchored component of plasma membrane); GO:0004553(molecular_function:hydrolase activity, hydrolyzing O-glycosyl compounds); GO:0005759(cellular_component:mitochondrial matrix); GO:0005634(cellular_component:nucleus); GO:0052906(molecular_func…
TRINITY_DN7092_c0_g3	XP_010064537.1(PREDICTED: transcription factor JUNGBRUNNEN 1 [Eucalyptus grandis] )	sp|Q9SK55|NAC42_ARATH(Transcription factor JUNGBRUNNEN 1 OS=Arabidopsis thaliana OX=3702 GN=JUB1 PE=1 SV=1)	PF02365(NAM:No apical meristem (NAM) protein)	ENOG410YFHY(K:Transcription)	GO:0006355(biological_process:regulation of transcription, DNA-templated); GO:0005634(cellular_component:nucleus); GO:0003677(molecular_function:DNA binding)
TRINITY_DN37863_c0_g1
TRINITY_DN1644_c0_g1	PSS19230.1(Metacaspase-1 like [Actinidia chinensis var. chinensis])	sp|Q7XJE6|MCA1_ARATH(Metacaspase-1 OS=Arabidopsis thaliana OX=3702 GN=AMC1 PE=1 SV=1)	PF00656(Peptidase_C14:Caspase domain)
TRINITY_DN12615_c0_g2
TRINITY_DN1651_c0_g1	KZV54345.1(membrane-anchored ubiquitin-fold protein 3 [Dorcoceras hygrometricum])	sp|Q6Z8K4|MUB3_ORYSJ(Membrane-anchored ubiquitin-fold protein 3 OS=Oryza sativa subsp. japonica OX=39947 GN=MUB3 PE=3 SV=1)	PF13881(Rad60-SLD_2:Ubiquitin-2 like Rad60 SUMO-like); PF00240(ubiquitin:Ubiquitin family)	ENOG4111627(O:Posttranslational modification, protein turnover, chaperones); ENOG4111NRU(S:Function unknown)	GO:0005886(cellular_component:plasma membrane)
TRINITY_DN5765_c0_g1	XP_028068538.1(LOW QUALITY PROTEIN: gamma-tubulin complex component 5-like [Camellia sinensis])	sp|Q8BKN5|GCP5_MOUSE(Gamma-tubulin complex component 5 OS=Mus musculus OX=10090 GN=Tubgcp5 PE=2 SV=2)	PF04130(GCP_C_terminal:Gamma tubulin complex component C-terminal); PF17681(GCP_N_terminal:Gamma tubulin complex component N-terminal)	ENOG410ZYW9(S:Function unknown)	GO:0005737(cellular_component:cytoplasm); GO:0007020(biological_process:microtubule nucleation); GO:0051321(biological_process:meiotic cell cycle); GO:0000278(biological_process:mitotic cell cycle); GO:0005813(cellular_component:centrosome); GO:0000923(cellular_component:equatorial microtubule organizing center); GO:0031122(biological_process:cytoplasmic microtubule organization); GO:0005815(cell…
TRINITY_DN34529_c0_g1
TRINITY_DN24099_c0_g1	XP_018830652.1(PREDICTED: heavy metal-associated isoprenylated plant protein 20 isoform X1 [Juglans regia])	sp|Q84K70|HIP31_ARATH(Heavy metal-associated isoprenylated plant protein 31 OS=Arabidopsis thaliana OX=3702 GN=HIPP31 PE=2 SV=1)	PF00403(HMA:Heavy-metal-associated domain)	COG2608(O:Posttranslational modification, protein turnover, chaperones)	GO:0046872(molecular_function:metal ion binding); GO:0030001(biological_process:metal ion transport)
TRINITY_DN8876_c0_g2	PNY15645.1(somatic embryogenesis receptor kinase 1-like protein [Trifolium pratense])	sp|Q9FPJ5|LRR1_ARATH(Leucine-rich repeat protein 1 OS=Arabidopsis thaliana OX=3702 GN=LRR1 PE=1 SV=1)	PF13855(LRR_8:Leucine rich repeat); PF12799(LRR_4:Leucine Rich repeats (2 copies)); PF00560(LRR_1:Leucine Rich Repeat)	COG4886(S:Function unknown)	GO:0004674(molecular_function:protein serine/threonine kinase activity); GO:0016301(molecular_function:kinase activity)
TRINITY_DN22161_c0_g1	XP_023901806.1(1,3-beta-glucanosyltransferase gel4-like [Quercus suber])	sp|P56092|EPD1_CANMA(Protein EPD1 OS=Candida maltosa OX=5479 GN=EPD1 PE=3 SV=1)	PF07983(X8:X8 domain)	ENOG410Z2A2(S:Function unknown)
TRINITY_DN1383_c0_g2
TRINITY_DN32295_c0_g3
TRINITY_DN12286_c0_g2
TRINITY_DN5602_c0_g1
TRINITY_DN7006_c0_g2	PSS09748.1(AT-hook motif nuclear-localized protein [Actinidia chinensis var. chinensis])	sp|Q8VYJ2|AHL1_ARATH(AT-hook motif nuclear-localized protein 1 OS=Arabidopsis thaliana OX=3702 GN=AHL1 PE=1 SV=1)	PF03479(DUF296:Plants and Prokaryotes Conserved (PCC) domain)	ENOG410YFD3(O:Posttranslational modification, protein turnover, chaperones)	GO:0003680(molecular_function:AT DNA binding)
TRINITY_DN39784_c0_g1	BAJ97828.1(predicted protein [Hordeum vulgare subsp. vulgare])	sp|Q8N3Y7|RDHE2_HUMAN(Epidermal retinol dehydrogenase 2 OS=Homo sapiens OX=9606 GN=SDR16C5 PE=2 SV=2)	PF00106(adh_short:short chain dehydrogenase); PF13561(adh_short_C2:Enoyl-(Acyl carrier protein) reductase); PF08659(KR:KR domain)	COG1028(S:Function unknown)	GO:0006633(biological_process:fatty acid biosynthetic process); GO:0016787(molecular_function:hydrolase activity); GO:0016853(molecular_function:isomerase activity); GO:0019516(biological_process:lactate oxidation); GO:0051287(molecular_function:NAD binding); GO:0016021(cellular_component:integral component of membrane); GO:0016829(molecular_function:lyase activity); GO:0004316(molecular_function…
TRINITY_DN4601_c2_g2
TRINITY_DN22530_c0_g2	XP_021636722.1(pre-mRNA-splicing factor SYF1-like [Hevea brasiliensis])	sp|Q9DCD2|SYF1_MOUSE(Pre-mRNA-splicing factor SYF1 OS=Mus musculus OX=10090 GN=Xab2 PE=1 SV=1)		ENOG410XPD9(S:Function unknown)	GO:0005634(cellular_component:nucleus); GO:0006396(biological_process:RNA processing); GO:0006397(biological_process:mRNA processing)	map03040(Spliceosome)
TRINITY_DN370_c0_g2
TRINITY_DN7913_c0_g1	PSS18078.1(Dihydrolipoyllysine-residue acetyltransferase component 2 of pyruvate dehydrogenase [Actinidia chinensis var. chinensis])	sp|Q5M729|ODP23_ARATH(Dihydrolipoyllysine-residue acetyltransferase component 3 of pyruvate dehydrogenase complex, mitochondrial OS=Arabidopsis thaliana OX=3702 GN=At1g54220 PE=1 SV=1)	PF00198(2-oxoacid_dh:2-oxoacid dehydrogenases acyltransferase (catalytic domain)); PF00364(Biotin_lipoyl:Biotin-requiring enzyme); PF02817(E3_binding:e3 binding domain)	COG0508(C:Energy production and conversion)	GO:0045254(cellular_component:pyruvate dehydrogenase complex); GO:0005737(cellular_component:cytoplasm); GO:0006090(biological_process:pyruvate metabolic process); GO:0005739(cellular_component:mitochondrion); GO:0031405(molecular_function:lipoic acid binding); GO:0016407(molecular_function:acetyltransferase activity); GO:0005759(cellular_component:mitochondrial matrix); GO:0004742(molecular_func…	map00020(Citrate cycle (TCA cycle)); map00010(Glycolysis / Gluconeogenesis); map00620(Pyruvate metabolism)
TRINITY_DN12436_c0_g4
TRINITY_DN20705_c1_g1	XP_023000056.1(60S ribosomal protein L29-1-like [Cucurbita maxima])	sp|Q9M7X7|RL291_ARATH(60S ribosomal protein L29-1 OS=Arabidopsis thaliana OX=3702 GN=RPL29A PE=1 SV=1)	PF01779(Ribosomal_L29e:Ribosomal L29e protein family)	ENOG4112428(J:Translation, ribosomal structure and biogenesis)	GO:0003735(molecular_function:structural constituent of ribosome); GO:0006412(biological_process:translation); GO:0005840(cellular_component:ribosome)	map03010(Ribosome)
TRINITY_DN9779_c0_g2	PIN11262.1(60S ribosomal protein L13a [Handroanthus impetiginosus])	sp|Q9FKC0|R13A4_ARATH(60S ribosomal protein L13a-4 OS=Arabidopsis thaliana OX=3702 GN=RPL13AD PE=2 SV=1)	PF00572(Ribosomal_L13:Ribosomal protein L13)	COG0102(J:Translation, ribosomal structure and biogenesis)	GO:0003735(molecular_function:structural constituent of ribosome); GO:0015934(cellular_component:large ribosomal subunit); GO:0006412(biological_process:translation)	map03010(Ribosome)
TRINITY_DN14219_c0_g3
TRINITY_DN32491_c0_g2
TRINITY_DN5213_c1_g1	XP_028107323.1(transcription factor bHLH18-like isoform X2 [Camellia sinensis])	sp|Q9T072|BH025_ARATH(Transcription factor bHLH25 OS=Arabidopsis thaliana OX=3702 GN=BHLH25 PE=2 SV=2)		ENOG410YG6S(K:Transcription)	GO:0046983(molecular_function:protein dimerization activity)
TRINITY_DN4506_c0_g2	XP_009757946.1(PREDICTED: 60S ribosomal protein L14-1 [Nicotiana sylvestris] )	sp|P55844|RL14_PEA(Probable 60S ribosomal protein L14 OS=Pisum sativum OX=3888 PE=2 SV=1)	PF01929(Ribosomal_L14e:Ribosomal protein L14)	COG2163(J:Translation, ribosomal structure and biogenesis)	GO:0003735(molecular_function:structural constituent of ribosome); GO:0005840(cellular_component:ribosome); GO:0003723(molecular_function:RNA binding); GO:0006412(biological_process:translation)	map03010(Ribosome)
TRINITY_DN15494_c0_g2
TRINITY_DN33145_c0_g1	XP_009782370.1(PREDICTED: protein MIZU-KUSSEI 1-like [Nicotiana sylvestris] )	sp|O22227|MIZ1_ARATH(Protein MIZU-KUSSEI 1 OS=Arabidopsis thaliana OX=3702 GN=MIZ1 PE=1 SV=1)	PF04759(DUF617:Protein of unknown function, DUF617)	ENOG411142I(S:Function unknown)	GO:0010274(biological_process:hydrotropism)
TRINITY_DN12310_c0_g1
TRINITY_DN18228_c0_g1
TRINITY_DN24644_c0_g1
TRINITY_DN30066_c0_g1	EAZ05222.1(hypothetical protein OsI_27420 [Oryza sativa Indica Group])	sp|Q800K6|TOB1A_XENLA(DNA topoisomerase 2-binding protein 1-A OS=Xenopus laevis OX=8355 GN=topbp1-A PE=1 SV=2)		ENOG410XPFH(S:Function unknown); ENOG411018W(L:Replication, recombination and repair)	GO:0046872(molecular_function:metal ion binding)	map03440(Homologous recombination)
TRINITY_DN21218_c0_g2	XP_023890668.1(enolase [Quercus suber])	sp|P42040|ENO_DAVTA(Enolase OS=Davidiella tassiana OX=29918 GN=ENO PE=1 SV=2)	PF00113(Enolase_C:Enolase, C-terminal TIM barrel domain); PF13378(MR_MLE_C:Enolase C-terminal domain-like)	COG0148(O:Posttranslational modification, protein turnover, chaperones)	GO:0000015(cellular_component:phosphopyruvate hydratase complex); GO:0000287(molecular_function:magnesium ion binding); GO:0004634(molecular_function:phosphopyruvate hydratase activity); GO:0006096(biological_process:glycolytic process)	map03018(RNA degradation); map00010(Glycolysis / Gluconeogenesis)
TRINITY_DN254_c0_g2	XP_028051284.1(uncharacterized protein LOC114255946 isoform X2 [Camellia sinensis])			ENOG4111VFZ(S:Function unknown)	GO:0003677(molecular_function:DNA binding)
TRINITY_DN21699_c0_g2		sp|Q9VQG2|APH1_DROME(Gamma-secretase subunit Aph-1 OS=Drosophila melanogaster OX=7227 GN=aph-1 PE=1 SV=1)	PF06105(Aph-1:Aph-1 protein)	ENOG4111FIJ(O:Posttranslational modification, protein turnover, chaperones)
TRINITY_DN19953_c0_g2
TRINITY_DN22619_c0_g2
TRINITY_DN31946_c0_g4
TRINITY_DN13181_c0_g2	XP_028103784.1(uncharacterized protein LOC114302903 [Camellia sinensis])			ENOG41124MM(S:Function unknown)
TRINITY_DN11314_c1_g1
TRINITY_DN823_c1_g3	EYU32034.1(hypothetical protein MIMGU_mgv1a000642mg [Erythranthe guttata])	sp|P93733|PLDB1_ARATH(Phospholipase D beta 1 OS=Arabidopsis thaliana OX=3702 GN=PLDBETA1 PE=1 SV=4)	PF12357(PLD_C:Phospholipase D C terminal); PF13091(PLDc_2:PLD-like domain); PF00614(PLDc:Phospholipase D Active site motif)	COG1502(D:Cell cycle control, cell division, chromosome partitioning); COG1502(Z:Cytoskeleton)	GO:0016020(cellular_component:membrane); GO:0016042(biological_process:lipid catabolic process); GO:0003824(molecular_function:catalytic activity); GO:0070290(molecular_function:N-acylphosphatidylethanolamine-specific phospholipase D activity); GO:0005509(molecular_function:calcium ion binding); GO:0004630(molecular_function:phospholipase D activity); GO:0046470(biological_process:phosphatidylcho…	map00565(Ether lipid metabolism); map00564(Glycerophospholipid metabolism); map04144(Endocytosis)
TRINITY_DN31751_c0_g3
TRINITY_DN30283_c0_g1
TRINITY_DN41418_c0_g1			PF00909(Ammonium_transp:Ammonium Transporter Family)	COG0004(S:Function unknown); ENOG410XNMH(S:Function unknown)
TRINITY_DN7993_c0_g2
TRINITY_DN15782_c0_g1	TKY55916.1(Thaumatin protein 1 [Spatholobus suberectus])	sp|A0A1P8B554|THLP1_ARATH(Thaumatin-like protein 1 OS=Arabidopsis thaliana OX=3702 GN=TLP1 PE=2 SV=1)	PF00314(Thaumatin:Thaumatin family)	ENOG410YD5Y(S:Function unknown)	GO:0006952(biological_process:defense response); GO:0016021(cellular_component:integral component of membrane); GO:0005576(cellular_component:extracellular region)
TRINITY_DN49_c1_g3
TRINITY_DN17693_c0_g1	XP_028067718.1(uncharacterized protein LOC114270429 isoform X1 [Camellia sinensis])			ENOG41124M6(S:Function unknown)
TRINITY_DN8508_c0_g1	XP_019181289.1(PREDICTED: guanylate kinase 2, chloroplastic/mitochondrial [Ipomoea nil] )	sp|Q10M74|GMK2_ORYSJ(Guanylate kinase 2, chloroplastic/mitochondrial OS=Oryza sativa subsp. japonica OX=39947 GN=V2 PE=1 SV=1)	PF00625(Guanylate_kin:Guanylate kinase)	COG0194(F:Nucleotide transport and metabolism)	GO:0048638(biological_process:regulation of developmental growth); GO:0004385(molecular_function:guanylate kinase activity)	map00230(Purine metabolism)
TRINITY_DN1439_c0_g3
TRINITY_DN21849_c1_g1
TRINITY_DN10913_c0_g5
TRINITY_DN14888_c0_g1
TRINITY_DN25745_c0_g5
TRINITY_DN12064_c0_g1	PSS02865.1(F-box protein [Actinidia chinensis var. chinensis])	sp|Q9SAC4|FB2_ARATH(F-box protein At1g10780 OS=Arabidopsis thaliana OX=3702 GN=At1g10780 PE=2 SV=1)	PF12937(F-box-like:F-box-like)	ENOG410ZT2W(S:Function unknown)
TRINITY_DN7802_c0_g3
TRINITY_DN23736_c0_g1	XP_028094482.1(RING-H2 finger protein ATL46-like [Camellia sinensis])	sp|Q9FL07|ATL46_ARATH(RING-H2 finger protein ATL46 OS=Arabidopsis thaliana OX=3702 GN=ATL46 PE=2 SV=1)	PF13639(zf-RING_2:Ring finger domain); PF12678(zf-rbx1:RING-H2 zinc finger domain); PF17123(zf-RING_11:RING-like zinc finger); PF00097(zf-C3HC4:Zinc finger, C3HC4 type (RING finger)); PF13923(zf-C3HC4_2:Zinc finger, C3HC4 type (RING finger)); PF12861(zf-ANAPC11:Anaphase-promoting complex subunit 11 RING-H2 finger); PF14634(zf-RING_5:zinc-RING finger domain); PF13445(zf-RING_UBOX:RING-type zinc-fi…	ENOG41121N2(G:Carbohydrate transport and metabolism)	GO:0016021(cellular_component:integral component of membrane)
TRINITY_DN9956_c0_g1	PSS33289.1(Pentatricopeptide repeat-containing protein [Actinidia chinensis var. chinensis])	sp|O80647|PP195_ARATH(Pentatricopeptide repeat-containing protein At2g39620 OS=Arabidopsis thaliana OX=3702 GN=PCMP-E33 PE=3 SV=1)	PF01535(PPR:PPR repeat); PF13041(PPR_2:PPR repeat family); PF12854(PPR_1:PPR repeat); PF13812(PPR_3:Pentatricopeptide repeat domain)	ENOG410Z7Z7(S:Function unknown)	GO:0008270(molecular_function:zinc ion binding)
TRINITY_DN28812_c0_g1	XP_010243801.1(PREDICTED: 40S ribosomal protein S14-like [Nelumbo nucifera])	sp|P62265|RS14_CRIGR(40S ribosomal protein S14 OS=Cricetulus griseus OX=10029 GN=RPS14 PE=2 SV=3)	PF00411(Ribosomal_S11:Ribosomal protein S11)	COG0100(S:Function unknown)	GO:0070181(molecular_function:small ribosomal subunit rRNA binding); GO:0005840(cellular_component:ribosome); GO:0000028(biological_process:ribosomal small subunit assembly); GO:0003735(molecular_function:structural constituent of ribosome); GO:0000462(biological_process:maturation of SSU-rRNA from tricistronic rRNA transcript (SSU-rRNA, 5.8S rRNA, LSU-rRNA)); GO:0048027(molecular_function:mRNA 5…	map03010(Ribosome)
TRINITY_DN24451_c0_g1
TRINITY_DN23288_c0_g2	XP_010263550.1(PREDICTED: ubiquitin receptor RAD23c-like isoform X1 [Nelumbo nucifera])	sp|A3KMV2|RD23A_BOVIN(UV excision repair protein RAD23 homolog A OS=Bos taurus OX=9913 GN=RAD23A PE=2 SV=1)	PF00627(UBA:UBA/TS-N domain)	COG5272(O:Posttranslational modification, protein turnover, chaperones)	GO:0043161(biological_process:proteasome-mediated ubiquitin-dependent protein catabolic process); GO:0005634(cellular_component:nucleus); GO:0003684(molecular_function:damaged DNA binding); GO:0006289(biological_process:nucleotide-excision repair)	map03420(Nucleotide excision repair); map04141(Protein processing in endoplasmic reticulum)
TRINITY_DN7627_c0_g1	XP_019460980.1(PREDICTED: 26S protease regulatory subunit 6B homolog [Lupinus angustifolius])	sp|P54778|PRS6B_SOLTU(26S proteasome regulatory subunit 6B homolog OS=Solanum tuberosum OX=4113 PE=2 SV=1)	PF00004(AAA:ATPase family associated with various cellular activities (AAA)); PF17862(AAA_lid_3:AAA+ lid domain); PF07728(AAA_5:AAA domain (dynein-related subfamily)); PF13191(AAA_16:AAA ATPase domain); PF07724(AAA_2:AAA domain (Cdc48 subfamily)); PF13401(AAA_22:AAA domain); PF05496(RuvB_N:Holliday junction DNA helicase RuvB P-loop domain); PF05673(DUF815:Protein of unknown function (DUF815)); PF…	COG1222(O:Posttranslational modification, protein turnover, chaperones)	GO:0005737(cellular_component:cytoplasm); GO:0036402(molecular_function:proteasome-activating ATPase activity); GO:0005618(cellular_component:cell wall); GO:0005829(cellular_component:cytosol); GO:0016020(cellular_component:membrane); GO:0030163(biological_process:protein catabolic process); GO:0009506(cellular_component:plasmodesma); GO:0000502(cellular_component:proteasome complex); GO:0008233(…	map03050(Proteasome)
TRINITY_DN16496_c2_g4	PSS15680.1(Glycosyltransferase [Actinidia chinensis var. chinensis])	sp|O22943|STL1_ARATH(Probable glycosyltransferase STELLO1 OS=Arabidopsis thaliana OX=3702 GN=STL1 PE=1 SV=1)	PF03385(STELLO:STELLO glycosyltransferases)	ENOG410Z6Q8(S:Function unknown)	GO:0016740(molecular_function:transferase activity); GO:0016021(cellular_component:integral component of membrane)
TRINITY_DN7866_c0_g1	XP_028086559.1(sugar transport protein 5 [Camellia sinensis] )	sp|Q93Y91|STP5_ARATH(Sugar transport protein 5 OS=Arabidopsis thaliana OX=3702 GN=STP5 PE=2 SV=1)	PF00083(Sugar_tr:Sugar (and other) transporter); PF07690(MFS_1:Major Facilitator Superfamily)	ENOG410XNQK(O:Posttranslational modification, protein turnover, chaperones)	GO:0022857(molecular_function:transmembrane transporter activity); GO:0016021(cellular_component:integral component of membrane); GO:0008643(biological_process:carbohydrate transport)
TRINITY_DN7439_c0_g2
TRINITY_DN13076_c0_g5	XP_017242963.1(PREDICTED: laccase-11-like [Daucus carota subsp. sativus])	sp|Q8VZA1|LAC11_ARATH(Laccase-11 OS=Arabidopsis thaliana OX=3702 GN=LAC11 PE=2 SV=1)	PF07731(Cu-oxidase_2:Multicopper oxidase); PF00394(Cu-oxidase:Multicopper oxidase)	COG2132(Q:Secondary metabolites biosynthesis, transport and catabolism)	GO:0048046(cellular_component:apoplast); GO:0005507(molecular_function:copper ion binding); GO:0046274(biological_process:lignin catabolic process); GO:0052716(molecular_function:hydroquinone:oxygen oxidoreductase activity)
TRINITY_DN24691_c0_g1
TRINITY_DN4480_c1_g1
TRINITY_DN20690_c0_g1
TRINITY_DN24760_c0_g1	XP_002325354.2(benzoate carboxyl methyltransferase [Populus trichocarpa] )	sp|Q9SBK6|JMT_BRARP(Jasmonate O-methyltransferase OS=Brassica rapa subsp. pekinensis OX=51351 GN=JMT PE=1 SV=1)	PF03492(Methyltransf_7:SAM dependent carboxyl methyltransferase)	ENOG4112BHH(J:Translation, ribosomal structure and biogenesis); ENOG410YFI3(S:Function unknown)	GO:0008757(molecular_function:S-adenosylmethionine-dependent methyltransferase activity); GO:0032259(biological_process:methylation); GO:0008168(molecular_function:methyltransferase activity)	map00592(alpha-Linolenic acid metabolism)
TRINITY_DN2047_c0_g1
TRINITY_DN971_c0_g4	XP_018628934.1(PREDICTED: uncharacterized protein LOC108946483 [Nicotiana tomentosiformis])	sp|P93306|NDUS2_ARATH(NADH dehydrogenase [ubiquinone] iron-sulfur protein 2 OS=Arabidopsis thaliana OX=3702 GN=NAD7 PE=1 SV=2)	PF00346(Complex1_49kDa:Respiratory-chain NADH dehydrogenase, 49 Kd subunit)	COG0649(D:Cell cycle control, cell division, chromosome partitioning); COG0649(K:Transcription); COG0649(T:Signal transduction mechanisms)	GO:0051287(molecular_function:NAD binding); GO:0016021(cellular_component:integral component of membrane); GO:0048038(molecular_function:quinone binding); GO:0016651(molecular_function:oxidoreductase activity, acting on NAD(P)H); GO:0005739(cellular_component:mitochondrion)	map00190(Oxidative phosphorylation)
TRINITY_DN41360_c0_g1	PSS01795.1(RING-H2 finger protein [Actinidia chinensis var. chinensis])	sp|Q5EAE9|ATL43_ARATH(RING-H2 finger protein ATL43 OS=Arabidopsis thaliana OX=3702 GN=ATL43 PE=2 SV=2)	PF13639(zf-RING_2:Ring finger domain); PF17123(zf-RING_11:RING-like zinc finger); PF13923(zf-C3HC4_2:Zinc finger, C3HC4 type (RING finger)); PF12678(zf-rbx1:RING-H2 zinc finger domain); PF00097(zf-C3HC4:Zinc finger, C3HC4 type (RING finger)); PF14634(zf-RING_5:zinc-RING finger domain); PF12861(zf-ANAPC11:Anaphase-promoting complex subunit 11 RING-H2 finger); PF13445(zf-RING_UBOX:RING-type zinc-fi…	ENOG41121N2(S:Function unknown)	GO:0016021(cellular_component:integral component of membrane)
TRINITY_DN23405_c0_g1
TRINITY_DN2118_c1_g1	PWA99096.1(alpha-1,4 glucan phosphorylase L-1 isozyme, chloroplastic/amyloplastic [Artemisia annua])	sp|P04045|PHSL1_SOLTU(Alpha-1,4 glucan phosphorylase L-1 isozyme, chloroplastic/amyloplastic OS=Solanum tuberosum OX=4113 PE=1 SV=2)	PF00343(Phosphorylase:Carbohydrate phosphorylase)	COG0058(G:Carbohydrate transport and metabolism)	GO:0005737(cellular_component:cytoplasm); GO:0005975(biological_process:carbohydrate metabolic process); GO:0005980(biological_process:glycogen catabolic process); GO:0009570(cellular_component:chloroplast stroma); GO:0102250(molecular_function:linear malto-oligosaccharide phosphorylase activity); GO:0030170(molecular_function:pyridoxal phosphate binding); GO:0009414(biological_process:response t…	map00500(Starch and sucrose metabolism)
TRINITY_DN4886_c0_g2
TRINITY_DN7432_c0_g1	BAK01039.1(predicted protein [Hordeum vulgare subsp. vulgare])	sp|P45842|RL34_AEDAL(60S ribosomal protein L34 OS=Aedes albopictus OX=7160 GN=RpL34 PE=2 SV=2)	PF01199(Ribosomal_L34e:Ribosomal protein L34e)	COG2174(S:Function unknown)	GO:0005840(cellular_component:ribosome); GO:0022625(cellular_component:cytosolic large ribosomal subunit); GO:0016021(cellular_component:integral component of membrane); GO:0042254(biological_process:ribosome biogenesis); GO:0003735(molecular_function:structural constituent of ribosome); GO:0006412(biological_process:translation)	map03010(Ribosome)
TRINITY_DN24416_c0_g4	PNX71218.1(putative retrotransposon Ty1-copia subclass protein [Trifolium pratense] )	sp|P10978|POLX_TOBAC(Retrovirus-related Pol polyprotein from transposon TNT 1-94 OS=Nicotiana tabacum OX=4097 PE=2 SV=1)	PF14223(Retrotran_gag_2:gag-polypeptide of LTR copia-type)	ENOG410Z7KJ(S:Function unknown); COG2801(S:Function unknown); ENOG410ZPTD(S:Function unknown)	GO:0000943(cellular_component:retrotransposon nucleocapsid); GO:0015074(biological_process:DNA integration); GO:0008270(molecular_function:zinc ion binding); GO:0003676(molecular_function:nucleic acid binding)
TRINITY_DN6297_c0_g1	XP_016435831.1(PREDICTED: transcription factor ILR3-like [Nicotiana tabacum])	sp|Q9FH37|ILR3_ARATH(Transcription factor ILR3 OS=Arabidopsis thaliana OX=3702 GN=ILR3 PE=1 SV=1)	PF00010(HLH:Helix-loop-helix DNA-binding domain)	ENOG4111M4Q(J:Translation, ribosomal structure and biogenesis)	GO:0046983(molecular_function:protein dimerization activity)
TRINITY_DN2412_c0_g1	XP_021832991.1(glutathione S-transferase U24-like isoform X2 [Prunus avium])	sp|Q9ZRW8|GSTUJ_ARATH(Glutathione S-transferase U19 OS=Arabidopsis thaliana OX=3702 GN=GSTU19 PE=1 SV=1)	PF02798(GST_N:Glutathione S-transferase, N-terminal domain); PF13417(GST_N_3:Glutathione S-transferase, N-terminal domain); PF13409(GST_N_2:Glutathione S-transferase, N-terminal domain)	ENOG410XSIX(O:Posttranslational modification, protein turnover, chaperones)	GO:0005737(cellular_component:cytoplasm); GO:0016740(molecular_function:transferase activity); GO:0004364(molecular_function:glutathione transferase activity); GO:0006749(biological_process:glutathione metabolic process)	map00480(Glutathione metabolism)
TRINITY_DN11465_c2_g2	RVW24913.1(Retrovirus-related Pol polyprotein from transposon RE1 [Vitis vinifera])	sp|Q94HW2|POLR1_ARATH(Retrovirus-related Pol polyprotein from transposon RE1 OS=Arabidopsis thaliana OX=3702 GN=RE1 PE=2 SV=1)			GO:0000943(cellular_component:retrotransposon nucleocapsid); GO:0015074(biological_process:DNA integration); GO:0008270(molecular_function:zinc ion binding); GO:0003676(molecular_function:nucleic acid binding)
TRINITY_DN37718_c0_g1
TRINITY_DN2025_c0_g1
TRINITY_DN19488_c0_g1
TRINITY_DN40806_c0_g1	TMW85780.1(hypothetical protein EJD97_022519 [Solanum chilense])			ENOG410ZCS3(S:Function unknown)
TRINITY_DN35391_c0_g1
TRINITY_DN984_c0_g1	XP_022020960.1(uncharacterized protein LOC110921005 [Helianthus annuus] )	sp|B8ISA4|RL15_METNO(50S ribosomal protein L15 OS=Methylobacterium nodulans (strain LMG 21967 / CNCM I-2342 / ORS 2060) OX=460265 GN=rplO PE=3 SV=1)	PF00828(Ribosomal_L27A:Ribosomal proteins 50S-L15, 50S-L18e, 60S-L27A)	COG0200(J:Translation, ribosomal structure and biogenesis)	GO:0003735(molecular_function:structural constituent of ribosome); GO:0015934(cellular_component:large ribosomal subunit); GO:0006412(biological_process:translation); GO:0005762(cellular_component:mitochondrial large ribosomal subunit)	map03010(Ribosome)
TRINITY_DN26801_c0_g1
TRINITY_DN23451_c0_g2
TRINITY_DN3161_c0_g1	XP_023737599.1(protein SULFUR DEFICIENCY-INDUCED 1-like [Lactuca sativa] )	sp|Q8GXU5|SDI1_ARATH(Protein SULFUR DEFICIENCY-INDUCED 1 OS=Arabidopsis thaliana OX=3702 GN=SDI1 PE=2 SV=1)	PF13181(TPR_8:Tetratricopeptide repeat); PF00515(TPR_1:Tetratricopeptide repeat); PF14559(TPR_19:Tetratricopeptide repeat); PF12895(ANAPC3:Anaphase-promoting complex, cyclosome, subunit 3)	ENOG410YFAS(S:Function unknown)
TRINITY_DN17876_c0_g1	PSR98279.1(Pectin acetylesterase [Actinidia chinensis var. chinensis])	sp|Q9SR22|PAE5_ARATH(Pectin acetylesterase 5 OS=Arabidopsis thaliana OX=3702 GN=PAE5 PE=2 SV=1)	PF03283(PAE:Pectinacetylesterase)	ENOG410XQKD(S:Function unknown)	GO:0016787(molecular_function:hydrolase activity); GO:0005618(cellular_component:cell wall); GO:0016021(cellular_component:integral component of membrane); GO:0052793(molecular_function:pectin acetylesterase activity); GO:0071555(biological_process:cell wall organization); GO:0005576(cellular_component:extracellular region); GO:0009505(cellular_component:plant-type cell wall)
TRINITY_DN16252_c0_g1	XP_016739071.1(PREDICTED: uncharacterized protein LOC107948918 [Gossypium hirsutum])			ENOG410ZCPF(S:Function unknown)
TRINITY_DN15054_c3_g1	XP_015625227.1(peptidyl-prolyl cis-trans isomerase [Oryza sativa Japonica Group] )	sp|P21569|CYPH_MAIZE(Peptidyl-prolyl cis-trans isomerase OS=Zea mays OX=4577 GN=CYP PE=2 SV=1)	PF00160(Pro_isomerase:Cyclophilin type peptidyl-prolyl cis-trans isomerase/CLD)	COG0652(S:Function unknown)	GO:0005794(cellular_component:Golgi apparatus); GO:0006457(biological_process:protein folding); GO:0005829(cellular_component:cytosol); GO:0051082(molecular_function:unfolded protein binding); GO:0042026(biological_process:protein refolding); GO:0003755(molecular_function:peptidyl-prolyl cis-trans isomerase activity); GO:0005886(cellular_component:plasma membrane); GO:0016018(molecular_function:c…
TRINITY_DN14043_c0_g1	PIN03206.1(Splicing factor U2AF, large subunit (RRM superfamily) [Handroanthus impetiginosus])	sp|Q9ZR39|U2A2A_NICPL(Splicing factor U2af large subunit A OS=Nicotiana plumbaginifolia OX=4092 GN=U2AF65A PE=2 SV=1)	PF00076(RRM_1:RNA recognition motif. (a.k.a. RRM, RBD, or RNP domain)); PF16367(RRM_7:RNA recognition motif)	ENOG410XP92(S:Function unknown)	GO:0008380(biological_process:RNA splicing); GO:0005634(cellular_component:nucleus); GO:0003723(molecular_function:RNA binding); GO:0006397(biological_process:mRNA processing)	map03040(Spliceosome)
TRINITY_DN50_c0_g2	VDC87777.1(unnamed protein product [Brassica oleracea])	sp|A2WNF5|GLU2B_ORYSI(Glucosidase 2 subunit beta OS=Oryza sativa subsp. indica OX=39946 GN=OsI_01383 PE=3 SV=1)	PF12999(PRKCSH-like:Glucosidase II beta subunit-like)	ENOG410XPE3(O:Posttranslational modification, protein turnover, chaperones)	GO:0006491(biological_process:N-glycan processing)	map04141(Protein processing in endoplasmic reticulum)
TRINITY_DN6482_c0_g3
TRINITY_DN33616_c0_g2
TRINITY_DN23375_c0_g1
TRINITY_DN4479_c0_g1	ACU14401.1(unknown [Glycine max])	sp|Q00451|PRF1_SOLLC(36.4 kDa proline-rich protein OS=Solanum lycopersicum OX=4081 GN=TPRP-F1 PE=2 SV=1)		ENOG41117UE(U:Intracellular trafficking, secretion, and vesicular transport); ENOG410YKTH(S:Function unknown)	GO:0016021(cellular_component:integral component of membrane)
TRINITY_DN14261_c0_g1	XP_019224669.1(PREDICTED: putative UDP-glucuronate:xylan alpha-glucuronosyltransferase 5 [Nicotiana attenuata] )	sp|F4HZC3|GUX5_ARATH(Putative UDP-glucuronate:xylan alpha-glucuronosyltransferase 5 OS=Arabidopsis thaliana OX=3702 GN=GUX5 PE=2 SV=1)	PF01501(Glyco_transf_8:Glycosyl transferase family 8)	COG5597(S:Function unknown)	GO:0016757(molecular_function:transferase activity, transferring glycosyl groups)
TRINITY_DN10039_c0_g1	XP_028115055.1(uncharacterized protein LOC114312965 isoform X2 [Camellia sinensis])	sp|Q5ZIG0|NCDN_CHICK(Neurochondrin OS=Gallus gallus OX=9031 GN=NCDN PE=2 SV=1)	PF05536(Neurochondrin:Neurochondrin)	ENOG410XRYT(S:Function unknown)
TRINITY_DN22242_c1_g1
TRINITY_DN10249_c0_g1	PSR96799.1(Signal recognition particle subunit like [Actinidia chinensis var. chinensis])	sp|Q00004|SRP68_CANLF(Signal recognition particle subunit SRP68 OS=Canis lupus familiaris OX=9615 GN=SRP68 PE=1 SV=1)	PF16969(SRP68:RNA-binding signal recognition particle 68)	ENOG410XPW1(K:Transcription)	GO:0005786(cellular_component:signal recognition particle, endoplasmic reticulum targeting); GO:0030942(molecular_function:endoplasmic reticulum signal peptide binding); GO:0008312(molecular_function:7S RNA binding); GO:0005047(molecular_function:signal recognition particle binding); GO:0006614(biological_process:SRP-dependent cotranslational protein targeting to membrane)	map03060(Protein export)
TRINITY_DN1973_c0_g1	XP_028107391.1(pentatricopeptide repeat-containing protein At1g09900 [Camellia sinensis])	sp|Q3EDF8|PPR28_ARATH(Pentatricopeptide repeat-containing protein At1g09900 OS=Arabidopsis thaliana OX=3702 GN=At1g09900 PE=2 SV=1)	PF13041(PPR_2:PPR repeat family); PF12854(PPR_1:PPR repeat); PF01535(PPR:PPR repeat); PF13812(PPR_3:Pentatricopeptide repeat domain); PF17177(PPR_long:Pentacotripeptide-repeat region of PRORP)	ENOG410Z7Z7(S:Function unknown)
TRINITY_DN5365_c0_g2	PSR91464.1(Spastin like [Actinidia chinensis var. chinensis])	sp|Q6NW58|SPAST_DANRE(Spastin OS=Danio rerio OX=7955 GN=spast PE=2 SV=2)	PF00004(AAA:ATPase family associated with various cellular activities (AAA)); PF17862(AAA_lid_3:AAA+ lid domain); PF13191(AAA_16:AAA ATPase domain); PF07728(AAA_5:AAA domain (dynein-related subfamily)); PF13401(AAA_22:AAA domain); PF05496(RuvB_N:Holliday junction DNA helicase RuvB P-loop domain); PF01695(IstB_IS21:IstB-like ATP binding protein); PF06068(TIP49:TIP49 P-loop domain); PF13238(AAA_18:…	COG0464(O:Posttranslational modification, protein turnover, chaperones)	GO:0005524(molecular_function:ATP binding)
TRINITY_DN7734_c1_g1	PSR93114.1(Telomere repeat-binding protein [Actinidia chinensis var. chinensis])	sp|Q9C7B1|TRP3_ARATH(Telomere repeat-binding protein 3 OS=Arabidopsis thaliana OX=3702 GN=TRP3 PE=1 SV=1)		ENOG4111PQU(K:Transcription); ENOG4111C5T(K:Transcription)	GO:0003677(molecular_function:DNA binding)
TRINITY_DN38356_c0_g1
TRINITY_DN15354_c0_g1	GAV62919.1(hypothetical protein CFOL_v3_06441 [Cephalotus follicularis])	sp|Q2V3H0|PP322_ARATH(Pentatricopeptide repeat-containing protein At4g18975, chloroplastic OS=Arabidopsis thaliana OX=3702 GN=At4g18975 PE=2 SV=2)	PF11846(Wzy_C_2:Virulence factor membrane-bound polymerase, C-terminal)	ENOG410YBEX(S:Function unknown)
TRINITY_DN15987_c0_g4
TRINITY_DN19754_c0_g5
TRINITY_DN23058_c0_g1
TRINITY_DN8293_c0_g1	PSS30835.1(Auxilin-like protein [Actinidia chinensis var. chinensis])	sp|Q9FWS1|AUL1_ARATH(Auxilin-like protein 1 OS=Arabidopsis thaliana OX=3702 GN=AUL1 PE=2 SV=2)	PF00226(DnaJ:DnaJ domain)	ENOG410YGT5(S:Function unknown); ENOG410YC8Y(U:Intracellular trafficking, secretion, and vesicular transport)	GO:0016491(molecular_function:oxidoreductase activity)
TRINITY_DN4938_c0_g1	XP_028060549.1(lysine-specific demethylase JMJ25-like [Camellia sinensis])	sp|Q9SSE9|JMJ25_ARATH(Lysine-specific demethylase JMJ25 OS=Arabidopsis thaliana OX=3702 GN=JMJ25 PE=1 SV=1)	PF02373(JmjC:JmjC domain, hydroxylase)	ENOG410XTAA(S:Function unknown)	GO:0008168(molecular_function:methyltransferase activity)
TRINITY_DN10674_c0_g2	XP_028085551.1(phytochrome A-associated F-box protein [Camellia sinensis])	sp|Q8LEA8|EID1_ARATH(Phytochrome A-associated F-box protein OS=Arabidopsis thaliana OX=3702 GN=EID1 PE=1 SV=2)		ENOG410Y9MI(S:Function unknown)	GO:0003723(molecular_function:RNA binding)
TRINITY_DN2938_c0_g5	XP_028111052.1(uncharacterized protein LOC114309518 isoform X1 [Camellia sinensis])	sp|Q571H0|NPA1P_MOUSE(Nucleolar pre-ribosomal-associated protein 1 OS=Mus musculus OX=10090 GN=Urb1 PE=1 SV=2)	PF11707(Npa1:Ribosome 60S biogenesis N-terminal); PF16201(NopRA1:Nucleolar pre-ribosomal-associated protein 1)	ENOG410XR9W(S:Function unknown)	GO:0000463(biological_process:maturation of LSU-rRNA from tricistronic rRNA transcript (SSU-rRNA, 5.8S rRNA, LSU-rRNA)); GO:0000466(biological_process:maturation of 5.8S rRNA from tricistronic rRNA transcript (SSU-rRNA, 5.8S rRNA, LSU-rRNA)); GO:0005730(cellular_component:nucleolus)
TRINITY_DN9480_c0_g1	XP_028069049.1(glucose-1-phosphate adenylyltransferase large subunit, chloroplastic/amyloplastic-like [Camellia sinensis] )	sp|P55233|GLGL1_BETVU(Glucose-1-phosphate adenylyltransferase large subunit, chloroplastic/amyloplastic OS=Beta vulgaris OX=161934 GN=AGPS1 PE=2 SV=1)	PF00483(NTP_transferase:Nucleotidyl transferase); PF00132(Hexapep:Bacterial transferase hexapeptide (six repeats))	COG0448(S:Function unknown)	GO:0005978(biological_process:glycogen biosynthetic process); GO:0008878(molecular_function:glucose-1-phosphate adenylyltransferase activity); GO:0009507(cellular_component:chloroplast); GO:0005524(molecular_function:ATP binding); GO:0019252(biological_process:starch biosynthetic process)	map00520(Amino sugar and nucleotide sugar metabolism); map00500(Starch and sucrose metabolism)
TRINITY_DN3808_c0_g2	EYU32448.1(hypothetical protein MIMGU_mgv1a019785mg [Erythranthe guttata])	sp|Q9SI96|H2B3_ARATH(Histone H2B.3 OS=Arabidopsis thaliana OX=3702 GN=At2g28720 PE=1 SV=3)	PF00125(Histone:Core histone H2A/H2B/H3/H4)	ENOG4111NV5(B:Chromatin structure and dynamics)	GO:0005634(cellular_component:nucleus); GO:0046982(molecular_function:protein heterodimerization activity); GO:0000786(cellular_component:nucleosome); GO:0003677(molecular_function:DNA binding)
TRINITY_DN31821_c0_g1
TRINITY_DN14824_c0_g1
TRINITY_DN5558_c0_g5
TRINITY_DN10698_c0_g1
TRINITY_DN36379_c0_g1
TRINITY_DN25560_c0_g1
TRINITY_DN4992_c0_g1	PSS21367.1(Transmembrane and coiled-coil domain-containing protein [Actinidia chinensis var. chinensis])	sp|O14244|YELD_SCHPO(Uncharacterized membrane protein C6F6.13c OS=Schizosaccharomyces pombe (strain 972 / ATCC 24843) OX=284812 GN=SPAC6F6.13c PE=3 SV=1)	PF05277(DUF726:Protein of unknown function (DUF726))	ENOG410YB1Z(S:Function unknown)	GO:0016021(cellular_component:integral component of membrane)
TRINITY_DN35046_c0_g1
TRINITY_DN8075_c0_g1	XP_028095119.1(probable serine/threonine-protein kinase PBL7 isoform X2 [Camellia sinensis])	sp|Q0WRY5|PBL7_ARATH(Probable serine/threonine-protein kinase PBL7 OS=Arabidopsis thaliana OX=3702 GN=PBL7 PE=1 SV=1)	PF00069(Pkinase:Protein kinase domain); PF07714(Pkinase_Tyr:Protein tyrosine kinase)	COG0515(T:Signal transduction mechanisms)	GO:0004674(molecular_function:protein serine/threonine kinase activity); GO:0005524(molecular_function:ATP binding)
TRINITY_DN8349_c0_g1	XP_019228664.1(PREDICTED: probable galacturonosyltransferase 15 isoform X1 [Nicotiana attenuata] )	sp|Q8L4B0|GAUTF_ARATH(Probable galacturonosyltransferase 15 OS=Arabidopsis thaliana OX=3702 GN=GAUT15 PE=2 SV=1)	PF01501(Glyco_transf_8:Glycosyl transferase family 8); PF18404(Glyco_transf_24:Glucosyltransferase 24)	ENOG41106K3(O:Posttranslational modification, protein turnover, chaperones)	GO:0045489(biological_process:pectin biosynthetic process); GO:0047262(molecular_function:polygalacturonate 4-alpha-galacturonosyltransferase activity); GO:0016021(cellular_component:integral component of membrane); GO:0000139(cellular_component:Golgi membrane); GO:0071555(biological_process:cell wall organization)
TRINITY_DN19161_c0_g1
TRINITY_DN34023_c0_g1
TRINITY_DN11831_c0_g1	OMO79928.1(Kinetochore protein Ndc80 [Corchorus capsularis])	sp|Q9M1G5|NDC80_ARATH(Kinetochore protein NDC80 homolog OS=Arabidopsis thaliana OX=3702 GN=NDC80 PE=1 SV=1)		COG5185(D:Cell cycle control, cell division, chromosome partitioning); COG5155(D:Cell cycle control, cell division, chromosome partitioning); COG5155(O:Posttranslational modification, protein turnover, chaperones)	GO:0016021(cellular_component:integral component of membrane); GO:0031262(cellular_component:Ndc80 complex); GO:0051315(biological_process:attachment of mitotic spindle microtubules to kinetochore)
TRINITY_DN4981_c0_g2	XP_009760505.1(PREDICTED: INO80 complex subunit D-like [Nicotiana sylvestris] )	sp|Q54J07|IN80D_DICDI(INO80 complex subunit D OS=Dictyostelium discoideum OX=44689 GN=DDB_G0288447 PE=3 SV=1)	PF13891(zf-C3Hc3H:Potential DNA-binding domain)	ENOG410Y1DG(S:Function unknown)	GO:0000123(cellular_component:histone acetyltransferase complex)
TRINITY_DN831_c1_g1
TRINITY_DN18903_c0_g2		sp|P24392|PEX2_RAT(Peroxisome biogenesis factor 2 OS=Rattus norvegicus OX=10116 GN=Pex2 PE=2 SV=1)	PF00097(zf-C3HC4:Zinc finger, C3HC4 type (RING finger))	ENOG41107WE(S:Function unknown)		map04146(Peroxisome)
TRINITY_DN31203_c0_g2
TRINITY_DN30232_c0_g1
TRINITY_DN1654_c0_g1	TEY91062.1(WRKY transcription factor 2 [Salvia splendens])	sp|F4ICB6|IBS1_ARATH(Protein IMPAIRED IN BABA-INDUCED STERILITY 1 OS=Arabidopsis thaliana OX=3702 GN=IBS1 PE=3 SV=1)	PF00069(Pkinase:Protein kinase domain); PF03106(WRKY:WRKY DNA -binding domain); PF07714(Pkinase_Tyr:Protein tyrosine kinase)	ENOG410XPIR(T:Signal transduction mechanisms)	GO:0003700(molecular_function:transcription factor activity, sequence-specific DNA binding); GO:0043565(molecular_function:sequence-specific DNA binding); GO:0005634(cellular_component:nucleus); GO:0005524(molecular_function:ATP binding); GO:0004672(molecular_function:protein kinase activity)
TRINITY_DN30883_c0_g1	PSS17328.1(Glycine-rich domain-containing protein [Actinidia chinensis var. chinensis])	sp|Q9ZQ47|GRDP1_ARATH(Glycine-rich domain-containing protein 1 OS=Arabidopsis thaliana OX=3702 GN=GRDP1 PE=2 SV=1)	PF07173(GRDP-like:Glycine-rich domain-containing protein-like)	ENOG4111FEQ(T:Signal transduction mechanisms)
TRINITY_DN13782_c0_g1				ENOG410YGV8(S:Function unknown)
TRINITY_DN14005_c0_g1
TRINITY_DN11325_c0_g1
TRINITY_DN22201_c0_g3	KHN08672.1(Putative pectinesterase/pectinesterase inhibitor 40 [Glycine soja])	sp|O04887|PME2_CITSI(Pectinesterase 2 OS=Citrus sinensis OX=2711 GN=PECS-2.1 PE=2 SV=1)	PF01095(Pectinesterase:Pectinesterase)	COG4677(G:Carbohydrate transport and metabolism)	GO:0042545(biological_process:cell wall modification); GO:0046910(molecular_function:pectinesterase inhibitor activity); GO:0030599(molecular_function:pectinesterase activity); GO:0045330(molecular_function:aspartyl esterase activity); GO:0004857(molecular_function:enzyme inhibitor activity); GO:0045490(biological_process:pectin catabolic process)	map00040(Pentose and glucuronate interconversions)
TRINITY_DN35963_c0_g1
TRINITY_DN6867_c0_g4
TRINITY_DN13571_c0_g2
TRINITY_DN16416_c0_g3
TRINITY_DN7157_c0_g5
TRINITY_DN13608_c1_g1
TRINITY_DN2126_c0_g1	XP_028064560.1(general transcription factor 3C polypeptide 5-like isoform X1 [Camellia sinensis] )	sp|Q9Y5Q8|TF3C5_HUMAN(General transcription factor 3C polypeptide 5 OS=Homo sapiens OX=9606 GN=GTF3C5 PE=1 SV=2)	PF09734(Tau95:RNA polymerase III transcription factor (TF)IIIC subunit HTH domain); PF17682(Tau95_N:Tau95 Triple barrel domain)	ENOG4111DXH(K:Transcription)	GO:0000127(cellular_component:transcription factor TFIIIC complex); GO:0006384(biological_process:transcription initiation from RNA polymerase III promoter)
TRINITY_DN9269_c0_g1	XP_018854102.1(PREDICTED: squamosa promoter-binding-like protein 7 [Juglans regia])	sp|A2X0Q6|SPL3_ORYSI(Squamosa promoter-binding-like protein 3 OS=Oryza sativa subsp. indica OX=39946 GN=SPL3 PE=2 SV=1)	PF03110(SBP:SBP domain)	ENOG410YGJH(K:Transcription)	GO:0005634(cellular_component:nucleus); GO:0046872(molecular_function:metal ion binding); GO:0003677(molecular_function:DNA binding)
TRINITY_DN31564_c0_g1	PSS07326.1(Polyadenylate-binding protein [Actinidia chinensis var. chinensis])	sp|Q94AM9|CID4_ARATH(Polyadenylate-binding protein-interacting protein 4 OS=Arabidopsis thaliana OX=3702 GN=CID4 PE=2 SV=1)		COG5180(S:Function unknown)	GO:0046872(molecular_function:metal ion binding); GO:0042393(molecular_function:histone binding); GO:0006355(biological_process:regulation of transcription, DNA-templated)
TRINITY_DN38499_c0_g1
TRINITY_DN3277_c0_g1	ONI00733.1(hypothetical protein PRUPE_6G103400 [Prunus persica])	sp|Q8VZF6|EDR2L_ARATH(Protein ENHANCED DISEASE RESISTANCE 2-like OS=Arabidopsis thaliana OX=3702 GN=EDR2L PE=2 SV=1)	PF07059(DUF1336:Protein of unknown function (DUF1336)); PF01852(START:START domain)	ENOG410YQJJ(S:Function unknown)	GO:0008289(molecular_function:lipid binding); GO:0005886(cellular_component:plasma membrane)
TRINITY_DN39153_c0_g1
TRINITY_DN21588_c0_g1	XP_019413866.1(PREDICTED: PHD finger protein ING1 isoform X1 [Lupinus angustifolius])	sp|Q9UNL4|ING4_HUMAN(Inhibitor of growth protein 4 OS=Homo sapiens OX=9606 GN=ING4 PE=1 SV=1)	PF00628(PHD:PHD-finger)	COG5034(T:Signal transduction mechanisms)	GO:0006325(biological_process:chromatin organization); GO:0005634(cellular_component:nucleus); GO:0046872(molecular_function:metal ion binding); GO:0035064(molecular_function:methylated histone binding)
TRINITY_DN11571_c0_g1	XP_028082503.1(uncharacterized protein LOC114283829 [Camellia sinensis])	sp|Q6DBH0|APD2_ARATH(E3 ubiquitin-protein ligase APD2 OS=Arabidopsis thaliana OX=3702 GN=APD2 PE=1 SV=1)	PF16041(DUF4793:Domain of unknown function (DUF4793)); PF16040(DUF4792:Domain of unknown function (DUF4792)); PF13920(zf-C3HC4_3:Zinc finger, C3HC4 type (RING finger)); PF13639(zf-RING_2:Ring finger domain)	ENOG41101VR(O:Posttranslational modification, protein turnover, chaperones)	GO:0016021(cellular_component:integral component of membrane)
TRINITY_DN14538_c0_g3	PSS30671.1(hypothetical protein CEY00_Acc05956 [Actinidia chinensis var. chinensis])	sp|Q9M2Y6|CGR2_ARATH(Probable pectin methylesterase CGR2 OS=Arabidopsis thaliana OX=3702 GN=CGR2 PE=2 SV=1)		ENOG4111QN3(S:Function unknown)	GO:0016021(cellular_component:integral component of membrane)
TRINITY_DN2686_c1_g2
TRINITY_DN12117_c0_g2	XP_010444939.1(PREDICTED: BEL1-like homeodomain protein 2 [Camelina sativa])		PF05920(Homeobox_KN:Homeobox KN domain)		GO:0006355(biological_process:regulation of transcription, DNA-templated); GO:0005634(cellular_component:nucleus); GO:0016021(cellular_component:integral component of membrane); GO:0003677(molecular_function:DNA binding)
TRINITY_DN17872_c0_g1	PWA88547.1(DNA-binding pseudobarrel domain-containing protein [Artemisia annua])	sp|O82799|NGA1_ARATH(B3 domain-containing transcription factor NGA1 OS=Arabidopsis thaliana OX=3702 GN=NGA1 PE=1 SV=1)	PF02362(B3:B3 DNA binding domain)	ENOG410YHK7(K:Transcription); ENOG4111BY3(K:Transcription)	GO:0003700(molecular_function:transcription factor activity, sequence-specific DNA binding); GO:0005634(cellular_component:nucleus); GO:0003677(molecular_function:DNA binding)
TRINITY_DN23816_c0_g2
TRINITY_DN1043_c0_g1	XP_021594072.1(auxin-responsive protein IAA13-like isoform X2 [Manihot esculenta] )	sp|Q38831|IAA13_ARATH(Auxin-responsive protein IAA13 OS=Arabidopsis thaliana OX=3702 GN=IAA13 PE=1 SV=2)	PF02309(AUX_IAA:AUX/IAA family)	ENOG410YK71(K:Transcription)	GO:0006355(biological_process:regulation of transcription, DNA-templated); GO:0005634(cellular_component:nucleus); GO:0009734(biological_process:auxin-activated signaling pathway)	map04075(Plant hormone signal transduction)
TRINITY_DN19485_c0_g3
TRINITY_DN21341_c1_g2	XP_019107171.1(PREDICTED: zinc finger MYM-type protein 1-like [Beta vulgaris subsp. vulgaris])			ENOG410XQ1Y(J:Translation, ribosomal structure and biogenesis)
TRINITY_DN36348_c0_g1		sp|Q9Z0S1|BPNT1_MOUSE(3'(2'),5'-bisphosphate nucleotidase 1 OS=Mus musculus OX=10090 GN=Bpnt1 PE=1 SV=2)	PF00459(Inositol_P:Inositol monophosphatase family)	ENOG410XNMV(G:Carbohydrate transport and metabolism)		map00920(Sulfur metabolism)
TRINITY_DN21083_c0_g2
TRINITY_DN9681_c0_g1	XP_021632514.1(scarecrow-like protein 32 [Manihot esculenta] )	sp|Q9SN22|SCL32_ARATH(Scarecrow-like protein 32 OS=Arabidopsis thaliana OX=3702 GN=SCL32 PE=1 SV=1)	PF03514(GRAS:GRAS domain family)	ENOG410XRRT(S:Function unknown)	GO:0003700(molecular_function:transcription factor activity, sequence-specific DNA binding); GO:0043565(molecular_function:sequence-specific DNA binding); GO:0005634(cellular_component:nucleus)
TRINITY_DN2550_c3_g1
TRINITY_DN36921_c0_g1
TRINITY_DN25062_c0_g2				ENOG4111RFD(B:Chromatin structure and dynamics); ENOG4111PMB(B:Chromatin structure and dynamics)
TRINITY_DN22444_c0_g1	XP_023877284.1(peroxiredoxin Asp f3-like [Quercus suber] )	sp|Q9Y8B8|PRX5_PENCI(Peroxiredoxin Pen c 3 OS=Penicillium citrinum OX=5077 PE=1 SV=1)	PF08534(Redoxin:Redoxin); PF00578(AhpC-TSA:AhpC/TSA family)	COG0678(S:Function unknown)	GO:0005737(cellular_component:cytoplasm); GO:0034599(biological_process:cellular response to oxidative stress); GO:0005623(cellular_component:cell); GO:0051920(molecular_function:peroxiredoxin activity); GO:0042744(biological_process:hydrogen peroxide catabolic process); GO:0008379(molecular_function:thioredoxin peroxidase activity); GO:0045454(biological_process:cell redox homeostasis); GO:00046…	map04122(Sulfur relay system)
TRINITY_DN16401_c1_g2
TRINITY_DN4027_c0_g2	ONM15988.1(hypothetical protein ZEAMMB73_Zm00001d003071 [Zea mays])			ENOG410ZKKM(S:Function unknown)	GO:0070072(biological_process:vacuolar proton-transporting V-type ATPase complex assembly); GO:0042406(cellular_component:extrinsic component of endoplasmic reticulum membrane); GO:0051082(molecular_function:unfolded protein binding)
TRINITY_DN3442_c0_g2	XP_028113787.1(AMSH-like ubiquitin thioesterase 1 [Camellia sinensis] )	sp|Q8VYB5|AMSH1_ARATH(AMSH-like ubiquitin thioesterase 1 OS=Arabidopsis thaliana OX=3702 GN=AMSH1 PE=2 SV=1)	PF08969(USP8_dimer:USP8 dimerisation domain)	COG1310(S:Function unknown)	GO:0005768(cellular_component:endosome); GO:0016020(cellular_component:membrane); GO:0016579(biological_process:protein deubiquitination); GO:0004843(molecular_function:thiol-dependent ubiquitin-specific protease activity); GO:0070536(biological_process:protein K63-linked deubiquitination)	map04144(Endocytosis)
TRINITY_DN677_c0_g2	KVH97367.1(Ribosomal protein L18a [Cynara cardunculus var. scolymus])	sp|Q9ATF5|RL18A_CASSA(60S ribosomal protein L18a OS=Castanea sativa OX=21020 GN=RPL18A PE=2 SV=1)	PF01775(Ribosomal_L18A:Ribosomal proteins 50S-L18Ae/60S-L20/60S-L18A)	COG2157(Z:Cytoskeleton)	GO:0003735(molecular_function:structural constituent of ribosome); GO:0006412(biological_process:translation); GO:0005840(cellular_component:ribosome)	map03010(Ribosome)
TRINITY_DN30355_c1_g3
TRINITY_DN6134_c0_g2	XP_009779174.1(PREDICTED: WD repeat-containing protein 82 isoform X1 [Nicotiana sylvestris])	sp|Q9LYK6|APRF1_ARATH(Protein ANTHESIS POMOTING FACTOR 1 OS=Arabidopsis thaliana OX=3702 GN=APRF1 PE=2 SV=1)		ENOG410XT9X(S:Function unknown)	GO:0048510(biological_process:regulation of timing of transition from vegetative to reproductive phase); GO:0008168(molecular_function:methyltransferase activity); GO:0005634(cellular_component:nucleus); GO:0016571(biological_process:histone methylation); GO:0048586(biological_process:regulation of long-day photoperiodism, flowering)	map03015(mRNA surveillance pathway)
TRINITY_DN17293_c0_g1
TRINITY_DN1947_c0_g1	XP_028096931.1(uncharacterized protein LOC114296793 isoform X1 [Camellia sinensis] )			ENOG4110NH9(S:Function unknown)
TRINITY_DN21059_c0_g1
TRINITY_DN21726_c1_g3
TRINITY_DN7579_c0_g1	XP_028059279.1(protein THYLAKOID FORMATION1, chloroplastic-like [Camellia sinensis])	sp|Q9SKT0|THF1_ARATH(Protein THYLAKOID FORMATION 1, chloroplastic OS=Arabidopsis thaliana OX=3702 GN=THF1 PE=1 SV=1)	PF11264(ThylakoidFormat:Thylakoid formation protein)	ENOG4111FQD(S:Function unknown)	GO:0045038(biological_process:protein import into chloroplast thylakoid membrane); GO:0009534(cellular_component:chloroplast thylakoid); GO:0010207(biological_process:photosystem II assembly); GO:0010027(biological_process:thylakoid membrane organization); GO:0045037(biological_process:protein import into chloroplast stroma)
TRINITY_DN35302_c0_g1
TRINITY_DN18089_c0_g1
TRINITY_DN1570_c0_g1	XP_028065155.1(probable dolichyl pyrophosphate Man9GlcNAc2 alpha-1,3-glucosyltransferase [Camellia sinensis] )	sp|Q9FF17|ALG6_ARATH(Probable dolichyl pyrophosphate Man9GlcNAc2 alpha-1,3-glucosyltransferase OS=Arabidopsis thaliana OX=3702 GN=At5g38460 PE=2 SV=1)	PF03155(Alg6_Alg8:ALG6, ALG8 glycosyltransferase family)	ENOG410XQK1(S:Function unknown)	GO:0006490(biological_process:oligosaccharide-lipid intermediate biosynthetic process); GO:0006488(biological_process:dolichol-linked oligosaccharide biosynthetic process); GO:0016021(cellular_component:integral component of membrane); GO:0006487(biological_process:protein N-linked glycosylation); GO:0005789(cellular_component:endoplasmic reticulum membrane); GO:0042281(molecular_function:dolichy…	map00510(N-Glycan biosynthesis)
TRINITY_DN38468_c0_g1
TRINITY_DN13269_c0_g1
TRINITY_DN20923_c0_g1
TRINITY_DN15867_c0_g3	PSS08078.1(Chaperone protein like [Actinidia chinensis var. chinensis])	sp|P0DO01|DJA7A_ORYSJ(Chaperone protein dnaJ A7A, chloroplastic OS=Oryza sativa subsp. japonica OX=39947 GN=DJA7A PE=1 SV=1)	PF01556(DnaJ_C:DnaJ C terminal domain); PF00226(DnaJ:DnaJ domain); PF00684(DnaJ_CXXCXGXG:DnaJ central domain)	COG0484(T:Signal transduction mechanisms)	GO:0006457(biological_process:protein folding); GO:0031072(molecular_function:heat shock protein binding); GO:0016021(cellular_component:integral component of membrane); GO:0051082(molecular_function:unfolded protein binding); GO:0009408(biological_process:response to heat); GO:0046872(molecular_function:metal ion binding); GO:0005524(molecular_function:ATP binding); GO:0009507(cellular_component…
TRINITY_DN27282_c0_g1		sp|Q6N069|NAA16_HUMAN(N-alpha-acetyltransferase 16, NatA auxiliary subunit OS=Homo sapiens OX=9606 GN=NAA16 PE=1 SV=2)		ENOG410XR7D(K:Transcription)
TRINITY_DN9328_c0_g2
TRINITY_DN24829_c0_g1	XP_028120191.1(myosin-6-like [Camellia sinensis])	sp|Q9LKB9|MYO6_ARATH(Myosin-6 OS=Arabidopsis thaliana OX=3702 GN=XI-2 PE=1 SV=1)	PF00063(Myosin_head:Myosin head (motor domain))	COG5022(Z:Cytoskeleton)	GO:0007015(biological_process:actin filament organization); GO:0016021(cellular_component:integral component of membrane); GO:0051015(molecular_function:actin filament binding); GO:0003779(molecular_function:actin binding); GO:0016459(cellular_component:myosin complex); GO:0003774(molecular_function:motor activity); GO:0005524(molecular_function:ATP binding)
TRINITY_DN23801_c0_g3
TRINITY_DN6997_c0_g1	XP_022851204.1(post-GPI attachment to proteins factor 3-like isoform X2 [Olea europaea var. sylvestris])	sp|A8WFS8|PGAP3_DANRE(Post-GPI attachment to proteins factor 3 OS=Danio rerio OX=7955 GN=pgap3 PE=2 SV=1)	PF04080(Per1:Per1-like family)	COG5237(G:Carbohydrate transport and metabolism)	GO:0016021(cellular_component:integral component of membrane); GO:0000139(cellular_component:Golgi membrane); GO:0031227(cellular_component:intrinsic component of endoplasmic reticulum membrane); GO:0016788(molecular_function:hydrolase activity, acting on ester bonds); GO:0006506(biological_process:GPI anchor biosynthetic process)
TRINITY_DN5438_c0_g2
TRINITY_DN3224_c0_g1	CBI36016.3(unnamed protein product, partial [Vitis vinifera])			ENOG41115TU(S:Function unknown)
TRINITY_DN3172_c0_g2	XP_028068271.1(DNA ligase 6 isoform X1 [Camellia sinensis])	sp|F4HPZ9|LIG6_ARATH(DNA ligase 6 OS=Arabidopsis thaliana OX=3702 GN=LIG6 PE=2 SV=1)	PF01068(DNA_ligase_A_M:ATP dependent DNA ligase domain); PF04675(DNA_ligase_A_N:DNA ligase N terminus); PF07522(DRMBL:DNA repair metallo-beta-lactamase); PF04679(DNA_ligase_A_C:ATP dependent DNA ligase C terminal region); PF14555(UBA_4:UBA-like domain); PF12706(Lactamase_B_2:Beta-lactamase superfamily domain)	COG1793(L:Replication, recombination and repair)	GO:0006310(biological_process:DNA recombination); GO:0051103(biological_process:DNA ligation involved in DNA repair); GO:0005524(molecular_function:ATP binding); GO:0006260(biological_process:DNA replication); GO:0003910(molecular_function:DNA ligase (ATP) activity); GO:0003677(molecular_function:DNA binding); GO:0071897(biological_process:DNA biosynthetic process)	map03430(Mismatch repair); map03410(Base excision repair); map03420(Nucleotide excision repair); map03030(DNA replication)
TRINITY_DN24608_c0_g1	XP_011077806.1(aluminum-activated malate transporter 8-like [Sesamum indicum])	sp|Q9SRM9|ALMT8_ARATH(Aluminum-activated malate transporter 8 OS=Arabidopsis thaliana OX=3702 GN=ALMT8 PE=3 SV=1)	PF11744(ALMT:Aluminium activated malate transporter); PF13515(FUSC_2:Fusaric acid resistance protein-like); PF04632(FUSC:Fusaric acid resistance protein family)	ENOG410XR8V(S:Function unknown)	GO:0016021(cellular_component:integral component of membrane); GO:0015743(biological_process:malate transport)
TRINITY_DN4908_c0_g2
TRINITY_DN42173_c0_g1
TRINITY_DN27145_c0_g1
TRINITY_DN39184_c0_g1
TRINITY_DN26079_c0_g1	ABG21937.1(expressed protein [Oryza sativa Japonica Group])			ENOG410YE81(S:Function unknown)	GO:0017056(molecular_function:structural constituent of nuclear pore); GO:0044611(cellular_component:nuclear pore inner ring); GO:0006999(biological_process:nuclear pore organization)
TRINITY_DN10448_c0_g2
TRINITY_DN4868_c0_g3
TRINITY_DN41734_c0_g1	OMO64780.1(Glycosyl transferase, family 14 [Corchorus olitorius])	sp|Q65XS5|BC10_ORYSJ(Glycosyltransferase BC10 OS=Oryza sativa subsp. japonica OX=39947 GN=BC10 PE=1 SV=1)	PF02485(Branch:Core-2/I-Branching enzyme)	ENOG410ZJRX(S:Function unknown)	GO:0008375(molecular_function:acetylglucosaminyltransferase activity); GO:0016021(cellular_component:integral component of membrane); GO:0016020(cellular_component:membrane)
TRINITY_DN30651_c0_g1
TRINITY_DN19226_c0_g1
TRINITY_DN16833_c0_g2
TRINITY_DN18546_c0_g2
TRINITY_DN11969_c0_g1	XP_010272023.1(PREDICTED: uncharacterized protein LOC104607932 [Nelumbo nucifera])	sp|Q9LPC5|BIG3_ARATH(Brefeldin A-inhibited guanine nucleotide-exchange protein 3 OS=Arabidopsis thaliana OX=3702 GN=BIG3 PE=1 SV=1)	PF14009(DUF4228:Domain of unknown function (DUF4228))	ENOG410YMY7(S:Function unknown); ENOG410YR03(S:Function unknown)	GO:0016021(cellular_component:integral component of membrane)
TRINITY_DN30456_c0_g1
TRINITY_DN7438_c0_g1	YP_009473676.1(Ycf1 (chloroplast) [Impatiens piufanensis] )	sp|Q2MIC9|TI214_SOLBU(Protein TIC 214 OS=Solanum bulbocastanum OX=147425 GN=TIC214 PE=3 SV=1)		ENOG410ZAPM(K:Transcription)	GO:0015031(biological_process:protein transport); GO:0016021(cellular_component:integral component of membrane); GO:0009706(cellular_component:chloroplast inner membrane)
TRINITY_DN13048_c0_g1	OMP03741.1(Sugar/inositol transporter [Corchorus olitorius])	sp|Q94AZ2|STP13_ARATH(Sugar transport protein 13 OS=Arabidopsis thaliana OX=3702 GN=STP13 PE=1 SV=2)	PF00083(Sugar_tr:Sugar (and other) transporter); PF07690(MFS_1:Major Facilitator Superfamily)	ENOG410XNQK(S:Function unknown)	GO:0022857(molecular_function:transmembrane transporter activity); GO:0016021(cellular_component:integral component of membrane); GO:0008643(biological_process:carbohydrate transport)
TRINITY_DN19723_c1_g1
TRINITY_DN1541_c0_g1	OMO82057.1(glucomannan 4-beta-mannosyltransferase 9 [Corchorus capsularis])	sp|Q9LZR3|CSLA9_ARATH(Glucomannan 4-beta-mannosyltransferase 9 OS=Arabidopsis thaliana OX=3702 GN=CSLA9 PE=1 SV=1)	PF13641(Glyco_tranf_2_3:Glycosyltransferase like family 2); PF13632(Glyco_trans_2_3:Glycosyl transferase family group 2); PF00535(Glycos_transf_2:Glycosyl transferase family 2)	COG1215(M:Cell wall/membrane/envelope biogenesis)	GO:0016021(cellular_component:integral component of membrane); GO:0016740(molecular_function:transferase activity); GO:0016757(molecular_function:transferase activity, transferring glycosyl groups)
TRINITY_DN34548_c0_g2				ENOG410YWD6(S:Function unknown)
TRINITY_DN31248_c0_g1	RVW35945.1(hypothetical protein CK203_090578 [Vitis vinifera])				GO:0003964(molecular_function:RNA-directed DNA polymerase activity)
TRINITY_DN19629_c0_g1
TRINITY_DN20921_c0_g1
TRINITY_DN17093_c0_g2	XP_028063379.1(protein kinase 3 isoform X2 [Camellia sinensis])	sp|Q84VX4|MPS1_ARATH(Serine/threonine-protein kinase MPS1 OS=Arabidopsis thaliana OX=3702 GN=MPS1 PE=2 SV=1)	PF00069(Pkinase:Protein kinase domain); PF07714(Pkinase_Tyr:Protein tyrosine kinase); PF06293(Kdo:Lipopolysaccharide kinase (Kdo/WaaP) family)	ENOG410XRRQ(T:Signal transduction mechanisms)	GO:0005524(molecular_function:ATP binding); GO:0004672(molecular_function:protein kinase activity)
TRINITY_DN20431_c0_g3	KJB64886.1(hypothetical protein B456_010G070100 [Gossypium raimondii])			ENOG4111A14(S:Function unknown); ENOG41114I7(S:Function unknown)
TRINITY_DN4369_c0_g1	XP_022872562.1(protein CELLULOSE SYNTHASE INTERACTIVE 3-like [Olea europaea var. sylvestris] )		PF00514(Arm:Armadillo/beta-catenin-like repeat)	ENOG410ZJXV(U:Intracellular trafficking, secretion, and vesicular transport)
TRINITY_DN41052_c0_g1
TRINITY_DN29618_c0_g2	PSS02043.1(Polygalacturonase [Actinidia chinensis var. chinensis])	sp|A7PZL3|PGLR_VITVI(Probable polygalacturonase OS=Vitis vinifera OX=29760 GN=GSVIVT00026920001 PE=1 SV=1)	PF00295(Glyco_hydro_28:Glycosyl hydrolases family 28); PF13229(Beta_helix:Right handed beta helix region); PF12708(Pectate_lyase_3:Pectate lyase superfamily protein); PF05048(NosD:Periplasmic copper-binding protein (NosD))	COG5434(M:Cell wall/membrane/envelope biogenesis)	GO:0071555(biological_process:cell wall organization); GO:0005576(cellular_component:extracellular region); GO:0005975(biological_process:carbohydrate metabolic process); GO:0004650(molecular_function:polygalacturonase activity)
TRINITY_DN27564_c0_g1			PF06687(SUR7:SUR7/PalI family)
TRINITY_DN30784_c0_g1	XP_020596269.1(uncharacterized protein LOC110036216 [Phalaenopsis equestris])
TRINITY_DN19106_c0_g1
TRINITY_DN24821_c0_g1
TRINITY_DN39271_c0_g1
TRINITY_DN29813_c0_g1		sp|Q7M4F2|CUD8_SCHGR(Endocuticle structural glycoprotein SgAbd-8 OS=Schistocerca gregaria OX=7010 PE=1 SV=1)		ENOG4111PJ1(S:Function unknown); ENOG410YXXU(S:Function unknown)
TRINITY_DN520_c0_g2	XP_028064606.1(calmodulin-binding protein 60 B [Camellia sinensis])	sp|Q9FKL6|CB60B_ARATH(Calmodulin-binding protein 60 B OS=Arabidopsis thaliana OX=3702 GN=CBP60B PE=2 SV=1)	PF07887(Calmodulin_bind:Calmodulin binding protein-like)	ENOG4111EYI(S:Function unknown)	GO:0009102(biological_process:biotin biosynthetic process); GO:0004141(molecular_function:dethiobiotin synthase activity); GO:0000287(molecular_function:magnesium ion binding); GO:0008483(molecular_function:transaminase activity); GO:0030170(molecular_function:pyridoxal phosphate binding); GO:0005524(molecular_function:ATP binding); GO:0005516(molecular_function:calmodulin binding)
TRINITY_DN22035_c0_g1
TRINITY_DN721_c1_g1
TRINITY_DN38431_c0_g1
TRINITY_DN1795_c0_g2	XP_028115202.1(acetyl-CoA acetyltransferase, cytosolic 1-like isoform X1 [Camellia sinensis] )	sp|Q8S4Y1|THIC1_ARATH(Acetyl-CoA acetyltransferase, cytosolic 1 OS=Arabidopsis thaliana OX=3702 GN=AAT1 PE=1 SV=1)	PF00108(Thiolase_N:Thiolase, N-terminal domain); PF02803(Thiolase_C:Thiolase, C-terminal domain)	COG0183(I:Lipid transport and metabolism)	GO:0016747(molecular_function:transferase activity, transferring acyl groups other than amino-acyl groups)	map00630(Glyoxylate and dicarboxylate metabolism); map00310(Lysine degradation); map00280(Valine, leucine and isoleucine degradation); map00650(Butanoate metabolism); map00620(Pyruvate metabolism); map00900(Terpenoid backbone biosynthesis); map00072(Synthesis and degradation of ketone bodies); map00071(Fatty acid degradation); map00640(Propanoate metabolism); map00380(Tryptophan metabolism)
TRINITY_DN7031_c0_g4
TRINITY_DN34933_c0_g1	EXC35359.1(Retrovirus-related Pol polyprotein from transposon TNT 1-94 [Morus notabilis])				GO:0015074(biological_process:DNA integration); GO:0000943(cellular_component:retrotransposon nucleocapsid); GO:0004674(molecular_function:protein serine/threonine kinase activity); GO:0008270(molecular_function:zinc ion binding); GO:0003676(molecular_function:nucleic acid binding); GO:0005524(molecular_function:ATP binding)
TRINITY_DN30859_c0_g3	XP_023874589.1(DNA-directed RNA polymerase II subunit RPB3-like [Quercus suber])	sp|Q3T0Q3|RPB3_BOVIN(DNA-directed RNA polymerase II subunit RPB3 OS=Bos taurus OX=9913 GN=POLR2C PE=1 SV=1)	PF01193(RNA_pol_L:RNA polymerase Rpb3/Rpb11 dimerisation domain)	COG0202(J:Translation, ribosomal structure and biogenesis)	GO:0003899(molecular_function:DNA-directed RNA polymerase activity); GO:0046983(molecular_function:protein dimerization activity); GO:0006351(biological_process:transcription, DNA-templated); GO:0003677(molecular_function:DNA binding)	map00240(Pyrimidine metabolism); map03020(RNA polymerase); map00230(Purine metabolism)
TRINITY_DN17116_c0_g1	EOY21696.1(H(+)-transporting atpase plant/fungi plasma membrane type [Theobroma cacao])	sp|P23980|PMA2_SOLLC(Plasma membrane ATPase 2 (Fragment) OS=Solanum lycopersicum OX=4081 GN=LHA2 PE=3 SV=1)	PF00702(Hydrolase:haloacid dehalogenase-like hydrolase)	COG0474(P:Inorganic ion transport and metabolism)	GO:0016787(molecular_function:hydrolase activity); GO:0008553(molecular_function:hydrogen-exporting ATPase activity, phosphorylative mechanism); GO:1902600(biological_process:hydrogen ion transmembrane transport); GO:0016021(cellular_component:integral component of membrane); GO:0120029(biological_process:proton export across plasma membrane); GO:0005886(cellular_component:plasma membrane); GO:00…	map00190(Oxidative phosphorylation)
TRINITY_DN9816_c0_g3
TRINITY_DN41390_c0_g1
TRINITY_DN20792_c0_g1	XP_021615489.1(pentatricopeptide repeat-containing protein At1g18485 isoform X1 [Manihot esculenta] )	sp|A8MQA3|PP330_ARATH(Pentatricopeptide repeat-containing protein At4g21065 OS=Arabidopsis thaliana OX=3702 GN=PCMP-H28 PE=2 SV=2)	PF01535(PPR:PPR repeat); PF13041(PPR_2:PPR repeat family); PF12854(PPR_1:PPR repeat); PF13812(PPR_3:Pentatricopeptide repeat domain)	ENOG410Z7Z7(S:Function unknown)	GO:0008270(molecular_function:zinc ion binding)
TRINITY_DN9251_c0_g1	PSR96941.1(Transcription initiation factor TFIID subunit 12b like [Actinidia chinensis var. chinensis])	sp|Q940A7|TA12B_ARATH(Transcription initiation factor TFIID subunit 12b OS=Arabidopsis thaliana OX=3702 GN=TAF12B PE=1 SV=1)	PF03847(TFIID_20kDa:Transcription initiation factor TFIID subunit A)	COG5624(S:Function unknown)	GO:0000124(cellular_component:SAGA complex); GO:0009736(biological_process:cytokinin-activated signaling pathway); GO:0009867(biological_process:jasmonic acid mediated signaling pathway); GO:0005669(cellular_component:transcription factor TFIID complex); GO:0006352(biological_process:DNA-templated transcription, initiation); GO:0046695(cellular_component:SLIK (SAGA-like) complex); GO:0010104(biol…	map03022(Basal transcription factors)
TRINITY_DN1634_c0_g3	XP_028105420.1(probable protein phosphatase 2C 60 isoform X1 [Camellia sinensis] )	sp|Q9SZ53|P2C60_ARATH(Probable protein phosphatase 2C 60 OS=Arabidopsis thaliana OX=3702 GN=At4g31860 PE=2 SV=1)	PF00481(PP2C:Protein phosphatase 2C); PF07228(SpoIIE:Stage II sporulation protein E (SpoIIE))	COG0631(T:Signal transduction mechanisms)	GO:0046872(molecular_function:metal ion binding); GO:0004722(molecular_function:protein serine/threonine phosphatase activity)
TRINITY_DN37020_c0_g1
TRINITY_DN11203_c0_g1
TRINITY_DN16037_c0_g3
TRINITY_DN4036_c0_g1	KJB34929.1(hypothetical protein B456_006G091600 [Gossypium raimondii])	sp|Q2RAC5|CCT13_ORYSJ(Cyclin-T1-3 OS=Oryza sativa subsp. japonica OX=39947 GN=CYCT1-3 PE=3 SV=2)	PF00134(Cyclin_N:Cyclin, N-terminal domain)	COG5333(K:Transcription)	GO:0006886(biological_process:intracellular protein transport); GO:0016192(biological_process:vesicle-mediated transport); GO:0005623(cellular_component:cell)
TRINITY_DN20750_c0_g2	XP_010523683.1(PREDICTED: uncharacterized protein LOC104801985 isoform X1 [Tarenaya hassleriana])	sp|Q9SA63|LFG4_ARATH(Protein LIFEGUARD 4 OS=Arabidopsis thaliana OX=3702 GN=LFG4 PE=2 SV=1)	PF03171(2OG-FeII_Oxy:2OG-Fe(II) oxygenase superfamily)	ENOG4111XIV(S:Function unknown)	GO:0009506(cellular_component:plasmodesma); GO:0009555(biological_process:pollen development); GO:0051213(molecular_function:dioxygenase activity); GO:0016491(molecular_function:oxidoreductase activity)
TRINITY_DN7828_c0_g1	XP_028086270.1(uncharacterized protein LOC114287193 [Camellia sinensis] )	sp|A4XJI0|RL9_CALS8(50S ribosomal protein L9 OS=Caldicellulosiruptor saccharolyticus (strain ATCC 43494 / DSM 8903 / Tp8T 6331) OX=351627 GN=rplI PE=3 SV=1)	PF01281(Ribosomal_L9_N:Ribosomal protein L9, N-terminal domain); PF03948(Ribosomal_L9_C:Ribosomal protein L9, C-terminal domain)	ENOG4111HFB(J:Translation, ribosomal structure and biogenesis)	GO:0003735(molecular_function:structural constituent of ribosome); GO:0006412(biological_process:translation); GO:0005840(cellular_component:ribosome)	map03010(Ribosome)
TRINITY_DN15527_c0_g2
TRINITY_DN11690_c0_g1	PSS04772.1(Lipid-phosphate phosphatase [Actinidia chinensis var. chinensis])	sp|P80299|HYES_RAT(Bifunctional epoxide hydrolase 2 OS=Rattus norvegicus OX=10116 GN=Ephx2 PE=1 SV=1)	PF00561(Abhydrolase_1:alpha/beta hydrolase fold); PF12697(Abhydrolase_6:Alpha/beta hydrolase family); PF12146(Hydrolase_4:Serine aminopeptidase, S33)	COG0596(K:Transcription); ENOG410XRPK(S:Function unknown)	GO:0003824(molecular_function:catalytic activity); GO:0016787(molecular_function:hydrolase activity)
TRINITY_DN9949_c1_g1
TRINITY_DN6613_c0_g1	XP_028097608.1(auxin response factor 6-like isoform X1 [Camellia sinensis])	sp|Q9ZTX8|ARFF_ARATH(Auxin response factor 6 OS=Arabidopsis thaliana OX=3702 GN=ARF6 PE=1 SV=2)	PF06507(Auxin_resp:Auxin response factor); PF02362(B3:B3 DNA binding domain); PF02309(AUX_IAA:AUX/IAA family)	ENOG410YA3R(K:Transcription)	GO:0006355(biological_process:regulation of transcription, DNA-templated); GO:0005634(cellular_component:nucleus); GO:0009734(biological_process:auxin-activated signaling pathway); GO:0003677(molecular_function:DNA binding)
TRINITY_DN12899_c0_g1			PF01607(CBM_14:Chitin binding Peritrophin-A domain)
TRINITY_DN903_c2_g1
TRINITY_DN15901_c0_g2	BAK00241.1(predicted protein [Hordeum vulgare subsp. vulgare])	sp|Q7PPA5|ATC1_ANOGA(Calcium-transporting ATPase sarcoplasmic/endoplasmic reticulum type OS=Anopheles gambiae OX=7165 GN=Ca-P60A PE=3 SV=5)	PF13246(Cation_ATPase:Cation transport ATPase (P-type))	COG0474(P:Inorganic ion transport and metabolism)	GO:0005388(molecular_function:calcium-transporting ATPase activity); GO:0016021(cellular_component:integral component of membrane); GO:0005783(cellular_component:endoplasmic reticulum); GO:0005524(molecular_function:ATP binding)
TRINITY_DN1092_c0_g1	XP_027098652.1(probable manganese-transporting ATPase PDR2 [Coffea arabica])	sp|Q9LT02|PDR2_ARATH(Probable manganese-transporting ATPase PDR2 OS=Arabidopsis thaliana OX=3702 GN=PDR2 PE=1 SV=1)	PF00122(E1-E2_ATPase:E1-E2 ATPase); PF00702(Hydrolase:haloacid dehalogenase-like hydrolase); PF13246(Cation_ATPase:Cation transport ATPase (P-type))	COG0474(P:Inorganic ion transport and metabolism)	GO:0006812(biological_process:cation transport); GO:0016021(cellular_component:integral component of membrane); GO:0046872(molecular_function:metal ion binding); GO:0016887(molecular_function:ATPase activity); GO:0005524(molecular_function:ATP binding)
TRINITY_DN13588_c0_g2
TRINITY_DN34028_c0_g2
TRINITY_DN2432_c0_g1	RXI08006.1(hypothetical protein DVH24_014572 [Malus domestica])	sp|O80845|PX11D_ARATH(Peroxisomal membrane protein 11D OS=Arabidopsis thaliana OX=3702 GN=PEX11D PE=1 SV=2)	PF05648(PEX11:Peroxisomal biogenesis factor 11 (PEX11))	ENOG4111NS6(S:Function unknown)	GO:0005779(cellular_component:integral component of peroxisomal membrane); GO:0016559(biological_process:peroxisome fission)
TRINITY_DN19645_c0_g2
TRINITY_DN15929_c0_g1	PSR97979.1(Protein transport protein like [Actinidia chinensis var. chinensis])	sp|Q8RX56|UNC13_ARATH(Protein unc-13 homolog OS=Arabidopsis thaliana OX=3702 GN=PATROL1 PE=2 SV=1)	PF05664(DUF810:Plant family of unknown function (DUF810))	ENOG410YEIE(S:Function unknown)	GO:0042023(biological_process:DNA endoreduplication); GO:0016021(cellular_component:integral component of membrane); GO:0005886(cellular_component:plasma membrane); GO:0010091(biological_process:trichome branching)
TRINITY_DN42341_c0_g1	XP_010686648.1(PREDICTED: accelerated cell death 11 [Beta vulgaris subsp. vulgaris] )	sp|Q66JG2|CPTP_XENTR(Ceramide-1-phosphate transfer protein OS=Xenopus tropicalis OX=8364 GN=cptp PE=2 SV=1)	PF08718(GLTP:Glycolipid transfer protein (GLTP))	ENOG4111NKT(U:Intracellular trafficking, secretion, and vesicular transport)	GO:0005737(cellular_component:cytoplasm); GO:0009751(biological_process:response to salicylic acid); GO:0009816(biological_process:defense response to bacterium, incompatible interaction); GO:0120013(molecular_function:lipid transfer activity); GO:0120009(biological_process:intermembrane lipid transfer); GO:0008219(biological_process:cell death); GO:0010175(molecular_function:sphingosine transmem…
TRINITY_DN16978_c0_g2	XP_002266715.2(PREDICTED: ankyrin repeat domain-containing protein 13C-B [Vitis vinifera])	sp|Q86YJ7|AN13B_HUMAN(Ankyrin repeat domain-containing protein 13B OS=Homo sapiens OX=9606 GN=ANKRD13B PE=1 SV=4)	PF11904(GPCR_chapero_1:GPCR-chaperone); PF13857(Ank_5:Ankyrin repeats (many copies)); PF04147(Nop14:Nop14-like family); PF12796(Ank_2:Ankyrin repeats (3 copies))	ENOG410XNMS(S:Function unknown)
TRINITY_DN12434_c0_g1	XP_004138638.1(PREDICTED: UPF0400 protein C337.03 [Cucumis sativus] )	sp|Q9NQG5|RPR1B_HUMAN(Regulation of nuclear pre-mRNA domain-containing protein 1B OS=Homo sapiens OX=9606 GN=RPRD1B PE=1 SV=1)	PF04818(CTD_bind:RNA polymerase II-binding domain.)	ENOG410XRAP(S:Function unknown)	GO:0031124(biological_process:mRNA 3'-end processing); GO:0016591(cellular_component:DNA-directed RNA polymerase II, holoenzyme); GO:0000993(molecular_function:RNA polymerase II core binding)
TRINITY_DN24613_c0_g1	OIW11385.1(hypothetical protein TanjilG_19641 [Lupinus angustifolius])			COG0048(J:Translation, ribosomal structure and biogenesis); ENOG411220X(S:Function unknown); ENOG4111VRG(S:Function unknown)	GO:0005524(molecular_function:ATP binding); GO:0009507(cellular_component:chloroplast)
TRINITY_DN273_c0_g1	XP_028084058.1(60S ribosomal protein L7a-1 [Camellia sinensis])	sp|P35685|RL7A1_ORYSJ(60S ribosomal protein L7a-1 OS=Oryza sativa subsp. japonica OX=39947 GN=RPL7A-1 PE=2 SV=1)	PF01248(Ribosomal_L7Ae:Ribosomal protein L7Ae/L30e/S12e/Gadd45 family)	COG1358(J:Translation, ribosomal structure and biogenesis)	GO:0005840(cellular_component:ribosome); GO:0022625(cellular_component:cytosolic large ribosomal subunit); GO:1990904(cellular_component:ribonucleoprotein complex); GO:0042254(biological_process:ribosome biogenesis); GO:0003723(molecular_function:RNA binding); GO:0000470(biological_process:maturation of LSU-rRNA)	map03010(Ribosome)
TRINITY_DN10815_c0_g2	XP_027107499.1(uncharacterized protein LOC113727496 isoform X1 [Coffea arabica] )		PF02810(SEC-C:SEC-C motif)	ENOG411262T(S:Function unknown)
TRINITY_DN9096_c0_g3	XP_028089793.1(bifunctional fucokinase/fucose pyrophosphorylase [Camellia sinensis])	sp|Q9LNJ9|FKGP_ARATH(Bifunctional fucokinase/fucose pyrophosphorylase OS=Arabidopsis thaliana OX=3702 GN=FKGP PE=1 SV=2)	PF07959(Fucokinase:L-fucokinase)	ENOG4111FB6(I:Lipid transport and metabolism)	GO:0050201(molecular_function:fucokinase activity); GO:0016772(molecular_function:transferase activity, transferring phosphorus-containing groups); GO:0016301(molecular_function:kinase activity); GO:0042352(biological_process:GDP-L-fucose salvage); GO:0047341(molecular_function:fucose-1-phosphate guanylyltransferase activity); GO:0005524(molecular_function:ATP binding)	map00520(Amino sugar and nucleotide sugar metabolism); map00051(Fructose and mannose metabolism)
TRINITY_DN13495_c0_g1		sp|P18491|EMC_DROME(Protein extra-macrochaetae OS=Drosophila melanogaster OX=7227 GN=emc PE=2 SV=2)	PF00010(HLH:Helix-loop-helix DNA-binding domain)	ENOG4111PGK(K:Transcription)
TRINITY_DN14772_c0_g1
TRINITY_DN11877_c0_g1	XP_028092549.1(uncharacterized protein LOC114292727 [Camellia sinensis])		PF15365(PNRC:Proline-rich nuclear receptor coactivator motif)	ENOG410ZGM2(S:Function unknown)
TRINITY_DN25531_c0_g1	PSS16470.1(Senescence-specific cysteine protease [Actinidia chinensis var. chinensis])	sp|A2XQE8|SAG39_ORYSI(Senescence-specific cysteine protease SAG39 OS=Oryza sativa subsp. indica OX=39946 GN=OsI_14861 PE=3 SV=1)	PF00112(Peptidase_C1:Papain family cysteine protease); PF03051(Peptidase_C1_2:Peptidase C1-like family)		GO:0008234(molecular_function:cysteine-type peptidase activity)
TRINITY_DN540_c0_g1	XP_028088355.1(calcium-dependent protein kinase 26 [Camellia sinensis] )	sp|Q38872|CDPK6_ARATH(Calcium-dependent protein kinase 6 OS=Arabidopsis thaliana OX=3702 GN=CPK6 PE=1 SV=1)	PF00069(Pkinase:Protein kinase domain); PF00036(EF-hand_1:EF hand); PF13499(EF-hand_7:EF-hand domain pair); PF13405(EF-hand_6:EF-hand domain); PF07714(Pkinase_Tyr:Protein tyrosine kinase); PF13833(EF-hand_8:EF-hand domain pair); PF13202(EF-hand_5:EF hand); PF12763(EF-hand_4:Cytoskeletal-regulatory complex EF hand); PF06293(Kdo:Lipopolysaccharide kinase (Kdo/WaaP) family)	ENOG410XRMJ(L:Replication, recombination and repair)	GO:0005509(molecular_function:calcium ion binding); GO:0005524(molecular_function:ATP binding); GO:0004672(molecular_function:protein kinase activity)	map04626(Plant-pathogen interaction)
TRINITY_DN25825_c0_g1	PSR94964.1(Cytochrome b561 and DOMON domain-containing protein [Actinidia chinensis var. chinensis])	sp|Q9SV71|B561O_ARATH(Cytochrome b561 and DOMON domain-containing protein At4g12980 OS=Arabidopsis thaliana OX=3702 GN=At4g12980 PE=2 SV=1)	PF04526(DUF568:Protein of unknown function (DUF568))	ENOG410Y10S(S:Function unknown)	GO:0016021(cellular_component:integral component of membrane); GO:0055114(biological_process:oxidation-reduction process)
TRINITY_DN8487_c0_g1	THG07049.1(hypothetical protein TEA_003213 [Camellia sinensis var. sinensis])	sp|Q28C44|C19L2_XENTR(CWF19-like protein 2 OS=Xenopus tropicalis OX=8364 GN=cwf19l2 PE=2 SV=1)	PF04677(CwfJ_C_1:Protein similar to CwfJ C-terminus 1); PF04676(CwfJ_C_2:Protein similar to CwfJ C-terminus 2)	ENOG410YGTC(S:Function unknown)	GO:0071014(cellular_component:post-mRNA release spliceosomal complex); GO:0000398(biological_process:mRNA splicing, via spliceosome)
TRINITY_DN695_c0_g1	PON84505.1(Autoimmune regulator [Trema orientale])	sp|F4JL28|EBS_ARATH(Chromatin remodeling protein EBS OS=Arabidopsis thaliana OX=3702 GN=EBS PE=1 SV=1)	PF01426(BAH:BAH domain); PF00628(PHD:PHD-finger)	ENOG410ZM6U(S:Function unknown)	GO:0046872(molecular_function:metal ion binding); GO:0003682(molecular_function:chromatin binding)
TRINITY_DN28881_c0_g1
TRINITY_DN29443_c0_g2
TRINITY_DN28851_c0_g4				ENOG4111NPU(S:Function unknown)
TRINITY_DN812_c0_g1	XP_028078788.1(protein TRANSPARENT TESTA 9 isoform X2 [Camellia sinensis])	sp|Q8W4P9|TT9_ARATH(Protein TRANSPARENT TESTA 9 OS=Arabidopsis thaliana OX=3702 GN=TT9 PE=2 SV=1)	PF09758(FPL:Uncharacterised conserved protein)	ENOG410Y0P3(S:Function unknown)	GO:0016197(biological_process:endosomal transport); GO:0009718(biological_process:anthocyanin-containing compound biosynthetic process); GO:1903415(biological_process:flavonoid transport from endoplasmic reticulum to plant-type vacuole); GO:0036020(cellular_component:endolysosome membrane); GO:0001708(biological_process:cell fate specification); GO:0008333(biological_process:endosome to lysosome …
TRINITY_DN12644_c0_g2
TRINITY_DN33319_c0_g1
TRINITY_DN1025_c0_g1	GAY62682.1(hypothetical protein CUMW_219800 [Citrus unshiu])	sp|Q93VI8|TLP7_ARATH(Tubby-like F-box protein 7 OS=Arabidopsis thaliana OX=3702 GN=TULP7 PE=2 SV=1)	PF01167(Tub:Tub family)	ENOG410XQFT(S:Function unknown)	GO:0044212(molecular_function:transcription regulatory region DNA binding); GO:0009536(cellular_component:plastid); GO:0009555(biological_process:pollen development); GO:0009620(biological_process:response to fungus); GO:0005829(cellular_component:cytosol); GO:0005886(cellular_component:plasma membrane); GO:0005634(cellular_component:nucleus)
TRINITY_DN21076_c0_g1	XP_017242901.1(PREDICTED: 40S ribosomal protein S2-4-like [Daucus carota subsp. sativus] )	sp|P31009|RS2_DROME(40S ribosomal protein S2 OS=Drosophila melanogaster OX=7227 GN=RpS2 PE=1 SV=2)	PF03719(Ribosomal_S5_C:Ribosomal protein S5, C-terminal domain)	COG0098(J:Translation, ribosomal structure and biogenesis)	GO:0003735(molecular_function:structural constituent of ribosome); GO:0022627(cellular_component:cytosolic small ribosomal subunit); GO:0015935(cellular_component:small ribosomal subunit); GO:0003723(molecular_function:RNA binding); GO:0006412(biological_process:translation)	map03010(Ribosome)
TRINITY_DN13913_c0_g1
TRINITY_DN829_c0_g1	NP_001288359.1(uncharacterized protein LOC100797900 [Glycine max] )		PF04640(PLATZ:PLATZ transcription factor)	ENOG410YD1C(S:Function unknown)	GO:0016021(cellular_component:integral component of membrane)
TRINITY_DN10186_c0_g1	KZV29237.1(pyrophosphate-energized membrane proton pump 2 [Dorcoceras hygrometricum])	sp|Q56ZN6|AVP2_ARATH(Pyrophosphate-energized membrane proton pump 2 OS=Arabidopsis thaliana OX=3702 GN=AVPL1 PE=1 SV=2)	PF03030(H_PPase:Inorganic H+ pyrophosphatase)	COG3808(A:RNA processing and modification); COG3808(D:Cell cycle control, cell division, chromosome partitioning); COG3808(L:Replication, recombination and repair)	GO:1902600(biological_process:hydrogen ion transmembrane transport); GO:0016021(cellular_component:integral component of membrane); GO:0016020(cellular_component:membrane); GO:0009678(molecular_function:hydrogen-translocating pyrophosphatase activity); GO:0004427(molecular_function:inorganic diphosphatase activity)
TRINITY_DN41689_c0_g1
TRINITY_DN18328_c0_g6
TRINITY_DN12139_c0_g3
TRINITY_DN27169_c0_g1
TRINITY_DN8754_c0_g1	XP_015082523.1(protein LONGIFOLIA 1 [Solanum pennellii] )		PF14383(VARLMGL:DUF761-associated sequence motif)	ENOG410YFY6(S:Function unknown)	GO:0051513(biological_process:regulation of monopolar cell growth)
TRINITY_DN1468_c0_g2	XP_012065794.1(protein S-acyltransferase 11 isoform X2 [Jatropha curcas] )	sp|Q9LIH7|ZDHC7_ARATH(Protein S-acyltransferase 11 OS=Arabidopsis thaliana OX=3702 GN=PAT11 PE=2 SV=1)	PF01529(DHHC:DHHC palmitoyltransferase)	COG5273(S:Function unknown)	GO:0019706(molecular_function:protein-cysteine S-palmitoyltransferase activity); GO:0016021(cellular_component:integral component of membrane)
TRINITY_DN41361_c0_g1	XP_028115151.1(pentatricopeptide repeat-containing protein At4g35130, chloroplastic [Camellia sinensis] )	sp|O49619|PP350_ARATH(Pentatricopeptide repeat-containing protein At4g35130, chloroplastic OS=Arabidopsis thaliana OX=3702 GN=PCMP-H27 PE=3 SV=1)	PF01535(PPR:PPR repeat); PF13041(PPR_2:PPR repeat family); PF12854(PPR_1:PPR repeat); PF14432(DYW_deaminase:DYW family of nucleic acid deaminases); PF13812(PPR_3:Pentatricopeptide repeat domain)	ENOG410Z7Z7(K:Transcription)	GO:0008270(molecular_function:zinc ion binding)
TRINITY_DN18880_c0_g1
TRINITY_DN5984_c0_g2
TRINITY_DN9045_c0_g1	XP_006358956.1(PREDICTED: LOW QUALITY PROTEIN: homogentisate 1,2-dioxygenase [Solanum tuberosum])	sp|Q9ZRA2|HGD_ARATH(Homogentisate 1,2-dioxygenase OS=Arabidopsis thaliana OX=3702 GN=HGO PE=2 SV=2)	PF04209(HgmA:homogentisate 1,2-dioxygenase)	COG3508(Q:Secondary metabolites biosynthesis, transport and catabolism)	GO:0006570(biological_process:tyrosine metabolic process); GO:0004411(molecular_function:homogentisate 1,2-dioxygenase activity); GO:0006559(biological_process:L-phenylalanine catabolic process)	map00350(Tyrosine metabolism)
TRINITY_DN24284_c2_g1
TRINITY_DN10939_c0_g1	XP_027127114.1(nudix hydrolase 10-like isoform X2 [Coffea arabica] )	sp|Q94B74|NUDT2_ARATH(Nudix hydrolase 2 OS=Arabidopsis thaliana OX=3702 GN=NUDT2 PE=1 SV=1)	PF18290(Nudix_hydro:Nudix hydrolase domain); PF00293(NUDIX:NUDIX domain)	ENOG410Z4GH(S:Function unknown)	GO:0016787(molecular_function:hydrolase activity)
TRINITY_DN30695_c0_g1	ABI15071.1(ankyrin-repeat family protein 5, partial [Arabidopsis thaliana] )		PF13857(Ank_5:Ankyrin repeats (many copies)); PF12796(Ank_2:Ankyrin repeats (3 copies))	COG0666(S:Function unknown)	GO:2000031(biological_process:regulation of salicylic acid mediated signaling pathway); GO:0016021(cellular_component:integral component of membrane); GO:0016020(cellular_component:membrane); GO:0071446(biological_process:cellular response to salicylic acid stimulus); GO:0031347(biological_process:regulation of defense response)
TRINITY_DN18562_c0_g1
TRINITY_DN6171_c0_g1	XP_016568982.1(PREDICTED: ubiquitin-fold modifier-conjugating enzyme 1 [Capsicum annuum] )	sp|Q9SXC8|UFC1_ARATH(Ubiquitin-fold modifier-conjugating enzyme 1 OS=Arabidopsis thaliana OX=3702 GN=At1g27530 PE=2 SV=1)	PF08694(UFC1:Ubiquitin-fold modifier-conjugating enzyme 1)	ENOG410ZBCX(O:Posttranslational modification, protein turnover, chaperones)
TRINITY_DN15527_c0_g5
TRINITY_DN35768_c0_g1	XP_002446697.1(kelch repeat-containing protein At3g27220 [Sorghum bicolor] )			ENOG4110X8D(S:Function unknown)
TRINITY_DN9932_c0_g3	XP_028100968.1(probable ADP,ATP carrier protein At5g56450 [Camellia sinensis])	sp|Q9FM86|ADT5_ARATH(Probable ADP,ATP carrier protein At5g56450 OS=Arabidopsis thaliana OX=3702 GN=At5g56450 PE=2 SV=1)	PF00153(Mito_carr:Mitochondrial carrier protein)		GO:0005743(cellular_component:mitochondrial inner membrane); GO:0022857(molecular_function:transmembrane transporter activity); GO:0048653(biological_process:anther development); GO:0016021(cellular_component:integral component of membrane); GO:0005347(molecular_function:ATP transmembrane transporter activity)
TRINITY_DN28721_c0_g2
TRINITY_DN21971_c0_g1	XP_010316318.1(uncharacterized protein LOC104645727 [Solanum lycopersicum])			ENOG4111ABM(S:Function unknown); ENOG410YP29(S:Function unknown)
TRINITY_DN12024_c0_g2	XP_028088003.1(ubiquitin carboxyl-terminal hydrolase 14 isoform X1 [Camellia sinensis])	sp|Q8L6Y1|UBP14_ARATH(Ubiquitin carboxyl-terminal hydrolase 14 OS=Arabidopsis thaliana OX=3702 GN=UBP14 PE=1 SV=1)	PF00443(UCH:Ubiquitin carboxyl-terminal hydrolase)	COG5207(O:Posttranslational modification, protein turnover, chaperones)	GO:0006511(biological_process:ubiquitin-dependent protein catabolic process); GO:0016579(biological_process:protein deubiquitination); GO:0004843(molecular_function:thiol-dependent ubiquitin-specific protease activity); GO:0008270(molecular_function:zinc ion binding)
TRINITY_DN766_c0_g1	TEY18179.1(hypothetical protein Saspl_051363 [Salvia splendens] )	sp|F4IPI4|STR17_ARATH(Rhodanese-like domain-containing protein 17 OS=Arabidopsis thaliana OX=3702 GN=STR17 PE=2 SV=1)		COG0607(U:Intracellular trafficking, secretion, and vesicular transport)
TRINITY_DN41336_c0_g1
TRINITY_DN12191_c0_g3
TRINITY_DN39354_c0_g1
TRINITY_DN2110_c0_g2	PSS01516.1(Lipid-phosphate phosphatase [Actinidia chinensis var. chinensis])	sp|I6YGS0|EPHA_MYCTU(Epoxide hydrolase A OS=Mycobacterium tuberculosis (strain ATCC 25618 / H37Rv) OX=83332 GN=ephA PE=1 SV=1)	PF00561(Abhydrolase_1:alpha/beta hydrolase fold); PF12697(Abhydrolase_6:Alpha/beta hydrolase family); PF12146(Hydrolase_4:Serine aminopeptidase, S33); PF07224(Chlorophyllase:Chlorophyllase); PF12740(Chlorophyllase2:Chlorophyllase enzyme)	COG0596(S:Function unknown); ENOG410XVV6(S:Function unknown)	GO:0003824(molecular_function:catalytic activity); GO:0016787(molecular_function:hydrolase activity)
TRINITY_DN3674_c0_g1	XP_028065057.1(UDP-glucose:glycoprotein glucosyltransferase isoform X2 [Camellia sinensis])	sp|Q0WL80|UGGG_ARATH(UDP-glucose:glycoprotein glucosyltransferase OS=Arabidopsis thaliana OX=3702 GN=UGGT PE=1 SV=1)	PF18404(Glyco_transf_24:Glucosyltransferase 24); PF18402(Thioredoxin_14:Thioredoxin-like domain); PF18400(Thioredoxin_12:Thioredoxin-like domain); PF18403(Thioredoxin_15:Thioredoxin-like domain); PF18401(Thioredoxin_13:Thioredoxin-like domain); PF06427(UDP-g_GGTase:UDP-glucose:Glycoprotein Glucosyltransferase); PF01501(Glyco_transf_8:Glycosyl transferase family 8)	ENOG410XRK6(O:Posttranslational modification, protein turnover, chaperones)	GO:0016021(cellular_component:integral component of membrane); GO:0006486(biological_process:protein glycosylation); GO:0003980(molecular_function:UDP-glucose:glycoprotein glucosyltransferase activity)	map04141(Protein processing in endoplasmic reticulum)
TRINITY_DN34907_c0_g1	XP_028121701.1(disease resistance protein RPM1-like [Camellia sinensis] )	sp|Q39214|RPM1_ARATH(Disease resistance protein RPM1 OS=Arabidopsis thaliana OX=3702 GN=RPM1 PE=1 SV=1)	PF00931(NB-ARC:NB-ARC domain); PF18052(Rx_N:Rx N-terminal domain); PF13855(LRR_8:Leucine rich repeat); PF13191(AAA_16:AAA ATPase domain); PF12799(LRR_4:Leucine Rich repeats (2 copies)); PF13173(AAA_14:AAA domain)	COG4886(J:Translation, ribosomal structure and biogenesis)	GO:0043531(molecular_function:ADP binding)	map04626(Plant-pathogen interaction)
TRINITY_DN34726_c0_g1	XP_028087585.1(uncharacterized protein LOC114288296 [Camellia sinensis] )		PF09713(A_thal_3526:Plant protein 1589 of unknown function (A_thal_3526))
TRINITY_DN39810_c0_g1
TRINITY_DN13695_c0_g1	XP_010268498.1(PREDICTED: uncharacterized protein LOC104605425 [Nelumbo nucifera])			ENOG410ZD73(S:Function unknown)	GO:0016021(cellular_component:integral component of membrane)
TRINITY_DN4452_c0_g1	XP_028073190.1(ATP-dependent Clp protease ATP-binding subunit ClpA homolog CD4B, chloroplastic-like [Camellia sinensis])	sp|P31542|CLPAB_SOLLC(ATP-dependent Clp protease ATP-binding subunit ClpA homolog CD4B, chloroplastic OS=Solanum lycopersicum OX=4081 GN=CD4B PE=3 SV=1)	PF07724(AAA_2:AAA domain (Cdc48 subfamily)); PF02861(Clp_N:Clp amino terminal domain, pathogenicity island component); PF17871(AAA_lid_9:AAA lid domain); PF00004(AAA:ATPase family associated with various cellular activities (AAA)); PF10431(ClpB_D2-small:C-terminal, D2-small domain, of ClpB protein); PF07728(AAA_5:AAA domain (dynein-related subfamily)); PF13191(AAA_16:AAA ATPase domain); PF00158(S…	COG0542(O:Posttranslational modification, protein turnover, chaperones)	GO:0019538(biological_process:protein metabolic process); GO:0008233(molecular_function:peptidase activity); GO:0005524(molecular_function:ATP binding)
TRINITY_DN29563_c0_g1	PPD93715.1(hypothetical protein GOBAR_DD09360 [Gossypium barbadense])	sp|Q811P6|TFB1M_RAT(Dimethyladenosine transferase 1, mitochondrial OS=Rattus norvegicus OX=10116 GN=Tfb1m PE=2 SV=1)	PF00398(RrnaAD:Ribosomal RNA adenine dimethylase)	COG0030(S:Function unknown)	GO:0000179(molecular_function:rRNA (adenine-N6,N6-)-dimethyltransferase activity); GO:0005730(cellular_component:nucleolus); GO:0001708(biological_process:cell fate specification); GO:0006298(biological_process:mismatch repair); GO:0005524(molecular_function:ATP binding); GO:0003723(molecular_function:RNA binding); GO:0030983(molecular_function:mismatched DNA binding); GO:0051301(biological_proce…
TRINITY_DN18156_c0_g1	NP_001315853.1(adenylate isopentenyltransferase 3, chloroplastic [Malus domestica] )	sp|Q93WC9|IPT3_ARATH(Adenylate isopentenyltransferase 3, chloroplastic OS=Arabidopsis thaliana OX=3702 GN=IPT3 PE=1 SV=1)	PF01715(IPPT:IPP transferase)	COG0324(J:Translation, ribosomal structure and biogenesis)	GO:0009824(molecular_function:AMP dimethylallyltransferase activity); GO:0008033(biological_process:tRNA processing); GO:0005739(cellular_component:mitochondrion); GO:0016740(molecular_function:transferase activity); GO:0009691(biological_process:cytokinin biosynthetic process); GO:0006400(biological_process:tRNA modification); GO:0052381(molecular_function:tRNA dimethylallyltransferase activity)	map00908(Zeatin biosynthesis)
TRINITY_DN34628_c0_g1	XP_023902183.1(60S ribosomal protein L38-like [Quercus suber])	sp|Q9C2B9|RL38_NEUCR(60S ribosomal protein L38 OS=Neurospora crassa (strain ATCC 24698 / 74-OR23-1A / CBS 708.71 / DSM 1257 / FGSC 987) OX=367110 GN=rpl-38 PE=3 SV=1)	PF01781(Ribosomal_L38e:Ribosomal L38e protein family)	ENOG4112229(S:Function unknown)	GO:0006457(biological_process:protein folding); GO:0005840(cellular_component:ribosome); GO:0016021(cellular_component:integral component of membrane); GO:0051082(molecular_function:unfolded protein binding); GO:0003735(molecular_function:structural constituent of ribosome); GO:0005509(molecular_function:calcium ion binding); GO:0006412(biological_process:translation); GO:0005783(cellular_compone…	map03010(Ribosome)
TRINITY_DN15959_c0_g3	XP_022029136.1(arginine--tRNA ligase, cytoplasmic-like [Helianthus annuus] )	sp|Q9VXN4|SYRC_DROME(Probable arginine--tRNA ligase, cytoplasmic OS=Drosophila melanogaster OX=7227 GN=ArgRS PE=2 SV=1)	PF00750(tRNA-synt_1d:tRNA synthetases class I (R))	COG0018(J:Translation, ribosomal structure and biogenesis)	GO:0006420(biological_process:arginyl-tRNA aminoacylation); GO:0005737(cellular_component:cytoplasm); GO:0004814(molecular_function:arginine-tRNA ligase activity); GO:0005524(molecular_function:ATP binding)	map00970(Aminoacyl-tRNA biosynthesis)
TRINITY_DN4559_c1_g1
TRINITY_DN9545_c0_g4
TRINITY_DN41157_c0_g1	THG12557.1(hypothetical protein TEA_005219 [Camellia sinensis var. sinensis])	sp|Q9LHG9|NACA1_ARATH(Nascent polypeptide-associated complex subunit alpha-like protein 1 OS=Arabidopsis thaliana OX=3702 GN=At3g12390 PE=1 SV=1)	PF01849(NAC:NAC domain)	COG1308(S:Function unknown)	GO:0005854(cellular_component:nascent polypeptide-associated complex)
TRINITY_DN13345_c0_g1	XP_018484089.1(PREDICTED: ubiquitin carboxyl-terminal hydrolase 3-like [Raphanus sativus])	sp|P35122|UCHL_DROME(Ubiquitin carboxyl-terminal hydrolase OS=Drosophila melanogaster OX=7227 GN=Uch PE=2 SV=2)	PF01088(Peptidase_C12:Ubiquitin carboxyl-terminal hydrolase, family 1)	ENOG4111HNA(S:Function unknown)	GO:0016021(cellular_component:integral component of membrane); GO:0006511(biological_process:ubiquitin-dependent protein catabolic process); GO:0004843(molecular_function:thiol-dependent ubiquitin-specific protease activity)
TRINITY_DN14938_c0_g1	XP_028115492.1(probable glycosyltransferase At5g03795 [Camellia sinensis] )	sp|Q9FFN2|GLYT3_ARATH(Probable glycosyltransferase At5g03795 OS=Arabidopsis thaliana OX=3702 GN=At5g03795 PE=3 SV=2)	PF03016(Exostosin:Exostosin family)	ENOG410XTFH(S:Function unknown)	GO:0016021(cellular_component:integral component of membrane); GO:0006486(biological_process:protein glycosylation); GO:0016757(molecular_function:transferase activity, transferring glycosyl groups); GO:0102983(molecular_function:xylogalacturonan beta-1,3-xylosyltransferase activity)
TRINITY_DN40183_c0_g1
TRINITY_DN25041_c0_g2	XP_026387406.1(40S ribosomal protein S14-2-like isoform X1 [Papaver somniferum])	sp|Q08699|RS14_PODCA(40S ribosomal protein S14 OS=Podocoryna carnea OX=6096 GN=RPS14 PE=2 SV=1)	PF00411(Ribosomal_S11:Ribosomal protein S11)		GO:0005840(cellular_component:ribosome); GO:0016780(molecular_function:phosphotransferase activity, for other substituted phosphate groups); GO:0008963(molecular_function:phospho-N-acetylmuramoyl-pentapeptide-transferase activity); GO:0003735(molecular_function:structural constituent of ribosome); GO:0071555(biological_process:cell wall organization); GO:0005887(cellular_component:integral compon…	map03010(Ribosome)
TRINITY_DN2220_c0_g1
TRINITY_DN2072_c0_g1	XP_019459993.1(PREDICTED: uncharacterized protein LOC109359754 [Lupinus angustifolius])		PF14223(Retrotran_gag_2:gag-polypeptide of LTR copia-type)	COG2801(E:Amino acid transport and metabolism)	GO:0008270(molecular_function:zinc ion binding); GO:0003676(molecular_function:nucleic acid binding)
TRINITY_DN4545_c0_g2	XP_010241494.1(PREDICTED: CMP-sialic acid transporter 2-like [Nelumbo nucifera] )	sp|Q9C5H6|CSTR3_ARATH(CMP-sialic acid transporter 3 OS=Arabidopsis thaliana OX=3702 GN=UTR6 PE=2 SV=1)	PF04142(Nuc_sug_transp:Nucleotide-sugar transporter)		GO:0016021(cellular_component:integral component of membrane); GO:0015165(molecular_function:pyrimidine nucleotide-sugar transmembrane transporter activity); GO:0000139(cellular_component:Golgi membrane)
TRINITY_DN39823_c0_g1
TRINITY_DN40247_c0_g1		sp|Q9Y6H1|CHCH2_HUMAN(Coiled-coil-helix-coiled-coil-helix domain-containing protein 2 OS=Homo sapiens OX=9606 GN=CHCHD2 PE=1 SV=1)	PF06747(CHCH:CHCH domain)	ENOG41126E7(S:Function unknown)
TRINITY_DN6808_c0_g1
TRINITY_DN24894_c0_g1	PSS00225.1(hypothetical protein CEY00_Acc24194 [Actinidia chinensis var. chinensis])			ENOG410YTP7(S:Function unknown)
TRINITY_DN20989_c0_g1
TRINITY_DN5506_c0_g2
TRINITY_DN36210_c0_g1	TMW84429.1(hypothetical protein EJD97_025223 [Solanum chilense])	sp|Q9SEZ1|ZHD11_ARATH(Zinc-finger homeodomain protein 11 OS=Arabidopsis thaliana OX=3702 GN=ZHD11 PE=1 SV=1)	PF04770(ZF-HD_dimer:ZF-HD protein dimerisation region)	ENOG410YKTX(S:Function unknown)	GO:0003677(molecular_function:DNA binding)
TRINITY_DN407_c1_g1
TRINITY_DN6160_c1_g1	PSR84751.1(Sucrose-phosphate synthase [Actinidia chinensis var. chinensis])			ENOG4111ZQI(S:Function unknown)	GO:0016021(cellular_component:integral component of membrane)
TRINITY_DN11047_c0_g1
TRINITY_DN30351_c0_g2	XP_023928781.1(DNA replication licensing factor MCM5 [Quercus suber])	sp|P55862|MCM5A_XENLA(DNA replication licensing factor mcm5-A OS=Xenopus laevis OX=8355 GN=mcm5-a PE=1 SV=2)	PF17207(MCM_OB:MCM OB domain)	COG1241(S:Function unknown)	GO:0042555(cellular_component:MCM complex); GO:0005634(cellular_component:nucleus); GO:0006270(biological_process:DNA replication initiation); GO:0004386(molecular_function:helicase activity); GO:0003688(molecular_function:DNA replication origin binding); GO:0005524(molecular_function:ATP binding)	map03030(DNA replication)
TRINITY_DN18491_c0_g1
TRINITY_DN21986_c0_g1		sp|Q9VCI5|DHSD_DROME(Succinate dehydrogenase [ubiquinone] cytochrome b small subunit, mitochondrial OS=Drosophila melanogaster OX=7227 GN=SdhD PE=2 SV=1)	PF05328(CybS:CybS, succinate dehydrogenase cytochrome B small subunit)	ENOG4111RTW(I:Lipid transport and metabolism)		map00020(Citrate cycle (TCA cycle)); map00190(Oxidative phosphorylation)
TRINITY_DN16512_c0_g1
TRINITY_DN9988_c0_g2
TRINITY_DN16350_c0_g1
TRINITY_DN2490_c0_g1	BAU24784.1(CYP74A51 [Camellia sinensis])	sp|Q8GZP5|AOS3_SOLLC(Allene oxide synthase 3 OS=Solanum lycopersicum OX=4081 GN=AOS3 PE=1 SV=1)	PF00067(p450:Cytochrome P450)	ENOG410Y1KX(Q:Secondary metabolites biosynthesis, transport and catabolism)	GO:0004497(molecular_function:monooxygenase activity); GO:0016125(biological_process:sterol metabolic process); GO:0020037(molecular_function:heme binding); GO:0016705(molecular_function:oxidoreductase activity, acting on paired donors, with incorporation or reduction of molecular oxygen); GO:0005506(molecular_function:iron ion binding); GO:0055114(biological_process:oxidation-reduction process)	map00592(alpha-Linolenic acid metabolism)
TRINITY_DN16532_c1_g1
TRINITY_DN6378_c0_g2	XP_028085692.1(protein NRT1/ PTR FAMILY 2.13 [Camellia sinensis])	sp|Q8RX77|PTR21_ARATH(Protein NRT1/ PTR FAMILY 2.13 OS=Arabidopsis thaliana OX=3702 GN=NPF2.13 PE=1 SV=1)	PF00854(PTR2:POT family)	COG3104(E:Amino acid transport and metabolism)	GO:0006857(biological_process:oligopeptide transport); GO:0022857(molecular_function:transmembrane transporter activity); GO:0016021(cellular_component:integral component of membrane)
TRINITY_DN35719_c0_g1
TRINITY_DN8475_c0_g1	PSS26028.1(Cysteine protease [Actinidia chinensis var. chinensis])	sp|P43295|RD19B_ARATH(Probable cysteine protease RD19B OS=Arabidopsis thaliana OX=3702 GN=RD19B PE=2 SV=2)	PF00112(Peptidase_C1:Papain family cysteine protease)	COG4870(O:Posttranslational modification, protein turnover, chaperones)	GO:0008234(molecular_function:cysteine-type peptidase activity)
TRINITY_DN28400_c0_g1	RVW93875.1(Retrovirus-related Pol polyprotein from transposon TNT 1-94 [Vitis vinifera])	sp|Q94HW2|POLR1_ARATH(Retrovirus-related Pol polyprotein from transposon RE1 OS=Arabidopsis thaliana OX=3702 GN=RE1 PE=2 SV=1)	PF07727(RVT_2:Reverse transcriptase (RNA-dependent DNA polymerase))	COG2801(T:Signal transduction mechanisms); ENOG41109KS(S:Function unknown); ENOG410XS4D(S:Function unknown)	GO:0000943(cellular_component:retrotransposon nucleocapsid); GO:0015074(biological_process:DNA integration); GO:0008270(molecular_function:zinc ion binding); GO:0003676(molecular_function:nucleic acid binding)
TRINITY_DN11496_c0_g5
TRINITY_DN4200_c0_g4	XP_028123376.1(G-type lectin S-receptor-like serine/threonine-protein kinase SD3-1 [Camellia sinensis])	sp|P93756|SD31_ARATH(G-type lectin S-receptor-like serine/threonine-protein kinase SD3-1 OS=Arabidopsis thaliana OX=3702 GN=SD31 PE=3 SV=1)	PF01453(B_lectin:D-mannose binding lectin); PF07714(Pkinase_Tyr:Protein tyrosine kinase); PF00069(Pkinase:Protein kinase domain); PF00954(S_locus_glycop:S-locus glycoprotein domain); PF14295(PAN_4:PAN domain)	ENOG4111B0F(T:Signal transduction mechanisms)	GO:0006468(biological_process:protein phosphorylation); GO:0031625(molecular_function:ubiquitin protein ligase binding); GO:0016021(cellular_component:integral component of membrane); GO:0030246(molecular_function:carbohydrate binding); GO:0004674(molecular_function:protein serine/threonine kinase activity); GO:0005886(cellular_component:plasma membrane); GO:0005524(molecular_function:ATP binding…
TRINITY_DN35025_c0_g2	BAJ99430.1(predicted protein [Hordeum vulgare subsp. vulgare])	sp|O55142|RL35A_MOUSE(60S ribosomal protein L35a OS=Mus musculus OX=10090 GN=Rpl35a PE=1 SV=2)	PF01247(Ribosomal_L35Ae:Ribosomal protein L35Ae)	COG2451(S:Function unknown)	GO:0042273(biological_process:ribosomal large subunit biogenesis); GO:0005840(cellular_component:ribosome); GO:0022625(cellular_component:cytosolic large ribosomal subunit); GO:0003735(molecular_function:structural constituent of ribosome); GO:0002181(biological_process:cytoplasmic translation); GO:0006412(biological_process:translation)	map03010(Ribosome)
TRINITY_DN8885_c1_g1	XP_022746155.1(phenylalanine ammonia-lyase [Durio zibethinus])	sp|P45726|PALY_CAMSI(Phenylalanine ammonia-lyase OS=Camellia sinensis OX=4442 GN=PAL PE=2 SV=1)	PF00221(Lyase_aromatic:Aromatic amino acid lyase)	COG2986(E:Amino acid transport and metabolism)	GO:0005737(cellular_component:cytoplasm); GO:0016746(molecular_function:transferase activity, transferring acyl groups); GO:0045548(molecular_function:phenylalanine ammonia-lyase activity); GO:0009800(biological_process:cinnamic acid biosynthetic process); GO:0006559(biological_process:L-phenylalanine catabolic process)	map00940(Phenylpropanoid biosynthesis); map00360(Phenylalanine metabolism)
TRINITY_DN20563_c0_g1
TRINITY_DN2557_c0_g4
TRINITY_DN8146_c0_g1	XP_027118247.1(uncharacterized protein LOC113735436 [Coffea arabica] )		PF05623(DUF789:Protein of unknown function (DUF789))	ENOG4111G6N(S:Function unknown)	GO:0016746(molecular_function:transferase activity, transferring acyl groups)
TRINITY_DN37450_c0_g1	XP_028125501.1(uncharacterized protein LOC114322401 [Camellia sinensis] )			ENOG4111AY5(S:Function unknown)
TRINITY_DN8979_c1_g2	THG14740.1(hypothetical protein TEA_015671 [Camellia sinensis var. sinensis])	sp|Q9S9K4|ASPL2_ARATH(Aspartic proteinase-like protein 2 OS=Arabidopsis thaliana OX=3702 GN=At1g65240 PE=3 SV=2)	PF14543(TAXi_N:Xylanase inhibitor N-terminal); PF00026(Asp:Eukaryotic aspartyl protease); PF14541(TAXi_C:Xylanase inhibitor C-terminal)	ENOG410XNV7(O:Posttranslational modification, protein turnover, chaperones)	GO:0016021(cellular_component:integral component of membrane); GO:0004190(molecular_function:aspartic-type endopeptidase activity)
TRINITY_DN40625_c0_g1
TRINITY_DN6331_c0_g2
TRINITY_DN23014_c0_g4
TRINITY_DN12365_c0_g1
TRINITY_DN2914_c0_g1	OMO74760.1(hypothetical protein COLO4_26519 [Corchorus olitorius])	sp|Q9M7Q4|AI5L5_ARATH(ABSCISIC ACID-INSENSITIVE 5-like protein 5 OS=Arabidopsis thaliana OX=3702 GN=ABF2 PE=1 SV=1)	PF00170(bZIP_1:bZIP transcription factor); PF07716(bZIP_2:Basic region leucine zipper)	ENOG410YB2M(K:Transcription)	GO:0003700(molecular_function:transcription factor activity, sequence-specific DNA binding); GO:0005634(cellular_component:nucleus)	map04075(Plant hormone signal transduction)
TRINITY_DN19649_c0_g3
TRINITY_DN1350_c0_g1	PSS35664.1(Serrate RNA effector molecule like [Actinidia chinensis var. chinensis])			ENOG410YQB0(S:Function unknown)	GO:0016301(molecular_function:kinase activity); GO:0004386(molecular_function:helicase activity)
TRINITY_DN216_c0_g1	XP_019249507.1(PREDICTED: serine/threonine-protein phosphatase 5 isoform X1 [Nicotiana attenuata] )	sp|Q84K11|PPP5_SOLLC(Serine/threonine-protein phosphatase 5 OS=Solanum lycopersicum OX=4081 GN=PP5 PE=1 SV=1)	PF00149(Metallophos:Calcineurin-like phosphoesterase); PF08321(PPP5:PPP5 TPR repeat region); PF00515(TPR_1:Tetratricopeptide repeat); PF07719(TPR_2:Tetratricopeptide repeat); PF13414(TPR_11:TPR repeat); PF13181(TPR_8:Tetratricopeptide repeat); PF13431(TPR_17:Tetratricopeptide repeat); PF13432(TPR_16:Tetratricopeptide repeat); PF13371(TPR_9:Tetratricopeptide repeat); PF14559(TPR_19:Tetratricopepti…	COG0639(S:Function unknown)	GO:0016607(cellular_component:nuclear speck); GO:0005634(cellular_component:nucleus); GO:0016021(cellular_component:integral component of membrane); GO:0031965(cellular_component:nuclear membrane); GO:0004722(molecular_function:protein serine/threonine phosphatase activity); GO:0004721(molecular_function:phosphoprotein phosphatase activity); GO:0005789(cellular_component:endoplasmic reticulum mem…
TRINITY_DN20012_c0_g1	RZC56213.1(hypothetical protein C5167_015067 [Papaver somniferum])		PF00160(Pro_isomerase:Cyclophilin type peptidyl-prolyl cis-trans isomerase/CLD)
TRINITY_DN15325_c0_g2	XP_028119510.1(annexin D4 [Camellia sinensis] )	sp|Q9ZVJ6|ANXD4_ARATH(Annexin D4 OS=Arabidopsis thaliana OX=3702 GN=ANN4 PE=1 SV=1)	PF00191(Annexin:Annexin)	ENOG410XPUN(S:Function unknown)	GO:0005544(molecular_function:calcium-dependent phospholipid binding); GO:0005509(molecular_function:calcium ion binding); GO:0009414(biological_process:response to water deprivation); GO:0009651(biological_process:response to salt stress); GO:0009409(biological_process:response to cold); GO:0009408(biological_process:response to heat)
TRINITY_DN26937_c0_g1	PIN25091.1(Ubiquitin--protein ligase [Handroanthus impetiginosus])	sp|Q6T486|RBRA_DICDI(Probable E3 ubiquitin-protein ligase rbrA OS=Dictyostelium discoideum OX=44689 GN=rbrA PE=3 SV=1)	PF01485(IBR:IBR domain, a half RING-finger domain); PF00097(zf-C3HC4:Zinc finger, C3HC4 type (RING finger))	ENOG4111TU4(S:Function unknown); ENOG4110KI9(S:Function unknown)	GO:0004842(molecular_function:ubiquitin-protein transferase activity); GO:0046872(molecular_function:metal ion binding); GO:0016874(molecular_function:ligase activity); GO:0004386(molecular_function:helicase activity)
TRINITY_DN23252_c0_g2
TRINITY_DN5420_c0_g2
TRINITY_DN33150_c0_g1
TRINITY_DN2064_c0_g1	XP_007040036.2(PREDICTED: probable aminotransferase ACS10 [Theobroma cacao])	sp|Q9LQ10|1A110_ARATH(Probable aminotransferase ACS10 OS=Arabidopsis thaliana OX=3702 GN=ACS10 PE=1 SV=1)	PF00155(Aminotran_1_2:Aminotransferase class I and II)	COG0436(S:Function unknown)	GO:0008483(molecular_function:transaminase activity); GO:0009058(biological_process:biosynthetic process); GO:0016021(cellular_component:integral component of membrane); GO:0030170(molecular_function:pyridoxal phosphate binding); GO:0003824(molecular_function:catalytic activity)
TRINITY_DN22622_c0_g1
TRINITY_DN9441_c0_g1	PSS28634.1(Equilibrative nucleotide transporter like [Actinidia chinensis var. chinensis])	sp|Q8VXY7|ENT1_ARATH(Equilibrative nucleotide transporter 1 OS=Arabidopsis thaliana OX=3702 GN=ENT1 PE=1 SV=1)	PF01733(Nucleoside_tran:Nucleoside transporter)	ENOG410Y3MT(S:Function unknown)	GO:0016021(cellular_component:integral component of membrane); GO:0005774(cellular_component:vacuolar membrane); GO:0005337(molecular_function:nucleoside transmembrane transporter activity); GO:0005886(cellular_component:plasma membrane)
TRINITY_DN20344_c0_g1	XP_021294947.1(stigma-specific STIG1-like protein 1 [Herrania umbratica])		PF04885(Stig1:Stigma-specific protein, Stig1)	ENOG410YT1S(S:Function unknown)	GO:0016021(cellular_component:integral component of membrane)
TRINITY_DN42415_c0_g1
TRINITY_DN32749_c0_g1
TRINITY_DN37213_c0_g1
TRINITY_DN14935_c0_g2
TRINITY_DN20421_c0_g2
TRINITY_DN5592_c0_g1	XP_018836725.1(PREDICTED: 60S ribosomal protein L17-2 [Juglans regia])	sp|Q93VI3|RL171_ARATH(60S ribosomal protein L17-1 OS=Arabidopsis thaliana OX=3702 GN=RPL17A PE=2 SV=1)	PF00237(Ribosomal_L22:Ribosomal protein L22p/L17e)	COG0091(J:Translation, ribosomal structure and biogenesis)	GO:0003735(molecular_function:structural constituent of ribosome); GO:0002181(biological_process:cytoplasmic translation); GO:0015934(cellular_component:large ribosomal subunit); GO:0006412(biological_process:translation); GO:0022625(cellular_component:cytosolic large ribosomal subunit)	map03010(Ribosome)
TRINITY_DN20890_c0_g1	OVA03960.1(Ankyrin repeat-containing domain [Macleaya cordata])	sp|Q6AWW5|Y5262_ARATH(Ankyrin repeat-containing protein At5g02620 OS=Arabidopsis thaliana OX=3702 GN=At5g02620 PE=1 SV=1)	PF13962(PGG:Domain of unknown function); PF12796(Ank_2:Ankyrin repeats (3 copies))	COG0666(S:Function unknown)	GO:0016021(cellular_component:integral component of membrane)
TRINITY_DN38255_c0_g1	XP_020878093.1(T-complex protein 1 subunit gamma [Arabidopsis lyrata subsp. lyrata] )	sp|Q3T0K2|TCPG_BOVIN(T-complex protein 1 subunit gamma OS=Bos taurus OX=9913 GN=CCT3 PE=1 SV=1)	PF00118(Cpn60_TCP1:TCP-1/cpn60 chaperonin family)	COG0459(S:Function unknown)	GO:0005737(cellular_component:cytoplasm); GO:0006457(biological_process:protein folding); GO:0005829(cellular_component:cytosol); GO:0005832(cellular_component:chaperonin-containing T-complex); GO:0051082(molecular_function:unfolded protein binding); GO:0005524(molecular_function:ATP binding)
TRINITY_DN20965_c0_g1
TRINITY_DN16822_c0_g3	XP_022890993.1(mini-chromosome maintenance complex-binding protein [Olea europaea var. sylvestris])	sp|Q28DV7|MCMBP_XENTR(Mini-chromosome maintenance complex-binding protein OS=Xenopus tropicalis OX=8364 GN=mcmbp PE=2 SV=2)	PF09739(MCM_bind:Mini-chromosome maintenance replisome factor)	ENOG410XNU0(S:Function unknown)
TRINITY_DN10058_c0_g3	KJB09767.1(hypothetical protein B456_001G163400 [Gossypium raimondii])	sp|P29388|NU5M_ARATH(NADH-ubiquinone oxidoreductase chain 5 OS=Arabidopsis thaliana OX=3702 GN=ND5 PE=2 SV=3)	PF00662(Proton_antipo_N:NADH-Ubiquinone oxidoreductase (complex I), chain 5 N-terminus); PF00361(Proton_antipo_M:Proton-conducting membrane transporter)	COG1009(C:Energy production and conversion)	GO:0008137(molecular_function:NADH dehydrogenase (ubiquinone) activity); GO:0016021(cellular_component:integral component of membrane); GO:0005739(cellular_component:mitochondrion); GO:0005743(cellular_component:mitochondrial inner membrane); GO:0070469(cellular_component:respiratory chain); GO:0042773(biological_process:ATP synthesis coupled electron transport)	map00190(Oxidative phosphorylation)
TRINITY_DN12743_c2_g1
TRINITY_DN19943_c0_g2
TRINITY_DN17154_c0_g1	XP_026387940.1(ubiquitin-conjugating enzyme E2 2-like [Papaver somniferum] )	sp|P35129|UBC2_CAEEL(Ubiquitin-conjugating enzyme E2 2 OS=Caenorhabditis elegans OX=6239 GN=let-70 PE=1 SV=1)	PF00179(UQ_con:Ubiquitin-conjugating enzyme)	COG5078(K:Transcription)	GO:0016740(molecular_function:transferase activity); GO:0005524(molecular_function:ATP binding)	map04120(Ubiquitin mediated proteolysis); map04141(Protein processing in endoplasmic reticulum)
TRINITY_DN2999_c0_g2
TRINITY_DN33082_c0_g12
TRINITY_DN36937_c0_g1
TRINITY_DN20099_c1_g1	OWM74257.1(hypothetical protein CDL15_Pgr008571 [Punica granatum])			ENOG410YTWW(S:Function unknown)
TRINITY_DN33565_c0_g1
TRINITY_DN4482_c0_g1	XP_028126215.1(U-box domain-containing protein 33-like isoform X1 [Camellia sinensis] )			ENOG4111BIA(S:Function unknown)
TRINITY_DN960_c0_g1	XP_021612359.1(uncharacterized protein LOC110614972 [Manihot esculenta] )	sp|Q93YU8|NRG2_ARATH(Nitrate regulatory gene2 protein OS=Arabidopsis thaliana OX=3702 GN=NRG2 PE=1 SV=1)	PF04782(DUF632:Protein of unknown function (DUF632)); PF04783(DUF630:Protein of unknown function (DUF630))	ENOG410YACB(S:Function unknown)	GO:0071249(biological_process:cellular response to nitrate)
TRINITY_DN26637_c0_g1
TRINITY_DN24090_c0_g1	AAV88069.1(hypothetical retrotransposon [Ipomoea batatas])	sp|P10978|POLX_TOBAC(Retrovirus-related Pol polyprotein from transposon TNT 1-94 OS=Nicotiana tabacum OX=4097 PE=2 SV=1)	PF14223(Retrotran_gag_2:gag-polypeptide of LTR copia-type)	COG0515(S:Function unknown); COG2801(L:Replication, recombination and repair); ENOG410ZFSC(S:Function unknown); ENOG410ZPTD(S:Function unknown)	GO:0000943(cellular_component:retrotransposon nucleocapsid); GO:0015074(biological_process:DNA integration); GO:0008270(molecular_function:zinc ion binding); GO:0003676(molecular_function:nucleic acid binding)
TRINITY_DN18169_c0_g2
TRINITY_DN4634_c0_g1	GAV68700.1(zf-Dof domain-containing protein [Cephalotus follicularis])	sp|Q43385|DOF37_ARATH(Dof zinc finger protein DOF3.7 OS=Arabidopsis thaliana OX=3702 GN=DOF3.7 PE=1 SV=2)	PF02701(zf-Dof:Dof domain, zinc finger)	ENOG410YH6N(S:Function unknown); ENOG410YN7N(S:Function unknown)	GO:0006355(biological_process:regulation of transcription, DNA-templated); GO:0005634(cellular_component:nucleus); GO:0003677(molecular_function:DNA binding)
TRINITY_DN19096_c0_g1
TRINITY_DN4186_c0_g3
TRINITY_DN217_c0_g1	XP_015877863.1(xyloglucan galactosyltransferase XLT2-like [Ziziphus jujuba])	sp|F4K6F1|GT18_ARATH(Xyloglucan galactosyltransferase XLT2 OS=Arabidopsis thaliana OX=3702 GN=XLT2 PE=1 SV=1)	PF03016(Exostosin:Exostosin family)	ENOG410XTFH(S:Function unknown)	GO:0004222(molecular_function:metalloendopeptidase activity); GO:0006486(biological_process:protein glycosylation); GO:0016021(cellular_component:integral component of membrane); GO:0004386(molecular_function:helicase activity); GO:0003723(molecular_function:RNA binding); GO:0016757(molecular_function:transferase activity, transferring glycosyl groups); GO:0005634(cellular_component:nucleus); GO:…
TRINITY_DN29006_c4_g2
TRINITY_DN12363_c0_g3
TRINITY_DN30705_c0_g1
TRINITY_DN13566_c0_g2	PSS10248.1(Sphingolipid delta(4)-desaturase DES1-like [Actinidia chinensis var. chinensis])	sp|Q6H5U3|DES1L_ORYSJ(Sphingolipid delta(4)-desaturase DES1-like OS=Oryza sativa subsp. japonica OX=39947 GN=Os02g0639600 PE=2 SV=1)	PF00487(FA_desaturase:Fatty acid desaturase); PF08557(Lipid_DES:Sphingolipid Delta4-desaturase (DES))	ENOG410XQVT(I:Lipid transport and metabolism)	GO:0030148(biological_process:sphingolipid biosynthetic process); GO:0042284(molecular_function:sphingolipid delta-4 desaturase activity); GO:0016021(cellular_component:integral component of membrane); GO:0005789(cellular_component:endoplasmic reticulum membrane)	map00600(Sphingolipid metabolism)
TRINITY_DN3588_c0_g6
TRINITY_DN41897_c0_g1
TRINITY_DN10078_c1_g2
TRINITY_DN5222_c0_g1	PSS33879.1(Protein FANTASTIC FOUR like [Actinidia chinensis var. chinensis])	sp|Q6NMR8|FAF3_ARATH(Protein FANTASTIC FOUR 3 OS=Arabidopsis thaliana OX=3702 GN=FAF3 PE=2 SV=1)	PF11250(FAF:Fantastic Four meristem regulator)	ENOG41114KZ(S:Function unknown); ENOG41115QF(S:Function unknown)
TRINITY_DN40366_c0_g1
TRINITY_DN35487_c0_g1
TRINITY_DN2954_c0_g2	THG11688.1(hypothetical protein TEA_014961 [Camellia sinensis var. sinensis])	sp|Q9FJ62|GPDL4_ARATH(Glycerophosphodiester phosphodiesterase GDPDL4 OS=Arabidopsis thaliana OX=3702 GN=GDPDL4 PE=1 SV=1)	PF03009(GDPD:Glycerophosphoryl diester phosphodiesterase family)	COG0584(S:Function unknown)	GO:0006629(biological_process:lipid metabolic process); GO:0008081(molecular_function:phosphoric diester hydrolase activity)
TRINITY_DN16843_c0_g1	XP_022851293.1(protein GIGANTEA-like isoform X2 [Olea europaea var. sylvestris])
TRINITY_DN3417_c0_g1	PSS34597.1(Sushi, nidogen and EGF-like domain-containing protein [Actinidia chinensis var. chinensis])			ENOG410ZDTK(S:Function unknown)	GO:0016740(molecular_function:transferase activity)
TRINITY_DN14977_c0_g1	CDP02192.1(unnamed protein product [Coffea canephora])	sp|Q28ID3|GLRX3_XENTR(Glutaredoxin-3 OS=Xenopus tropicalis OX=8364 GN=glrx3 PE=2 SV=2)	PF00085(Thioredoxin:Thioredoxin); PF13098(Thioredoxin_2:Thioredoxin-like domain)	COG0278(S:Function unknown)	GO:0045454(biological_process:cell redox homeostasis); GO:0015035(molecular_function:protein disulfide oxidoreductase activity); GO:0006662(biological_process:glycerol ether metabolic process); GO:0005623(cellular_component:cell)
TRINITY_DN24495_c0_g1	RZB97491.1(BRASSINOSTEROID INSENSITIVE 1-associated receptor kinase 1 isoform B [Glycine soja])	sp|Q94F62|BAK1_ARATH(BRASSINOSTEROID INSENSITIVE 1-associated receptor kinase 1 OS=Arabidopsis thaliana OX=3702 GN=BAK1 PE=1 SV=2)			GO:0004675(molecular_function:transmembrane receptor protein serine/threonine kinase activity); GO:0005102(molecular_function:receptor binding); GO:0016021(cellular_component:integral component of membrane); GO:0005524(molecular_function:ATP binding); GO:0004672(molecular_function:protein kinase activity)	map04016(MAPK signaling pathway - plant); map04626(Plant-pathogen interaction); map04075(Plant hormone signal transduction)
TRINITY_DN24466_c0_g1	KDO83516.1(hypothetical protein CISIN_1g006580mg [Citrus sinensis])	sp|Q9LP03|PPR73_ARATH(Pentatricopeptide repeat-containing protein At1g43980, mitochondrial OS=Arabidopsis thaliana OX=3702 GN=PCMP-E58 PE=3 SV=1)	PF13041(PPR_2:PPR repeat family); PF01535(PPR:PPR repeat)	ENOG410Z7Z7(S:Function unknown)
TRINITY_DN35318_c0_g1
TRINITY_DN9945_c0_g2
TRINITY_DN34400_c0_g2
TRINITY_DN16830_c0_g1	XP_028086569.1(synaptonemal complex protein 2-like isoform X1 [Camellia sinensis] )	sp|Q9LME2|SYCP1_ARATH(Synaptonemal complex protein 1 OS=Arabidopsis thaliana OX=3702 GN=ZYP1A PE=2 SV=1)		ENOG410YEHK(S:Function unknown)	GO:0007131(biological_process:reciprocal meiotic recombination)
TRINITY_DN37301_c0_g1
TRINITY_DN38602_c0_g1
TRINITY_DN4214_c0_g1	XP_028110694.1((6-4)DNA photolyase isoform X1 [Camellia sinensis])	sp|O48652|UVR3_ARATH((6-4)DNA photolyase OS=Arabidopsis thaliana OX=3702 GN=UVR3 PE=1 SV=2)	PF03441(FAD_binding_7:FAD binding domain of DNA photolyase); PF00875(DNA_photolyase:DNA photolyase)	COG0415(L:Replication, recombination and repair)	GO:0004129(molecular_function:cytochrome-c oxidase activity); GO:0003914(molecular_function:DNA (6-4) photolyase activity); GO:0016829(molecular_function:lyase activity); GO:0009411(biological_process:response to UV); GO:0005740(cellular_component:mitochondrial envelope)
TRINITY_DN39746_c0_g1	XP_021847672.1(60S ribosomal protein L14-1-like [Spinacia oleracea] )	sp|Q24C27|RL14_TETTS(60S ribosomal protein L14 OS=Tetrahymena thermophila (strain SB210) OX=312017 GN=RPL14 PE=1 SV=2)	PF01929(Ribosomal_L14e:Ribosomal protein L14)	COG2163(S:Function unknown)	GO:0003735(molecular_function:structural constituent of ribosome); GO:0005840(cellular_component:ribosome); GO:0003723(molecular_function:RNA binding); GO:0006412(biological_process:translation)	map03010(Ribosome)
TRINITY_DN4478_c2_g1	XP_028118255.1(probable protein S-acyltransferase 7 [Camellia sinensis] )
TRINITY_DN38924_c0_g1
TRINITY_DN20616_c0_g1
TRINITY_DN5739_c0_g1
TRINITY_DN23874_c0_g1
TRINITY_DN4664_c0_g3
TRINITY_DN24518_c0_g1	XP_023903050.1(60S ribosomal protein L8-like [Quercus suber])	sp|O13672|RL8_SCHPO(60S ribosomal protein L8 OS=Schizosaccharomyces pombe (strain 972 / ATCC 24843) OX=284812 GN=rpl8 PE=1 SV=3)	PF01248(Ribosomal_L7Ae:Ribosomal protein L7Ae/L30e/S12e/Gadd45 family)		GO:0005840(cellular_component:ribosome); GO:0022625(cellular_component:cytosolic large ribosomal subunit); GO:1990904(cellular_component:ribonucleoprotein complex); GO:0042254(biological_process:ribosome biogenesis); GO:0003723(molecular_function:RNA binding); GO:0000470(biological_process:maturation of LSU-rRNA)	map03010(Ribosome)
TRINITY_DN6887_c0_g1
TRINITY_DN14919_c0_g2
TRINITY_DN7394_c0_g1	XP_028078060.1(uncharacterized protein LOC114279962 isoform X1 [Camellia sinensis] )		PF05633(BPS1:Protein BYPASS1-related); PF03087(DUF241:Arabidopsis protein of unknown function); PF05055(DUF677:Protein of unknown function (DUF677))	ENOG4111A92(S:Function unknown)	GO:0016021(cellular_component:integral component of membrane)
TRINITY_DN19315_c0_g1
TRINITY_DN24202_c0_g1
TRINITY_DN26728_c0_g1
TRINITY_DN21028_c0_g1			PF01151(ELO:GNS1/SUR4 family)	ENOG410XRWT(I:Lipid transport and metabolism)
TRINITY_DN5371_c0_g2
TRINITY_DN16_c0_g2	TKS07222.1(hypothetical protein D5086_0000115540, partial [Populus alba])	sp|Q94BP0|SLK2_ARATH(Probable transcriptional regulator SLK2 OS=Arabidopsis thaliana OX=3702 GN=SLK2 PE=1 SV=1)	PF01803(LIM_bind:LIM-domain binding protein)	ENOG41126CV(S:Function unknown)
TRINITY_DN23759_c0_g1	XP_010680117.1(PREDICTED: SWI/SNF complex component SNF12 homolog [Beta vulgaris subsp. vulgaris] )	sp|Q9VYG2|BAP60_DROME(Brahma-associated protein of 60 kDa OS=Drosophila melanogaster OX=7227 GN=Bap60 PE=1 SV=1)	PF02201(SWIB:SWIB/MDM2 domain)	COG5531(T:Signal transduction mechanisms)
TRINITY_DN3657_c1_g1	RVW85338.1(G-type lectin S-receptor-like serine/threonine-protein kinase LECRK3 [Vitis vinifera])	sp|Q25AG2|LERK4_ORYSI(G-type lectin S-receptor-like serine/threonine-protein kinase LECRK4 OS=Oryza sativa subsp. indica OX=39946 GN=LECRK4 PE=3 SV=1)	PF07714(Pkinase_Tyr:Protein tyrosine kinase); PF00069(Pkinase:Protein kinase domain); PF00954(S_locus_glycop:S-locus glycoprotein domain); PF08276(PAN_2:PAN-like domain)	ENOG410YFGD(L:Replication, recombination and repair)	GO:0016021(cellular_component:integral component of membrane); GO:0030246(molecular_function:carbohydrate binding); GO:0004674(molecular_function:protein serine/threonine kinase activity); GO:0004672(molecular_function:protein kinase activity); GO:0005524(molecular_function:ATP binding); GO:0048544(biological_process:recognition of pollen)
TRINITY_DN772_c0_g1	PSS24434.1(Zinc finger CCCH domain-containing protein [Actinidia chinensis var. chinensis])	sp|Q0D3J9|C3H53_ORYSJ(Zinc finger CCCH domain-containing protein 53 OS=Oryza sativa subsp. japonica OX=39947 GN=Os07g0682400 PE=2 SV=1)	PF00076(RRM_1:RNA recognition motif. (a.k.a. RRM, RBD, or RNP domain)); PF18345(zf_CCCH_4:Zinc finger domain); PF00642(zf-CCCH:Zinc finger C-x8-C-x5-C-x3-H type (and similar)); PF16131(Torus:Torus domain); PF18044(zf-CCCH_4:CCCH-type zinc finger)	ENOG410YCDX(S:Function unknown)	GO:0046872(molecular_function:metal ion binding); GO:0003723(molecular_function:RNA binding)
TRINITY_DN39776_c0_g1	PSS20981.1(Cyclic nucleotide-gated ion channel like [Actinidia chinensis var. chinensis])	sp|Q9SJA4|CNG14_ARATH(Probable cyclic nucleotide-gated ion channel 14 OS=Arabidopsis thaliana OX=3702 GN=CNGC14 PE=2 SV=2)	PF00520(Ion_trans:Ion transport protein); PF00027(cNMP_binding:Cyclic nucleotide-binding domain)	ENOG410XPSE(A:RNA processing and modification)	GO:0016021(cellular_component:integral component of membrane); GO:0005216(molecular_function:ion channel activity); GO:0005249(molecular_function:voltage-gated potassium channel activity)	map04626(Plant-pathogen interaction)
TRINITY_DN13106_c0_g4
TRINITY_DN18964_c0_g10
TRINITY_DN5064_c0_g1	XP_028108401.1(putative cell wall protein [Camellia sinensis])			ENOG410ZB3I(S:Function unknown)	GO:0016021(cellular_component:integral component of membrane)
TRINITY_DN1927_c0_g2	XP_011045567.1(PREDICTED: mitogen-activated protein kinase 19 [Populus euphratica])	sp|Q9LUC3|MPK19_ARATH(Mitogen-activated protein kinase 19 OS=Arabidopsis thaliana OX=3702 GN=MPK19 PE=2 SV=2)	PF00069(Pkinase:Protein kinase domain); PF07714(Pkinase_Tyr:Protein tyrosine kinase); PF06293(Kdo:Lipopolysaccharide kinase (Kdo/WaaP) family); PF12330(Haspin_kinase:Haspin like kinase domain)	ENOG410XNY0(T:Signal transduction mechanisms)	GO:0005737(cellular_component:cytoplasm); GO:0005634(cellular_component:nucleus); GO:0004707(molecular_function:MAP kinase activity); GO:0035556(biological_process:intracellular signal transduction); GO:0010468(biological_process:regulation of gene expression); GO:0005524(molecular_function:ATP binding)
TRINITY_DN36660_c0_g1
TRINITY_DN40321_c0_g1
TRINITY_DN2020_c0_g1	XP_028071039.1(60S ribosomal protein L10a isoform X1 [Camellia sinensis] )	sp|Q8VZB9|R10A1_ARATH(60S ribosomal protein L10a-1 OS=Arabidopsis thaliana OX=3702 GN=RPL10AA PE=1 SV=1)	PF00687(Ribosomal_L1:Ribosomal protein L1p/L10e family)	COG0081(J:Translation, ribosomal structure and biogenesis)	GO:0003735(molecular_function:structural constituent of ribosome); GO:0015934(cellular_component:large ribosomal subunit); GO:0003723(molecular_function:RNA binding); GO:0006412(biological_process:translation)	map03010(Ribosome)
TRINITY_DN33873_c0_g1
TRINITY_DN2491_c0_g5
TRINITY_DN5840_c0_g3
TRINITY_DN15795_c0_g1		sp|B0XK69|SDHF2_CULQU(Succinate dehydrogenase assembly factor 2, mitochondrial OS=Culex quinquefasciatus OX=7176 GN=CPIJ019830 PE=3 SV=1)	PF03937(Sdh5:Flavinator of succinate dehydrogenase)	COG2938(L:Replication, recombination and repair)
TRINITY_DN12980_c0_g1	XP_022894685.1(cyclin-D3-1-like [Olea europaea var. sylvestris])	sp|Q9SN11|CCD33_ARATH(Cyclin-D3-3 OS=Arabidopsis thaliana OX=3702 GN=CYCD3-3 PE=2 SV=1)		ENOG410XRKC(O:Posttranslational modification, protein turnover, chaperones)	GO:0005634(cellular_component:nucleus)	map04075(Plant hormone signal transduction)
TRINITY_DN3944_c0_g1
TRINITY_DN2032_c0_g1	CAN82003.1(hypothetical protein VITISV_023198 [Vitis vinifera])	sp|Q9ZUF4|RIPK_ARATH(Serine/threonine-protein kinase RIPK OS=Arabidopsis thaliana OX=3702 GN=RIPK PE=1 SV=1)	PF00069(Pkinase:Protein kinase domain); PF07714(Pkinase_Tyr:Protein tyrosine kinase)	COG0515(T:Signal transduction mechanisms)	GO:0006468(biological_process:protein phosphorylation); GO:0004672(molecular_function:protein kinase activity); GO:0004674(molecular_function:protein serine/threonine kinase activity); GO:0042742(biological_process:defense response to bacterium); GO:0005886(cellular_component:plasma membrane); GO:0005524(molecular_function:ATP binding)
TRINITY_DN13840_c0_g3
TRINITY_DN9515_c0_g1	PSS00361.1(Metal-nicotianamine transporter like [Actinidia chinensis var. chinensis])	sp|Q9SHY2|YSL7_ARATH(Probable metal-nicotianamine transporter YSL7 OS=Arabidopsis thaliana OX=3702 GN=YSL7 PE=2 SV=1)	PF03169(OPT:OPT oligopeptide transporter protein)	COG1297(S:Function unknown)	GO:0016021(cellular_component:integral component of membrane); GO:0055085(biological_process:transmembrane transport)
TRINITY_DN28378_c0_g1
TRINITY_DN29913_c0_g2
TRINITY_DN41590_c0_g1
TRINITY_DN4478_c2_g5	XP_028080410.1(probable E3 ubiquitin-protein ligase RHG1A [Camellia sinensis] )	sp|Q9FMM4|RHG1A_ARATH(Probable E3 ubiquitin-protein ligase RHG1A OS=Arabidopsis thaliana OX=3702 GN=RHG1A PE=2 SV=1)	PF13639(zf-RING_2:Ring finger domain); PF12678(zf-rbx1:RING-H2 zinc finger domain); PF13923(zf-C3HC4_2:Zinc finger, C3HC4 type (RING finger)); PF00097(zf-C3HC4:Zinc finger, C3HC4 type (RING finger)); PF17123(zf-RING_11:RING-like zinc finger); PF13920(zf-C3HC4_3:Zinc finger, C3HC4 type (RING finger)); PF13445(zf-RING_UBOX:RING-type zinc-finger); PF14634(zf-RING_5:zinc-RING finger domain); PF12861(…	ENOG41121N2(O:Posttranslational modification, protein turnover, chaperones)	GO:0061630(molecular_function:ubiquitin protein ligase activity)
TRINITY_DN4858_c0_g1	XP_023928313.1(serine/threonine-protein kinase CTR1 isoform X1 [Quercus suber] )	sp|Q05609|CTR1_ARATH(Serine/threonine-protein kinase CTR1 OS=Arabidopsis thaliana OX=3702 GN=CTR1 PE=1 SV=1)	PF14381(EDR1:Ethylene-responsive protein kinase Le-CTR1); PF07714(Pkinase_Tyr:Protein tyrosine kinase)	COG0515(T:Signal transduction mechanisms)	GO:0071281(biological_process:cellular response to iron ion); GO:0009744(biological_process:response to sucrose); GO:0009750(biological_process:response to fructose); GO:2000069(biological_process:regulation of post-embryonic root development); GO:0005789(cellular_component:endoplasmic reticulum membrane); GO:0009686(biological_process:gibberellin biosynthetic process); GO:0009723(biological_proc…	map04016(MAPK signaling pathway - plant); map04075(Plant hormone signal transduction)
TRINITY_DN33583_c0_g2	XP_028124844.1(aquaporin TIP4-1-like [Camellia sinensis])	sp|O82316|TIP41_ARATH(Aquaporin TIP4-1 OS=Arabidopsis thaliana OX=3702 GN=TIP4-1 PE=2 SV=1)	PF00230(MIP:Major intrinsic protein)	COG0580(L:Replication, recombination and repair)	GO:0042807(cellular_component:central vacuole); GO:0016021(cellular_component:integral component of membrane); GO:0015267(molecular_function:channel activity); GO:0009705(cellular_component:plant-type vacuole membrane)
TRINITY_DN3254_c0_g1	CBI28947.3(unnamed protein product, partial [Vitis vinifera])	sp|Q9LSZ3|VUP1_ARATH(Vascular-related unknown protein 1 OS=Arabidopsis thaliana OX=3702 GN=VUP1 PE=2 SV=1)		ENOG410ZE7Q(S:Function unknown)	GO:0010089(biological_process:xylem development)
TRINITY_DN26153_c0_g2
TRINITY_DN33034_c0_g3
TRINITY_DN17622_c0_g1	XP_021889847.1(transcription factor SRM1-like [Carica papaya])	sp|Q9FNN6|SRM1_ARATH(Transcription factor SRM1 OS=Arabidopsis thaliana OX=3702 GN=SRM1 PE=1 SV=1)	PF00249(Myb_DNA-binding:Myb-like DNA-binding domain); PF13921(Myb_DNA-bind_6:Myb-like DNA-binding domain)	COG5269(S:Function unknown)	GO:0005634(cellular_component:nucleus); GO:0003677(molecular_function:DNA binding)
TRINITY_DN14278_c0_g2
TRINITY_DN36063_c0_g1	XP_023885375.1(uncharacterized protein LOC111997514 [Quercus suber])	sp|Q65XS5|BC10_ORYSJ(Glycosyltransferase BC10 OS=Oryza sativa subsp. japonica OX=39947 GN=BC10 PE=1 SV=1)	PF02485(Branch:Core-2/I-Branching enzyme)	ENOG41114H8(S:Function unknown); ENOG41115RV(S:Function unknown)	GO:0008375(molecular_function:acetylglucosaminyltransferase activity); GO:0016021(cellular_component:integral component of membrane); GO:0016020(cellular_component:membrane)
TRINITY_DN17545_c0_g2
TRINITY_DN29677_c0_g1	EPS68304.1(hypothetical protein M569_06466, partial [Genlisea aurea])	sp|Q9P7C0|YKU5_SCHPO(Uncharacterized WD repeat-containing protein C2E1P5.05 OS=Schizosaccharomyces pombe (strain 972 / ATCC 24843) OX=284812 GN=SPAC2E1P5.05 PE=4 SV=1)	PF00400(WD40:WD domain, G-beta repeat)	ENOG410XP9U(S:Function unknown)	GO:0032040(cellular_component:small-subunit processome); GO:0080008(cellular_component:Cul4-RING E3 ubiquitin ligase complex); GO:0020037(molecular_function:heme binding); GO:0005730(cellular_component:nucleolus); GO:0006979(biological_process:response to oxidative stress); GO:0042744(biological_process:hydrogen peroxide catabolic process); GO:0006364(biological_process:rRNA processing); GO:00345…
TRINITY_DN11292_c0_g2
TRINITY_DN13851_c0_g2
TRINITY_DN30697_c0_g1	KHG23859.1(Trafficking particle complex subunit 5 [Gossypium arboreum])	sp|O13019|RS12_ORENI(40S ribosomal protein S12 OS=Oreochromis niloticus OX=8128 GN=rps12 PE=2 SV=3)	PF01248(Ribosomal_L7Ae:Ribosomal protein L7Ae/L30e/S12e/Gadd45 family)	COG1358(S:Function unknown)	GO:0003735(molecular_function:structural constituent of ribosome); GO:0005840(cellular_component:ribosome); GO:0006412(biological_process:translation); GO:0030008(cellular_component:TRAPP complex); GO:0048193(biological_process:Golgi vesicle transport)	map03010(Ribosome)
TRINITY_DN12289_c0_g1	XP_028098549.1(uncharacterized protein LOC114298212 [Camellia sinensis] )	sp|O15050|TRNK1_HUMAN(TPR and ankyrin repeat-containing protein 1 OS=Homo sapiens OX=9606 GN=TRANK1 PE=2 SV=4)	PF13361(UvrD_C:UvrD-like helicase C-terminal domain); PF13538(UvrD_C_2:UvrD-like helicase C-terminal domain)	COG1112(L:Replication, recombination and repair)	GO:0005524(molecular_function:ATP binding)
TRINITY_DN1809_c0_g6
TRINITY_DN27218_c0_g2	XP_015616885.1(tubulin alpha-2 chain [Oryza sativa Japonica Group] )	sp|Q53M52|TBA2_ORYSJ(Tubulin alpha-2 chain OS=Oryza sativa subsp. japonica OX=39947 GN=TUBA PE=2 SV=1)	PF00091(Tubulin:Tubulin/FtsZ family, GTPase domain); PF03953(Tubulin_C:Tubulin C-terminal domain)	COG5023(Z:Cytoskeleton)	GO:0005737(cellular_component:cytoplasm); GO:0007017(biological_process:microtubule-based process); GO:0000278(biological_process:mitotic cell cycle); GO:0003924(molecular_function:GTPase activity); GO:0005200(molecular_function:structural constituent of cytoskeleton); GO:0000226(biological_process:microtubule cytoskeleton organization); GO:0005874(cellular_component:microtubule); GO:0005525(mole…	map04145(Phagosome)
TRINITY_DN17368_c0_g1				ENOG410XPHY(S:Function unknown); ENOG410XPI5(T:Signal transduction mechanisms)
TRINITY_DN21935_c0_g1
TRINITY_DN4771_c0_g1	XP_020553050.1(protein MARD1 isoform X1 [Sesamum indicum])	sp|Q8L471|FLZ8_ARATH(FCS-Like Zinc finger 8 OS=Arabidopsis thaliana OX=3702 GN=FLZ8 PE=1 SV=1)	PF04570(zf-FLZ:zinc-finger of the FCS-type, C2-C2)	ENOG410YIFP(S:Function unknown)	GO:0009744(biological_process:response to sucrose); GO:0042594(biological_process:response to starvation); GO:0009749(biological_process:response to glucose)
TRINITY_DN8383_c1_g1	XP_023910904.1(60S acidic ribosomal protein P0-like [Quercus suber])	sp|P14869|RLA0_MOUSE(60S acidic ribosomal protein P0 OS=Mus musculus OX=10090 GN=Rplp0 PE=1 SV=3)	PF17777(RL10P_insert:Insertion domain in 60S ribosomal protein L10P); PF00466(Ribosomal_L10:Ribosomal protein L10)	COG0244(J:Translation, ribosomal structure and biogenesis)	GO:0070180(molecular_function:large ribosomal subunit rRNA binding); GO:0022626(cellular_component:cytosolic ribosome); GO:0005840(cellular_component:ribosome); GO:0022625(cellular_component:cytosolic large ribosomal subunit); GO:0016020(cellular_component:membrane); GO:0042254(biological_process:ribosome biogenesis); GO:0003735(molecular_function:structural constituent of ribosome); GO:0002181(b…	map03010(Ribosome)
TRINITY_DN37730_c0_g1
TRINITY_DN9875_c0_g3	KHG16510.1(Uncharacterized protein F383_00350 [Gossypium arboreum])	sp|Q9SJX7|RUS2_ARATH(Protein root UVB sensitive 2, chloroplastic OS=Arabidopsis thaliana OX=3702 GN=RUS2 PE=1 SV=2)	PF04884(DUF647:Vitamin B6 photo-protection and homoeostasis)	ENOG410XU74(S:Function unknown)	GO:0000123(cellular_component:histone acetyltransferase complex); GO:0016573(biological_process:histone acetylation)
TRINITY_DN28858_c0_g1	XP_015631133.1(14-3-3-like protein GF14-F isoform X2 [Oryza sativa Japonica Group] )	sp|Q06967|14336_ORYSJ(14-3-3-like protein GF14-F OS=Oryza sativa subsp. japonica OX=39947 GN=GF14F PE=1 SV=2)	PF00244(14-3-3:14-3-3 protein)	COG5040(S:Function unknown)	GO:0005737(cellular_component:cytoplasm); GO:0006588(biological_process:activation of tryptophan 5-monooxygenase activity); GO:0000077(biological_process:DNA damage checkpoint); GO:0008426(molecular_function:protein kinase C inhibitor activity); GO:0019904(molecular_function:protein domain specific binding); GO:0004623(molecular_function:phospholipase A2 activity); GO:0005634(cellular_component:n…
TRINITY_DN10994_c2_g1
TRINITY_DN18913_c0_g2
TRINITY_DN30417_c0_g1
TRINITY_DN28000_c0_g1	XP_018433516.1(PREDICTED: superoxide dismutase [Mn] 1, mitochondrial [Raphanus sativus])	sp|Q8HXP3|SODM_MACFA(Superoxide dismutase [Mn], mitochondrial OS=Macaca fascicularis OX=9541 GN=SOD2 PE=2 SV=3)	PF02777(Sod_Fe_C:Iron/manganese superoxide dismutases, C-terminal domain); PF00081(Sod_Fe_N:Iron/manganese superoxide dismutases, alpha-hairpin domain)	COG0605(P:Inorganic ion transport and metabolism)	GO:0004784(molecular_function:superoxide dismutase activity); GO:0046872(molecular_function:metal ion binding); GO:0030145(molecular_function:manganese ion binding); GO:0005739(cellular_component:mitochondrion)	map04146(Peroxisome)
TRINITY_DN25459_c2_g1	XP_004303491.1(PREDICTED: serine/threonine-protein kinase tricorner [Fragaria vesca subsp. vesca])		PF00069(Pkinase:Protein kinase domain)	ENOG410XQC0(O:Posttranslational modification, protein turnover, chaperones)	GO:0004674(molecular_function:protein serine/threonine kinase activity); GO:0005524(molecular_function:ATP binding)
TRINITY_DN755_c0_g3	CDP16085.1(unnamed protein product [Coffea canephora])	sp|Q6NVS2|ERGI3_XENTR(Endoplasmic reticulum-Golgi intermediate compartment protein 3 OS=Xenopus tropicalis OX=8364 GN=ergic3 PE=2 SV=1)	PF07970(COPIIcoated_ERV:Endoplasmic reticulum vesicle transporter); PF13850(ERGIC_N:Endoplasmic Reticulum-Golgi Intermediate Compartment (ERGIC))	ENOG410XP7X(U:Intracellular trafficking, secretion, and vesicular transport)	GO:0006890(biological_process:retrograde vesicle-mediated transport, Golgi to ER); GO:0006888(biological_process:ER to Golgi vesicle-mediated transport); GO:0016853(molecular_function:isomerase activity); GO:0016021(cellular_component:integral component of membrane); GO:0030134(cellular_component:ER to Golgi transport vesicle); GO:0005783(cellular_component:endoplasmic reticulum)
TRINITY_DN10742_c0_g5
TRINITY_DN9178_c0_g1	XP_019156015.1(PREDICTED: uncharacterized protein LOC109152815 isoform X2 [Ipomoea nil])	sp|Q3EA54|CSPLL_ARATH(CASP-like protein 4A4 OS=Arabidopsis thaliana OX=3702 GN=At4g11655 PE=2 SV=1)	PF01429(MBD:Methyl-CpG binding domain)	ENOG410YWT1(S:Function unknown)	GO:0005634(cellular_component:nucleus); GO:0005886(cellular_component:plasma membrane); GO:0016021(cellular_component:integral component of membrane); GO:0003677(molecular_function:DNA binding)
TRINITY_DN27536_c0_g3	RVW73993.1(Retrovirus-related Pol polyprotein from transposon RE2 [Vitis vinifera])			COG2801(L:Replication, recombination and repair)	GO:0000943(cellular_component:retrotransposon nucleocapsid); GO:0015074(biological_process:DNA integration); GO:0008270(molecular_function:zinc ion binding); GO:0003676(molecular_function:nucleic acid binding); GO:0003964(molecular_function:RNA-directed DNA polymerase activity); GO:0009507(cellular_component:chloroplast)
TRINITY_DN15907_c0_g1
TRINITY_DN22691_c0_g3	PHT27504.1(hypothetical protein CQW23_32883 [Capsicum baccatum])
TRINITY_DN14251_c0_g3	PSS29337.1(Ethylene-responsive transcription factor [Actinidia chinensis var. chinensis])	sp|Q9SZ06|EF109_ARATH(Ethylene-responsive transcription factor ERF109 OS=Arabidopsis thaliana OX=3702 GN=ERF109 PE=1 SV=1)	PF00847(AP2:AP2 domain)	ENOG410YN6X(K:Transcription)	GO:0003700(molecular_function:transcription factor activity, sequence-specific DNA binding); GO:0005634(cellular_component:nucleus); GO:0003677(molecular_function:DNA binding)
TRINITY_DN27007_c0_g1	XP_028076790.1(bidirectional sugar transporter SWEET15-like [Camellia sinensis] )	sp|P0DKJ5|SWT15_VITVI(Bidirectional sugar transporter SWEET15 OS=Vitis vinifera OX=29760 GN=SWEET15 PE=3 SV=1)	PF03083(MtN3_slv:Sugar efflux transporter for intercellular exchange)	ENOG4111M4R(P:Inorganic ion transport and metabolism)	GO:0010150(biological_process:leaf senescence); GO:0008515(molecular_function:sucrose transmembrane transporter activity); GO:0016021(cellular_component:integral component of membrane); GO:0071470(biological_process:cellular response to osmotic stress); GO:0008643(biological_process:carbohydrate transport); GO:0000139(cellular_component:Golgi membrane); GO:0009793(biological_process:embryo develo…
TRINITY_DN6738_c0_g1	XP_011094998.1(peroxisome biogenesis factor 10 isoform X1 [Sesamum indicum])	sp|Q9M022|AIRP2_ARATH(E3 ubiquitin-protein ligase AIRP2 OS=Arabidopsis thaliana OX=3702 GN=AIRP2 PE=1 SV=1)	PF00097(zf-C3HC4:Zinc finger, C3HC4 type (RING finger))	ENOG410XRM0(U:Intracellular trafficking, secretion, and vesicular transport)
TRINITY_DN11640_c0_g1	XP_018849251.1(PREDICTED: transcription termination factor MTERF5, chloroplastic-like isoform X1 [Juglans regia] )	sp|F4JVI3|MTEF5_ARATH(Transcription termination factor MTERF5, chloroplastic OS=Arabidopsis thaliana OX=3702 GN=MTERF5 PE=2 SV=1)	PF02536(mTERF:mTERF)	ENOG410XT49(S:Function unknown)	GO:0006355(biological_process:regulation of transcription, DNA-templated); GO:0003690(molecular_function:double-stranded DNA binding)
TRINITY_DN5004_c0_g1	XP_028075523.1(U-box domain-containing protein 30-like [Camellia sinensis])	sp|Q058P4|PUB30_ARATH(U-box domain-containing protein 30 OS=Arabidopsis thaliana OX=3702 GN=PUB30 PE=2 SV=1)	PF04564(U-box:U-box domain); PF11789(zf-Nse:Zinc-finger of the MIZ type in Nse subunit)	ENOG410YIZZ(O:Posttranslational modification, protein turnover, chaperones)	GO:1900457(biological_process:regulation of brassinosteroid mediated signaling pathway); GO:0004842(molecular_function:ubiquitin-protein transferase activity); GO:0016874(molecular_function:ligase activity); GO:0061630(molecular_function:ubiquitin protein ligase activity); GO:0005886(cellular_component:plasma membrane)
TRINITY_DN35308_c0_g1	XP_020180393.1(serpin-Z2A-like [Aegilops tauschii subsp. tauschii])	sp|P14754|SERA_MANSE(Alaserpin OS=Manduca sexta OX=7130 PE=1 SV=1)	PF00079(Serpin:Serpin (serine protease inhibitor))	COG4826(S:Function unknown)	GO:0005615(cellular_component:extracellular space)
TRINITY_DN25806_c0_g1
TRINITY_DN22764_c0_g1		sp|Q9NZM5|NOP53_HUMAN(Ribosome biogenesis protein NOP53 OS=Homo sapiens OX=9606 GN=NOP53 PE=1 SV=2)		ENOG4111GSN(S:Function unknown)
TRINITY_DN14484_c0_g2
TRINITY_DN14759_c0_g3
TRINITY_DN11211_c0_g2	XP_028080111.1(protein downstream neighbor of Son [Camellia sinensis] )	sp|Q9NYP3|DONS_HUMAN(Protein downstream neighbor of Son OS=Homo sapiens OX=9606 GN=DONSON PE=1 SV=2)		ENOG410ZEEQ(S:Function unknown)	GO:0033260(biological_process:nuclear DNA replication); GO:0005634(cellular_component:nucleus)
TRINITY_DN38230_c0_g1
TRINITY_DN9490_c0_g1
TRINITY_DN1133_c1_g1
TRINITY_DN7601_c0_g3
TRINITY_DN9396_c0_g1	PSR86055.1(Protein ROOT PRIMORDIUM DEFECTIVE like [Actinidia chinensis var. chinensis])	sp|A0MFS5|WTF1_ARATH(Protein WHAT'S THIS FACTOR 1 homolog, chloroplastic OS=Arabidopsis thaliana OX=3702 GN=At4g01037 PE=3 SV=1)	PF11955(PORR:Plant organelle RNA recognition domain)	ENOG410YG1B(S:Function unknown)	GO:0016787(molecular_function:hydrolase activity)
TRINITY_DN8289_c0_g1	AYQ58369.1(alcohol dehydrogenase [Camellia sinensis])	sp|Q9SLN8|DBR_TOBAC(2-alkenal reductase (NADP(+)-dependent) OS=Nicotiana tabacum OX=4097 GN=DBR PE=1 SV=1)	PF16884(ADH_N_2:N-terminal domain of oxidoreductase)	COG2130(S:Function unknown)	GO:0016491(molecular_function:oxidoreductase activity)
TRINITY_DN8543_c0_g2	XP_009773268.1(PREDICTED: uncharacterized protein At1g32220, chloroplastic [Nicotiana sylvestris])	sp|Q9FVR6|Y1222_ARATH(Uncharacterized protein At1g32220, chloroplastic OS=Arabidopsis thaliana OX=3702 GN=At1g32220 PE=1 SV=1)	PF13460(NAD_binding_10:NAD(P)H-binding)	COG0702(S:Function unknown)
TRINITY_DN121_c0_g2	XP_024960941.1(2-hydroxyacyl-CoA lyase [Cynara cardunculus var. scolymus] )	sp|Q9LF46|HACL_ARATH(2-hydroxyacyl-CoA lyase OS=Arabidopsis thaliana OX=3702 GN=HACL PE=1 SV=1)	PF02776(TPP_enzyme_N:Thiamine pyrophosphate enzyme, N-terminal TPP binding domain); PF00205(TPP_enzyme_M:Thiamine pyrophosphate enzyme, central domain); PF02775(TPP_enzyme_C:Thiamine pyrophosphate enzyme, C-terminal TPP binding domain)	COG0028(E:Amino acid transport and metabolism)	GO:0001561(biological_process:fatty acid alpha-oxidation); GO:0016830(molecular_function:carbon-carbon lyase activity); GO:0016829(molecular_function:lyase activity); GO:0000287(molecular_function:magnesium ion binding); GO:0005777(cellular_component:peroxisome); GO:0003824(molecular_function:catalytic activity); GO:0030976(molecular_function:thiamine pyrophosphate binding); GO:0005829(cellular_c…	map04146(Peroxisome)
TRINITY_DN20668_c0_g1	PIN16834.1(CCCH-type Zn-finger protein [Handroanthus impetiginosus])	sp|O82199|C3H20_ARATH(Zinc finger CCCH domain-containing protein 20 OS=Arabidopsis thaliana OX=3702 GN=At2g19810 PE=2 SV=1)		ENOG410Y8GY(S:Function unknown); ENOG410XR0Z(S:Function unknown)	GO:0005737(cellular_component:cytoplasm); GO:0003727(molecular_function:single-stranded RNA binding); GO:0046872(molecular_function:metal ion binding); GO:0061157(biological_process:mRNA destabilization); GO:0003677(molecular_function:DNA binding)
TRINITY_DN31538_c0_g1			PF08831(MHCassoc_trimer:Class II MHC-associated invariant chain trimerisation domain)	ENOG4111R03(U:Intracellular trafficking, secretion, and vesicular transport)
TRINITY_DN17507_c0_g1	THG09287.1(hypothetical protein TEA_021800 [Camellia sinensis var. sinensis])	sp|C0LGH8|Y1634_ARATH(Probable LRR receptor-like serine/threonine-protein kinase At1g63430 OS=Arabidopsis thaliana OX=3702 GN=At1g63430 PE=1 SV=1)	PF00069(Pkinase:Protein kinase domain); PF07714(Pkinase_Tyr:Protein tyrosine kinase); PF08263(LRRNT_2:Leucine rich repeat N-terminal domain); PF12799(LRR_4:Leucine Rich repeats (2 copies)); PF13855(LRR_8:Leucine rich repeat)	ENOG410YEY6(T:Signal transduction mechanisms)	GO:0016021(cellular_component:integral component of membrane); GO:0005524(molecular_function:ATP binding); GO:0004672(molecular_function:protein kinase activity)
TRINITY_DN34748_c0_g1
TRINITY_DN24996_c0_g2
TRINITY_DN5424_c0_g1	XP_009604946.1(PREDICTED: cyclin-U2-2-like [Nicotiana tomentosiformis] )	sp|Q9M205|CCU22_ARATH(Cyclin-U2-2 OS=Arabidopsis thaliana OX=3702 GN=CYCU2-2 PE=1 SV=1)	PF08613(Cyclin:Cyclin); PF00134(Cyclin_N:Cyclin, N-terminal domain)	ENOG4111TTK(S:Function unknown)	GO:0019901(molecular_function:protein kinase binding); GO:0000079(biological_process:regulation of cyclin-dependent protein serine/threonine kinase activity)
TRINITY_DN39182_c0_g1
TRINITY_DN19081_c0_g1				COG0545(S:Function unknown)		map03015(mRNA surveillance pathway)
TRINITY_DN11199_c0_g1	PPD70745.1(hypothetical protein GOBAR_DD32371 [Gossypium barbadense])			ENOG410ZPN7(S:Function unknown)
TRINITY_DN6078_c0_g2
TRINITY_DN27111_c0_g1
TRINITY_DN24532_c0_g4
TRINITY_DN23322_c0_g1
TRINITY_DN6599_c0_g1	XP_010275936.1(PREDICTED: probable galacturonosyltransferase 10 [Nelumbo nucifera] )	sp|Q9SKT6|GAUTA_ARATH(Probable galacturonosyltransferase 10 OS=Arabidopsis thaliana OX=3702 GN=GAUT10 PE=2 SV=2)	PF01501(Glyco_transf_8:Glycosyl transferase family 8); PF18404(Glyco_transf_24:Glucosyltransferase 24)	ENOG41116J5(G:Carbohydrate transport and metabolism)	GO:0045489(biological_process:pectin biosynthetic process); GO:0047262(molecular_function:polygalacturonate 4-alpha-galacturonosyltransferase activity); GO:0016021(cellular_component:integral component of membrane); GO:0000139(cellular_component:Golgi membrane); GO:0071555(biological_process:cell wall organization)	map00520(Amino sugar and nucleotide sugar metabolism)
TRINITY_DN12436_c0_g3
TRINITY_DN20428_c1_g1	AKQ51029.1(ATP synthase subunit 6 (mitochondrion) [Neobartsia pedicularoides])				GO:0045263(cellular_component:proton-transporting ATP synthase complex, coupling factor F(o)); GO:0015986(biological_process:ATP synthesis coupled proton transport); GO:0009523(cellular_component:photosystem II); GO:0016021(cellular_component:integral component of membrane); GO:0019684(biological_process:photosynthesis, light reaction); GO:0005743(cellular_component:mitochondrial inner membrane);…
TRINITY_DN4883_c0_g2	XP_012836576.1(PREDICTED: calcium sensing receptor, chloroplastic [Erythranthe guttata] )	sp|Q9FN48|CAS_ARATH(Calcium sensing receptor, chloroplastic OS=Arabidopsis thaliana OX=3702 GN=CAS PE=1 SV=1)	PF00581(Rhodanese:Rhodanese-like domain)	ENOG4111GSH(S:Function unknown)	GO:0009535(cellular_component:chloroplast thylakoid membrane); GO:0016021(cellular_component:integral component of membrane); GO:0005739(cellular_component:mitochondrion); GO:0090333(biological_process:regulation of stomatal closure); GO:0009704(biological_process:de-etiolation); GO:0071277(biological_process:cellular response to calcium ion)
TRINITY_DN25548_c0_g1
TRINITY_DN7734_c0_g1	XP_028119208.1(calcium permeable stress-gated cation channel 1-like [Camellia sinensis])	sp|Q5XEZ5|CSC1_ARATH(Calcium permeable stress-gated cation channel 1 OS=Arabidopsis thaliana OX=3702 GN=CSC1 PE=1 SV=1)	PF13967(RSN1_TM:Late exocytosis, associated with Golgi transport); PF14703(PHM7_cyt:Cytosolic domain of 10TM putative phosphate transporter); PF02714(RSN1_7TM:Calcium-dependent channel, 7TM region, putative phosphate)	COG5594(S:Function unknown)	GO:0016021(cellular_component:integral component of membrane)
TRINITY_DN29101_c0_g1
TRINITY_DN734_c0_g2	XP_008378453.1(synaptotagmin-5 [Malus domestica] )	sp|A0JJX5|SYT4_ARATH(Synaptotagmin-4 OS=Arabidopsis thaliana OX=3702 GN=SYT4 PE=2 SV=1)	PF00168(C2:C2 domain); PF17047(SMP_LBD:Synaptotagmin-like mitochondrial-lipid-binding domain)	COG5038(S:Function unknown)	GO:0102568(molecular_function:phospholipase A2 activity consuming 1,2-dioleoylphosphatidylethanolamine)); GO:0005783(cellular_component:endoplasmic reticulum); GO:0006869(biological_process:lipid transport); GO:0016021(cellular_component:integral component of membrane); GO:0016020(cellular_component:membrane); GO:0008289(molecular_function:lipid binding); GO:0006355(biological_process:regulation …
TRINITY_DN8671_c0_g4	PSS15802.1(Cationic amino acid transporter 2 like [Actinidia chinensis var. chinensis])	sp|Q9ASS7|CAAT2_ARATH(Cationic amino acid transporter 2, vacuolar OS=Arabidopsis thaliana OX=3702 GN=CAT2 PE=1 SV=1)	PF13520(AA_permease_2:Amino acid permease); PF00324(AA_permease:Amino acid permease); PF13906(AA_permease_C:C-terminus of AA_permease)	COG0531(G:Carbohydrate transport and metabolism)	GO:0022857(molecular_function:transmembrane transporter activity); GO:0016021(cellular_component:integral component of membrane)
TRINITY_DN6167_c0_g1	THG00099.1(hypothetical protein TEA_012395 [Camellia sinensis var. sinensis])
TRINITY_DN28853_c0_g2		sp|Q12335|PST2_YEAST(Protoplast secreted protein 2 OS=Saccharomyces cerevisiae (strain ATCC 204508 / S288c) OX=559292 GN=PST2 PE=1 SV=1)		COG0655(S:Function unknown)		map00130(Ubiquinone and other terpenoid-quinone biosynthesis)
TRINITY_DN72_c0_g2	XP_028066110.1(AP-4 complex subunit epsilon [Camellia sinensis])	sp|Q8L7A9|AP4E_ARATH(AP-4 complex subunit epsilon OS=Arabidopsis thaliana OX=3702 GN=At1g31730 PE=1 SV=1)	PF01602(Adaptin_N:Adaptin N terminal region); PF13646(HEAT_2:HEAT repeats); PF12717(Cnd1:non-SMC mitotic condensation complex subunit 1)	ENOG410XPKK(U:Intracellular trafficking, secretion, and vesicular transport)	GO:0005794(cellular_component:Golgi apparatus); GO:0006886(biological_process:intracellular protein transport); GO:0030117(cellular_component:membrane coat); GO:0016192(biological_process:vesicle-mediated transport); GO:0030124(cellular_component:AP-4 adaptor complex)
TRINITY_DN3904_c0_g1	PSR89187.1(ABC transporter B family member 21 like [Actinidia chinensis var. chinensis])	sp|O80725|AB4B_ARATH(ABC transporter B family member 4 OS=Arabidopsis thaliana OX=3702 GN=ABCB4 PE=1 SV=1)	PF00005(ABC_tran:ABC transporter); PF00664(ABC_membrane:ABC transporter transmembrane region); PF02463(SMC_N:RecF/RecN/SMC N terminal domain); PF13555(AAA_29:P-loop containing region of AAA domain); PF13401(AAA_22:AAA domain); PF09818(ABC_ATPase:Predicted ATPase of the ABC class)	COG1132(S:Function unknown)	GO:0042626(molecular_function:ATPase activity, coupled to transmembrane movement of substances); GO:0016021(cellular_component:integral component of membrane); GO:0016887(molecular_function:ATPase activity); GO:0005524(molecular_function:ATP binding); GO:0005886(cellular_component:plasma membrane)	map02010(ABC transporters)
TRINITY_DN30520_c0_g2	XP_010523435.1(PREDICTED: cullin-associated NEDD8-dissociated protein 1 isoform X1 [Tarenaya hassleriana])	sp|A7MBJ5|CAND1_BOVIN(Cullin-associated NEDD8-dissociated protein 1 OS=Bos taurus OX=9913 GN=CAND1 PE=2 SV=1)	PF08623(TIP120:TATA-binding protein interacting (TIP20))	ENOG410XPK4(O:Posttranslational modification, protein turnover, chaperones)	GO:0010265(biological_process:SCF complex assembly)
TRINITY_DN37636_c0_g1
TRINITY_DN24329_c0_g1
TRINITY_DN17710_c0_g1
TRINITY_DN14136_c0_g2	XP_028113088.1(LOW QUALITY PROTEIN: centromere-associated protein E-like [Camellia sinensis])			ENOG410Y6G8(S:Function unknown)
TRINITY_DN20381_c0_g1
TRINITY_DN13134_c0_g2	PSR88077.1(Acyl-coenzyme A thioesterase 13, N-terminally processed like [Actinidia chinensis var. chinensis])	sp|Q9CQR4|ACO13_MOUSE(Acyl-coenzyme A thioesterase 13 OS=Mus musculus OX=10090 GN=Acot13 PE=1 SV=1)	PF03061(4HBT:Thioesterase superfamily); PF13622(4HBT_3:Thioesterase-like superfamily)	COG2050(O:Posttranslational modification, protein turnover, chaperones)	GO:0005506(molecular_function:iron ion binding); GO:0016705(molecular_function:oxidoreductase activity, acting on paired donors, with incorporation or reduction of molecular oxygen); GO:0005777(cellular_component:peroxisome); GO:0047617(molecular_function:acyl-CoA hydrolase activity); GO:0020037(molecular_function:heme binding)
TRINITY_DN1859_c0_g2	XP_027063854.1(ribose-phosphate pyrophosphokinase 4 [Coffea arabica])	sp|Q9XGA1|KPRS4_SPIOL(Ribose-phosphate pyrophosphokinase 4 OS=Spinacia oleracea OX=3562 GN=PRS4 PE=2 SV=1)	PF13793(Pribosyltran_N:N-terminal domain of ribose phosphate pyrophosphokinase); PF00156(Pribosyltran:Phosphoribosyl transferase domain); PF14572(Pribosyl_synth:Phosphoribosyl synthetase-associated domain)	COG0462(S:Function unknown)	GO:0005737(cellular_component:cytoplasm); GO:0006164(biological_process:purine nucleotide biosynthetic process); GO:0016301(molecular_function:kinase activity); GO:0006015(biological_process:5-phosphoribose 1-diphosphate biosynthetic process); GO:0005829(cellular_component:cytosol); GO:0000287(molecular_function:magnesium ion binding); GO:0004749(molecular_function:ribose phosphate diphosphokinas…
TRINITY_DN40835_c0_g1
TRINITY_DN10332_c0_g1	AOY10782.1(bHLH transcription factor [Camellia sinensis])	sp|Q9CAD0|EGL1_ARATH(Transcription factor EGL1 OS=Arabidopsis thaliana OX=3702 GN=BHLH2 PE=1 SV=1)	PF14215(bHLH-MYC_N:bHLH-MYC and R2R3-MYB transcription factors N-terminal); PF00010(HLH:Helix-loop-helix DNA-binding domain)	ENOG410Z2WK(K:Transcription)	GO:0046983(molecular_function:protein dimerization activity)
TRINITY_DN5167_c0_g1	XP_028122023.1(NDR1/HIN1-like protein 13 [Camellia sinensis])	sp|Q9ZVD2|NHL13_ARATH(NDR1/HIN1-like protein 13 OS=Arabidopsis thaliana OX=3702 GN=NHL13 PE=2 SV=1)	PF03168(LEA_2:Late embryogenesis abundant protein)	ENOG4111AV0(S:Function unknown)	GO:0016021(cellular_component:integral component of membrane)
TRINITY_DN18848_c0_g2
TRINITY_DN16988_c0_g1	OAY46051.1(hypothetical protein MANES_07G112500 [Manihot esculenta])	sp|P23528|COF1_HUMAN(Cofilin-1 OS=Homo sapiens OX=9606 GN=CFL1 PE=1 SV=3)	PF00241(Cofilin_ADF:Cofilin/tropomyosin-type actin-binding protein)	ENOG41122P5(S:Function unknown)	GO:0003779(molecular_function:actin binding); GO:0030042(biological_process:actin filament depolymerization); GO:0015629(cellular_component:actin cytoskeleton)
TRINITY_DN6475_c2_g1	XP_011085252.1(uncharacterized protein LOC105167296 [Sesamum indicum])		PF04862(DUF642:Protein of unknown function (DUF642)); PF02018(CBM_4_9:Carbohydrate binding domain)	ENOG411248W(S:Function unknown)	GO:0016021(cellular_component:integral component of membrane)
TRINITY_DN15486_c0_g1
TRINITY_DN24684_c0_g3
TRINITY_DN42363_c0_g1
TRINITY_DN541_c2_g1	RYR40254.1(hypothetical protein Ahy_A09g045975 [Arachis hypogaea])	sp|Q9SEH3|RAD2C_ARATH(Ras-related protein RABD2c OS=Arabidopsis thaliana OX=3702 GN=RABD2C PE=1 SV=1)	PF00071(Ras:Ras family); PF08477(Roc:Ras of Complex, Roc, domain of DAPkinase); PF00025(Arf:ADP-ribosylation factor family); PF04670(Gtr1_RagA:Gtr1/RagA G protein conserved region); PF09439(SRPRB:Signal recognition particle receptor beta subunit); PF00009(GTP_EFTU:Elongation factor Tu GTP binding domain); PF01926(MMR_HSR1:50S ribosome-binding GTPase)	ENOG410XQN5(S:Function unknown)	GO:0006888(biological_process:ER to Golgi vesicle-mediated transport); GO:0006886(biological_process:intracellular protein transport); GO:0003924(molecular_function:GTPase activity); GO:0005789(cellular_component:endoplasmic reticulum membrane); GO:0032482(biological_process:Rab protein signal transduction); GO:0000139(cellular_component:Golgi membrane); GO:0005525(molecular_function:GTP binding)
TRINITY_DN35126_c0_g1
TRINITY_DN2918_c0_g1	PQP97961.1(linoleate 13S-lipoxygenase 2-1 chloroplastic [Prunus yedoensis var. nudiflora])	sp|O24370|LOX21_SOLTU(Linoleate 13S-lipoxygenase 2-1, chloroplastic OS=Solanum tuberosum OX=4113 GN=LOX2.1 PE=1 SV=1)	PF00305(Lipoxygenase:Lipoxygenase)	ENOG410YN4N(S:Function unknown)	GO:0031408(biological_process:oxylipin biosynthetic process); GO:0046872(molecular_function:metal ion binding); GO:0016702(molecular_function:oxidoreductase activity, acting on single donors with incorporation of molecular oxygen, incorporation of two atoms of oxygen)	map00591(Linoleic acid metabolism); map00592(alpha-Linolenic acid metabolism)
TRINITY_DN3197_c0_g3
TRINITY_DN10137_c0_g2	XP_008447622.1(PREDICTED: telomere repeat-binding factor 4-like [Cucumis melo] )	sp|F4IEY4|TRB5_ARATH(Telomere repeat-binding factor 5 OS=Arabidopsis thaliana OX=3702 GN=At1g72740 PE=2 SV=1)	PF00538(Linker_histone:linker histone H1 and H5 family); PF00249(Myb_DNA-binding:Myb-like DNA-binding domain); PF13921(Myb_DNA-bind_6:Myb-like DNA-binding domain)		GO:0006334(biological_process:nucleosome assembly); GO:0000786(cellular_component:nucleosome); GO:0005634(cellular_component:nucleus); GO:0003677(molecular_function:DNA binding)
TRINITY_DN22132_c0_g1	RVW44801.1(Retrovirus-related Pol polyprotein from transposon RE1 [Vitis vinifera])	sp|Q94HW2|POLR1_ARATH(Retrovirus-related Pol polyprotein from transposon RE1 OS=Arabidopsis thaliana OX=3702 GN=RE1 PE=2 SV=1)			GO:0000943(cellular_component:retrotransposon nucleocapsid); GO:0015074(biological_process:DNA integration); GO:0016021(cellular_component:integral component of membrane); GO:0008270(molecular_function:zinc ion binding); GO:0003676(molecular_function:nucleic acid binding)
TRINITY_DN38606_c0_g1	XP_011076870.1(uncharacterized protein At3g28850 [Sesamum indicum])	sp|Q9LH89|Y3885_ARATH(Uncharacterized protein At3g28850 OS=Arabidopsis thaliana OX=3702 GN=At3g28850 PE=4 SV=1)	PF00462(Glutaredoxin:Glutaredoxin)	ENOG4111HAI(O:Posttranslational modification, protein turnover, chaperones)	GO:0045454(biological_process:cell redox homeostasis); GO:0015035(molecular_function:protein disulfide oxidoreductase activity); GO:0005623(cellular_component:cell); GO:0009055(molecular_function:electron carrier activity)
TRINITY_DN37738_c0_g1	XP_019191604.1(PREDICTED: proteasome subunit alpha type-6 [Ipomoea nil])	sp|Q9QUM9|PSA6_MOUSE(Proteasome subunit alpha type-6 OS=Mus musculus OX=10090 GN=Psma6 PE=1 SV=1)	PF00227(Proteasome:Proteasome subunit); PF10584(Proteasome_A_N:Proteasome subunit A N-terminal signature)	ENOG410XR7X(S:Function unknown)	GO:0005737(cellular_component:cytoplasm); GO:0004175(molecular_function:endopeptidase activity); GO:0005839(cellular_component:proteasome core complex); GO:0019773(cellular_component:proteasome core complex, alpha-subunit complex); GO:0005634(cellular_component:nucleus); GO:0010498(biological_process:proteasomal protein catabolic process); GO:0010499(biological_process:proteasomal ubiquitin-indep…	map03050(Proteasome)
TRINITY_DN17608_c0_g1	XP_028101595.1(exportin-7 isoform X1 [Camellia sinensis] )	sp|Q704U0|XPO7A_XENLA(Exportin-7-A OS=Xenopus laevis OX=8355 GN=xpo7-a PE=1 SV=1)		ENOG410XRPR(S:Function unknown)	GO:0006886(biological_process:intracellular protein transport); GO:0008536(molecular_function:Ran GTPase binding); GO:0005634(cellular_component:nucleus)
TRINITY_DN5436_c0_g1	XP_004233261.1(V-type proton ATPase subunit F [Solanum lycopersicum] )	sp|Q9ZQX4|VATF_ARATH(V-type proton ATPase subunit F OS=Arabidopsis thaliana OX=3702 GN=VHA-F PE=2 SV=1)	PF01990(ATP-synt_F:ATP synthase (F/14-kDa) subunit)	COG1436(O:Posttranslational modification, protein turnover, chaperones)	GO:0005794(cellular_component:Golgi apparatus); GO:0015991(biological_process:ATP hydrolysis coupled proton transport); GO:0005774(cellular_component:vacuolar membrane); GO:0033180(cellular_component:proton-transporting V-type ATPase, V1 domain); GO:0046961(molecular_function:proton-transporting ATPase activity, rotational mechanism); GO:0005886(cellular_component:plasma membrane)	map04145(Phagosome); map00190(Oxidative phosphorylation)
TRINITY_DN16012_c0_g1
TRINITY_DN13064_c0_g1	XP_017233883.1(PREDICTED: 11-beta-hydroxysteroid dehydrogenase-like 4A [Daucus carota subsp. sativus] )	sp|Q9STY8|HSD2_ARATH(11-beta-hydroxysteroid dehydrogenase-like 2 OS=Arabidopsis thaliana OX=3702 GN=HSD2 PE=3 SV=1)	PF00106(adh_short:short chain dehydrogenase); PF13561(adh_short_C2:Enoyl-(Acyl carrier protein) reductase); PF08659(KR:KR domain); PF13460(NAD_binding_10:NAD(P)H-binding); PF01370(Epimerase:NAD dependent epimerase/dehydratase family)	COG1028(S:Function unknown)	GO:0016021(cellular_component:integral component of membrane); GO:0016491(molecular_function:oxidoreductase activity)
TRINITY_DN21791_c0_g1
TRINITY_DN6000_c0_g1
TRINITY_DN10999_c0_g1	PSR90942.1(Pentatricopeptide repeat-containing protein [Actinidia chinensis var. chinensis])	sp|O81028|PP171_ARATH(Pentatricopeptide repeat-containing protein At2g26790, mitochondrial OS=Arabidopsis thaliana OX=3702 GN=At2g26790 PE=3 SV=1)	PF13041(PPR_2:PPR repeat family); PF12854(PPR_1:PPR repeat); PF01535(PPR:PPR repeat); PF13812(PPR_3:Pentatricopeptide repeat domain); PF17177(PPR_long:Pentacotripeptide-repeat region of PRORP)	ENOG410Z7Z7(L:Replication, recombination and repair)
TRINITY_DN25781_c0_g1	PQP94105.1(transcription factor bHLH92 isoform X2 [Prunus yedoensis var. nudiflora])				GO:0046983(molecular_function:protein dimerization activity)
TRINITY_DN21479_c0_g1
TRINITY_DN28009_c0_g2
TRINITY_DN12926_c0_g1
TRINITY_DN10935_c0_g1	XP_002283742.1(PREDICTED: snurportin-1 [Vitis vinifera] )	sp|Q5ZI43|SPN1_CHICK(Snurportin-1 OS=Gallus gallus OX=9031 GN=SNUPN PE=2 SV=1)		ENOG410XQNJ(U:Intracellular trafficking, secretion, and vesicular transport)	GO:0005737(cellular_component:cytoplasm); GO:0005634(cellular_component:nucleus); GO:0061015(biological_process:snRNA import into nucleus)	map03013(RNA transport)
TRINITY_DN42277_c0_g1	XP_021640058.1(sodium/hydrogen exchanger 6 isoform X2 [Hevea brasiliensis])	sp|Q8RWU6|NHX6_ARATH(Sodium/hydrogen exchanger 6 OS=Arabidopsis thaliana OX=3702 GN=NHX6 PE=1 SV=3)	PF00999(Na_H_Exchanger:Sodium/hydrogen exchanger family)	COG0025(S:Function unknown)	GO:0006885(biological_process:regulation of pH); GO:0016021(cellular_component:integral component of membrane); GO:0015299(molecular_function:solute:proton antiporter activity); GO:0015385(molecular_function:sodium:proton antiporter activity)
TRINITY_DN36360_c0_g1
TRINITY_DN39570_c0_g1
TRINITY_DN685_c0_g1	XP_028088806.1(uncharacterized protein LOC114289311 isoform X1 [Camellia sinensis] )			ENOG4111F20(S:Function unknown)
TRINITY_DN22545_c0_g3	XP_020092846.1(uncharacterized protein LOC109713256 [Ananas comosus])	sp|Q9UR07|TF211_SCHPO(Transposon Tf2-11 polyprotein OS=Schizosaccharomyces pombe (strain 972 / ATCC 24843) OX=284812 GN=Tf2-11 PE=3 SV=1)		COG2801(L:Replication, recombination and repair)	GO:0003964(molecular_function:RNA-directed DNA polymerase activity); GO:0015074(biological_process:DNA integration); GO:0004190(molecular_function:aspartic-type endopeptidase activity); GO:0003676(molecular_function:nucleic acid binding); GO:0016787(molecular_function:hydrolase activity)
TRINITY_DN37914_c0_g1
TRINITY_DN29230_c0_g1	KZV20130.1(endoplasmin [Dorcoceras hygrometricum])	sp|Q95M18|ENPL_BOVIN(Endoplasmin OS=Bos taurus OX=9913 GN=HSP90B1 PE=2 SV=1)	PF00183(HSP90:Hsp90 protein)	COG0326(K:Transcription)	GO:0009506(cellular_component:plasmodesma); GO:0006457(biological_process:protein folding); GO:0009414(biological_process:response to water deprivation); GO:0010075(biological_process:regulation of meristem growth); GO:0009306(biological_process:protein secretion); GO:0005634(cellular_component:nucleus); GO:0003700(molecular_function:transcription factor activity, sequence-specific DNA binding); …	map04626(Plant-pathogen interaction); map04141(Protein processing in endoplasmic reticulum)
TRINITY_DN28381_c0_g1	XP_023754750.1(la-related protein 6C [Lactuca sativa] )	sp|Q9LHL3|LRP6C_ARATH(La-related protein 6C OS=Arabidopsis thaliana OX=3702 GN=LARP6C PE=3 SV=1)		ENOG4110VUA(S:Function unknown)	GO:0016021(cellular_component:integral component of membrane); GO:0020037(molecular_function:heme binding); GO:0005634(cellular_component:nucleus); GO:1990904(cellular_component:ribonucleoprotein complex); GO:0006979(biological_process:response to oxidative stress); GO:0042744(biological_process:hydrogen peroxide catabolic process); GO:0003723(molecular_function:RNA binding); GO:0046872(molecular…
TRINITY_DN4440_c0_g1	PSS30750.1(Remorin like [Actinidia chinensis var. chinensis])			ENOG41115MK(S:Function unknown); ENOG410Y9MU(S:Function unknown)	GO:0005886(cellular_component:plasma membrane); GO:0009507(cellular_component:chloroplast)
TRINITY_DN8685_c0_g1	XP_010263815.1(PREDICTED: uncharacterized protein LOC104601985 isoform X2 [Nelumbo nucifera])			ENOG410YRE3(S:Function unknown)	GO:0016874(molecular_function:ligase activity)
TRINITY_DN20403_c0_g4
TRINITY_DN11705_c0_g1	PKI64041.1(hypothetical protein CRG98_015573 [Punica granatum])	sp|Q9UR07|TF211_SCHPO(Transposon Tf2-11 polyprotein OS=Schizosaccharomyces pombe (strain 972 / ATCC 24843) OX=284812 GN=Tf2-11 PE=3 SV=1)		COG2801(L:Replication, recombination and repair)	GO:0015074(biological_process:DNA integration); GO:0004190(molecular_function:aspartic-type endopeptidase activity); GO:0003676(molecular_function:nucleic acid binding)
TRINITY_DN11433_c0_g3
TRINITY_DN4402_c1_g4	XP_024156416.1(vesicle-associated membrane protein 714 [Rosa chinensis] )	sp|Q9FMR5|VA714_ARATH(Vesicle-associated membrane protein 714 OS=Arabidopsis thaliana OX=3702 GN=VAMP714 PE=1 SV=1)	PF00957(Synaptobrevin:Synaptobrevin); PF13774(Longin:Regulated-SNARE-like domain)	COG5143(U:Intracellular trafficking, secretion, and vesicular transport)	GO:0016021(cellular_component:integral component of membrane); GO:0016192(biological_process:vesicle-mediated transport)	map04130(SNARE interactions in vesicular transport)
TRINITY_DN30154_c0_g1
TRINITY_DN10571_c0_g2
TRINITY_DN3866_c0_g1	PSR85159.1(Inactive beta-amylase [Actinidia chinensis var. chinensis])	sp|Q8VYW2|BAM9_ARATH(Inactive beta-amylase 9 OS=Arabidopsis thaliana OX=3702 GN=BAM9 PE=2 SV=1)	PF01373(Glyco_hydro_14:Glycosyl hydrolase family 14)	ENOG410YC8N(S:Function unknown)	GO:0016161(molecular_function:beta-amylase activity); GO:0102229(molecular_function:amylopectin maltohydrolase activity); GO:0000272(biological_process:polysaccharide catabolic process)
TRINITY_DN33585_c0_g1	XP_028100093.1(methionine S-methyltransferase-like [Camellia sinensis])	sp|Q9SWR3|MMT1_WEDBI(Methionine S-methyltransferase OS=Wedelia biflora OX=101473 GN=MMT1 PE=1 SV=1)	PF00155(Aminotran_1_2:Aminotransferase class I and II); PF13847(Methyltransf_31:Methyltransferase domain); PF05175(MTS:Methyltransferase small domain); PF06325(PrmA:Ribosomal protein L11 methyltransferase (PrmA)); PF13649(Methyltransf_25:Methyltransferase domain)	ENOG410Y93S(S:Function unknown)	GO:0030732(molecular_function:methionine S-methyltransferase activity); GO:0005829(cellular_component:cytosol); GO:0009058(biological_process:biosynthetic process); GO:0030170(molecular_function:pyridoxal phosphate binding); GO:0001887(biological_process:selenium compound metabolic process); GO:0046500(biological_process:S-adenosylmethionine metabolic process)	map00450(Selenocompound metabolism)
TRINITY_DN36228_c0_g1		sp|Q5ZL16|WIPI3_CHICK(WD repeat domain phosphoinositide-interacting protein 3 OS=Gallus gallus OX=9031 GN=WDR45B PE=2 SV=1)		ENOG410XQZ6(J:Translation, ribosomal structure and biogenesis)
TRINITY_DN6783_c0_g1	XP_021608684.1(guanine nucleotide-binding protein subunit gamma 3-like isoform X1 [Manihot esculenta])		PF00631(G-gamma:GGL domain)	ENOG410YVBK(S:Function unknown)	GO:0009737(biological_process:response to abscisic acid); GO:0016021(cellular_component:integral component of membrane); GO:0007186(biological_process:G-protein coupled receptor signaling pathway); GO:0005886(cellular_component:plasma membrane)
TRINITY_DN14660_c0_g1
TRINITY_DN14898_c0_g3	PSS11837.1(Transcription termination factor like [Actinidia chinensis var. chinensis])	sp|Q9M219|MTEFH_ARATH(Transcription termination factor MTEF18, mitochondrial OS=Arabidopsis thaliana OX=3702 GN=MTERF18 PE=1 SV=1)	PF02536(mTERF:mTERF)	ENOG410XT49(S:Function unknown)	GO:0006355(biological_process:regulation of transcription, DNA-templated); GO:0003690(molecular_function:double-stranded DNA binding); GO:0009536(cellular_component:plastid); GO:0005739(cellular_component:mitochondrion); GO:0007005(biological_process:mitochondrion organization)
TRINITY_DN3897_c0_g2
TRINITY_DN12497_c0_g1	AFK35149.1(unknown [Lotus japonicus])	sp|A9NYX5|CSPLA_PICSI(CASP-like protein 5A1 OS=Picea sitchensis OX=3332 PE=2 SV=1)		ENOG4111818(S:Function unknown)	GO:0016021(cellular_component:integral component of membrane); GO:0005886(cellular_component:plasma membrane)
TRINITY_DN1785_c0_g1	XP_011004327.1(PREDICTED: probable xyloglucan endotransglucosylase/hydrolase protein B [Populus euphratica])	sp|Q9XIW1|XTH5_ARATH(Probable xyloglucan endotransglucosylase/hydrolase protein 5 OS=Arabidopsis thaliana OX=3702 GN=XTH5 PE=2 SV=1)	PF06955(XET_C:Xyloglucan endo-transglycosylase (XET) C-terminus); PF00722(Glyco_hydro_16:Glycosyl hydrolases family 16)	ENOG4110JM4(G:Carbohydrate transport and metabolism)	GO:0042546(biological_process:cell wall biogenesis); GO:0005618(cellular_component:cell wall); GO:0048046(cellular_component:apoplast); GO:0071555(biological_process:cell wall organization); GO:0016762(molecular_function:xyloglucan:xyloglucosyl transferase activity); GO:0004553(molecular_function:hydrolase activity, hydrolyzing O-glycosyl compounds); GO:0010411(biological_process:xyloglucan metab…
TRINITY_DN12700_c0_g1	PSR86284.1(Formin-like protein [Actinidia chinensis var. chinensis])	sp|Q9SE97|FH1_ARATH(Formin-like protein 1 OS=Arabidopsis thaliana OX=3702 GN=FH1 PE=1 SV=1)	PF02181(FH2:Formin Homology 2 Domain)	ENOG410XQR0(E:Amino acid transport and metabolism)	GO:0016021(cellular_component:integral component of membrane)
TRINITY_DN23707_c0_g3
TRINITY_DN1589_c0_g2	XP_028112756.1(pumilio homolog 2-like [Camellia sinensis])	sp|P93431|RCA_ORYSJ(Ribulose bisphosphate carboxylase/oxygenase activase, chloroplastic OS=Oryza sativa subsp. japonica OX=39947 GN=RCA PE=1 SV=2)	PF00806(PUF:Pumilio-family RNA binding repeat); PF07990(NABP:Nucleic acid binding protein NABP)	COG5099(J:Translation, ribosomal structure and biogenesis); COG1222(O:Posttranslational modification, protein turnover, chaperones)	GO:0003723(molecular_function:RNA binding)
TRINITY_DN2608_c0_g1	XP_020582826.1(uncharacterized protein LOC110026284 [Phalaenopsis equestris])		PF13359(DDE_Tnp_4:DDE superfamily endonuclease)	ENOG411206Y(S:Function unknown)
TRINITY_DN19821_c0_g2
TRINITY_DN17077_c0_g2	ARS88279.1(ERL1 [Monotropa hypopitys])	sp|Q6XAT2|ERL2_ARATH(LRR receptor-like serine/threonine-protein kinase ERL2 OS=Arabidopsis thaliana OX=3702 GN=ERL2 PE=1 SV=1)		COG4886(K:Transcription)	GO:0004674(molecular_function:protein serine/threonine kinase activity); GO:0016021(cellular_component:integral component of membrane); GO:0003677(molecular_function:DNA binding); GO:0005524(molecular_function:ATP binding); GO:0004672(molecular_function:protein kinase activity)	map04016(MAPK signaling pathway - plant)
TRINITY_DN4177_c0_g1	XP_023912350.1(CASP-like protein 1C1 [Quercus suber])	sp|A7PJ32|CSPL2_VITVI(CASP-like protein 1C2 OS=Vitis vinifera OX=29760 GN=VIT_12s0028g03760 PE=2 SV=1)	PF04535(DUF588:Domain of unknown function (DUF588))	ENOG410ZRZJ(S:Function unknown)	GO:0016021(cellular_component:integral component of membrane); GO:0005886(cellular_component:plasma membrane)
TRINITY_DN39197_c0_g1
TRINITY_DN4878_c0_g2	XP_004302773.1(PREDICTED: histone H2A [Fragaria vesca subsp. vesca] )	sp|Q2HU68|H2A1_MEDTR(Probable histone H2A.1 OS=Medicago truncatula OX=3880 GN=MtrDRAFT_AC149210g1v1 PE=3 SV=1)	PF16211(Histone_H2A_C:C-terminus of histone H2A)	COG5262(B:Chromatin structure and dynamics)	GO:0046982(molecular_function:protein heterodimerization activity); GO:0006325(biological_process:chromatin organization); GO:0005634(cellular_component:nucleus); GO:0070828(biological_process:heterochromatin organization); GO:0000792(cellular_component:heterochromatin); GO:0000790(cellular_component:nuclear chromatin); GO:0000786(cellular_component:nucleosome); GO:0003682(molecular_function:chro…
TRINITY_DN204_c2_g1
TRINITY_DN41798_c0_g1
TRINITY_DN6630_c0_g1	PSS35247.1(Glycosylphosphatidylinositol anchor attachment 1 protein [Actinidia chinensis var. chinensis])	sp|O43292|GPAA1_HUMAN(Glycosylphosphatidylinositol anchor attachment 1 protein OS=Homo sapiens OX=9606 GN=GPAA1 PE=1 SV=3)	PF04114(Gaa1:Gaa1-like, GPI transamidase component)	ENOG410XT16(S:Function unknown)	GO:0042765(cellular_component:GPI-anchor transamidase complex)	map00563(Glycosylphosphatidylinositol (GPI)-anchor biosynthesis)
TRINITY_DN41084_c0_g1
TRINITY_DN36980_c0_g1
TRINITY_DN21418_c0_g1
TRINITY_DN22730_c0_g2				ENOG410ZRC5(S:Function unknown)
TRINITY_DN19298_c0_g3
TRINITY_DN31633_c0_g2	ABR25872.1(60S ribosomal protein l33-b [Oryza sativa Indica Group])	sp|Q9LMK0|R35A1_ARATH(60S ribosomal protein L35a-1 OS=Arabidopsis thaliana OX=3702 GN=RPL35AA PE=3 SV=1)	PF01247(Ribosomal_L35Ae:Ribosomal protein L35Ae)	COG2451(S:Function unknown)	GO:0042273(biological_process:ribosomal large subunit biogenesis); GO:0005840(cellular_component:ribosome); GO:0022625(cellular_component:cytosolic large ribosomal subunit); GO:0003735(molecular_function:structural constituent of ribosome); GO:0002181(biological_process:cytoplasmic translation); GO:0006412(biological_process:translation)	map03010(Ribosome)
TRINITY_DN14212_c0_g2	XP_019080659.1(PREDICTED: uncharacterized protein LOC104881375 isoform X1 [Vitis vinifera])				GO:0000943(cellular_component:retrotransposon nucleocapsid); GO:0015074(biological_process:DNA integration); GO:0003676(molecular_function:nucleic acid binding); GO:0009507(cellular_component:chloroplast)
TRINITY_DN12575_c0_g1
TRINITY_DN12968_c0_g2
TRINITY_DN1463_c0_g1	XP_010646428.2(PREDICTED: sphingoid long-chain bases kinase 1 [Vitis vinifera] )	sp|Q9LRB0|LCBK1_ARATH(Sphingoid long-chain bases kinase 1 OS=Arabidopsis thaliana OX=3702 GN=LCBK1 PE=1 SV=1)	PF00781(DAGK_cat:Diacylglycerol kinase catalytic domain)	COG1597(I:Lipid transport and metabolism)	GO:0003951(molecular_function:NAD+ kinase activity); GO:0030148(biological_process:sphingolipid biosynthetic process); GO:0017050(molecular_function:D-erythro-sphingosine kinase activity); GO:0005886(cellular_component:plasma membrane)
TRINITY_DN9459_c0_g2	XP_017223575.1(PREDICTED: flavin-containing monooxygenase FMO GS-OX-like 4 [Daucus carota subsp. sativus])	sp|Q94BV5|GSXL4_ARATH(Flavin-containing monooxygenase FMO GS-OX-like 4 OS=Arabidopsis thaliana OX=3702 GN=At1g62600 PE=2 SV=1)	PF00743(FMO-like:Flavin-binding monooxygenase-like); PF13738(Pyr_redox_3:Pyridine nucleotide-disulphide oxidoreductase); PF07992(Pyr_redox_2:Pyridine nucleotide-disulphide oxidoreductase); PF01266(DAO:FAD dependent oxidoreductase); PF13450(NAD_binding_8:NAD(P)-binding Rossmann-like domain); PF00890(FAD_binding_2:FAD binding domain); PF01946(Thi4:Thi4 family); PF03486(HI0933_like:HI0933-like prote…	COG2072(P:Inorganic ion transport and metabolism)	GO:0050661(molecular_function:NADP binding); GO:0050660(molecular_function:flavin adenine dinucleotide binding); GO:0004499(molecular_function:N,N-dimethylaniline monooxygenase activity); GO:0008270(molecular_function:zinc ion binding)
TRINITY_DN18964_c0_g5	OIT08394.1(protein nrt1 ptr family 5.2 [Nicotiana attenuata])	sp|Q9FNL8|PTR4_ARATH(Protein NRT1/ PTR FAMILY 5.3 OS=Arabidopsis thaliana OX=3702 GN=NPF5.3 PE=2 SV=1)	PF00854(PTR2:POT family)	COG3104(S:Function unknown)	GO:0022857(molecular_function:transmembrane transporter activity); GO:0016021(cellular_component:integral component of membrane)
TRINITY_DN21787_c0_g1
TRINITY_DN13436_c0_g4
TRINITY_DN27919_c0_g1
TRINITY_DN34037_c0_g2	XP_028065128.1(lymphocyte-specific helicase-like [Camellia sinensis])	sp|F4IHS2|SYD_ARATH(Chromatin structure-remodeling complex protein SYD OS=Arabidopsis thaliana OX=3702 GN=SYD PE=1 SV=1)	PF00271(Helicase_C:Helicase conserved C-terminal domain)	COG0553(U:Intracellular trafficking, secretion, and vesicular transport)	GO:0006355(biological_process:regulation of transcription, DNA-templated); GO:0005634(cellular_component:nucleus); GO:0042393(molecular_function:histone binding); GO:0005524(molecular_function:ATP binding)
TRINITY_DN193_c0_g2
TRINITY_DN5762_c0_g4	XP_021598020.1(protein ALP1-like [Manihot esculenta])	sp|Q94K49|ALP1_ARATH(Protein ANTAGONIST OF LIKE HETEROCHROMATIN PROTEIN 1 OS=Arabidopsis thaliana OX=3702 GN=ALP1 PE=1 SV=1)	PF13359(DDE_Tnp_4:DDE superfamily endonuclease); PF04827(Plant_tran:Plant transposon protein)	ENOG411206Y(M:Cell wall/membrane/envelope biogenesis)
TRINITY_DN20589_c0_g3	XP_028110046.1(serine/threonine-protein kinase TIO isoform X3 [Camellia sinensis])	sp|Q2QAV0|TIO_ARATH(Serine/threonine-protein kinase TIO OS=Arabidopsis thaliana OX=3702 GN=TIO PE=1 SV=1)		ENOG410XRQ6(T:Signal transduction mechanisms)	GO:0005524(molecular_function:ATP binding); GO:0004672(molecular_function:protein kinase activity)
TRINITY_DN22608_c0_g3
TRINITY_DN12719_c0_g1
TRINITY_DN2623_c1_g1
TRINITY_DN6206_c0_g1	THU68632.1(hypothetical protein C4D60_Mb08t05920 [Musa balbisiana])			ENOG41122BP(S:Function unknown)
TRINITY_DN4335_c0_g2	TMW86066.1(hypothetical protein EJD97_021998 [Solanum chilense])		PF13424(TPR_12:Tetratricopeptide repeat)	ENOG4111R0V(S:Function unknown)	GO:0010073(biological_process:meristem maintenance); GO:0005739(cellular_component:mitochondrion)
TRINITY_DN19869_c0_g1	KZV15571.1(hypothetical protein F511_16641 [Dorcoceras hygrometricum])
TRINITY_DN243_c1_g1	XP_022968110.1(E3 ubiquitin ligase BIG BROTHER-like [Cucurbita maxima])	sp|Q8L649|BB_ARATH(E3 ubiquitin-protein ligase BIG BROTHER OS=Arabidopsis thaliana OX=3702 GN=BB PE=1 SV=1)	PF13639(zf-RING_2:Ring finger domain); PF12678(zf-rbx1:RING-H2 zinc finger domain); PF13923(zf-C3HC4_2:Zinc finger, C3HC4 type (RING finger)); PF17123(zf-RING_11:RING-like zinc finger); PF14447(Prok-RING_4:Prokaryotic RING finger family 4); PF17120(Zn_ribbon_17:Zinc-ribbon, C4HC2 type); PF13920(zf-C3HC4_3:Zinc finger, C3HC4 type (RING finger)); PF00097(zf-C3HC4:Zinc finger, C3HC4 type (RING finge…	ENOG41121N2(O:Posttranslational modification, protein turnover, chaperones)	GO:0016874(molecular_function:ligase activity)
TRINITY_DN2611_c0_g4
TRINITY_DN6300_c0_g1	PSR98766.1(ABC transporter G family member 12 like [Actinidia chinensis var. chinensis])			ENOG411207M(S:Function unknown)	GO:0016021(cellular_component:integral component of membrane)
TRINITY_DN16702_c0_g1
TRINITY_DN2334_c1_g1
TRINITY_DN11586_c0_g1	XP_028103236.1(uncharacterized protein LOC114302412 isoform X2 [Camellia sinensis] )
TRINITY_DN21247_c0_g1	EYU20032.1(hypothetical protein MIMGU_mgv1a022713mg, partial [Erythranthe guttata])	sp|Q0WNJ6|CLAH1_ARATH(Clathrin heavy chain 1 OS=Arabidopsis thaliana OX=3702 GN=CHC1 PE=1 SV=1)		ENOG410XPH1(S:Function unknown)	GO:0005794(cellular_component:Golgi apparatus); GO:0016021(cellular_component:integral component of membrane); GO:0006897(biological_process:endocytosis); GO:0016192(biological_process:vesicle-mediated transport); GO:0005773(cellular_component:vacuole); GO:0005774(cellular_component:vacuolar membrane); GO:0006886(biological_process:intracellular protein transport); GO:0006898(biological_process:r…	map04144(Endocytosis)
TRINITY_DN447_c0_g1	XP_007205468.2(F-box/kelch-repeat protein At1g15670 [Prunus persica] )	sp|O80582|FBK46_ARATH(F-box/kelch-repeat protein At2g44130 OS=Arabidopsis thaliana OX=3702 GN=At2g44130 PE=2 SV=2)	PF01344(Kelch_1:Kelch motif); PF13415(Kelch_3:Galactose oxidase, central domain); PF13964(Kelch_6:Kelch motif); PF13418(Kelch_4:Galactose oxidase, central domain); PF07646(Kelch_2:Kelch motif)	ENOG4110X8D(S:Function unknown)
TRINITY_DN6511_c0_g3	XP_011086728.1(trihelix transcription factor GT-4 isoform X1 [Sesamum indicum])	sp|Q9LU92|TGT4_ARATH(Trihelix transcription factor GT-4 OS=Arabidopsis thaliana OX=3702 GN=GT-4 PE=2 SV=1)		ENOG410YYXY(K:Transcription); ENOG410XUBM(K:Transcription)
TRINITY_DN17890_c0_g1
TRINITY_DN35654_c0_g1	NP_197500.1(AAA-type ATPase family protein [Arabidopsis thaliana] )	sp|P62194|PRS8_BOVIN(26S proteasome regulatory subunit 8 OS=Bos taurus OX=9913 GN=PSMC5 PE=2 SV=1)	PF17862(AAA_lid_3:AAA+ lid domain)	COG1222(S:Function unknown)	GO:0005737(cellular_component:cytoplasm); GO:0016787(molecular_function:hydrolase activity); GO:0017025(molecular_function:TBP-class protein binding); GO:0005634(cellular_component:nucleus); GO:0031595(cellular_component:nuclear proteasome complex); GO:0031597(cellular_component:cytosolic proteasome complex); GO:0030163(biological_process:protein catabolic process); GO:0005886(cellular_component:…	map03050(Proteasome)
TRINITY_DN41645_c0_g1	RXH99005.1(hypothetical protein DVH24_011330 [Malus domestica])	sp|Q8VWJ2|WRK28_ARATH(WRKY transcription factor 28 OS=Arabidopsis thaliana OX=3702 GN=WRKY28 PE=2 SV=1)	PF03106(WRKY:WRKY DNA -binding domain)	ENOG410YIC2(K:Transcription); ENOG410ZKP8(K:Transcription)	GO:0003700(molecular_function:transcription factor activity, sequence-specific DNA binding); GO:0043565(molecular_function:sequence-specific DNA binding); GO:0005634(cellular_component:nucleus)
TRINITY_DN40805_c0_g1
TRINITY_DN6993_c0_g1	EOY30934.1(GAI/RGA-like protein [Theobroma cacao])	sp|Q8S4W7|GAI1_VITVI(DELLA protein GAI1 OS=Vitis vinifera OX=29760 GN=GAI1 PE=2 SV=1)	PF03514(GRAS:GRAS domain family)	ENOG410YBFY(K:Transcription)		map04075(Plant hormone signal transduction)
TRINITY_DN9308_c0_g1	XP_021832668.1(probable carboxylesterase 12 [Prunus avium])	sp|Q5NUF4|HIDM_GLYEC(2-hydroxyisoflavanone dehydratase OS=Glycyrrhiza echinata OX=46348 GN=HIDM PE=1 SV=1)	PF07859(Abhydrolase_3:alpha/beta hydrolase fold); PF00135(COesterase:Carboxylesterase family)		GO:0016787(molecular_function:hydrolase activity)
TRINITY_DN27286_c0_g1
TRINITY_DN23641_c0_g3
TRINITY_DN3226_c1_g1
TRINITY_DN42051_c0_g1	XP_023901779.1(hydroxyacid-oxoacid transhydrogenase, mitochondrial-like [Quercus suber])	sp|Q7Q547|HOT_ANOGA(Probable hydroxyacid-oxoacid transhydrogenase, mitochondrial OS=Anopheles gambiae OX=7165 GN=AGAP006646 PE=3 SV=3)	PF00465(Fe-ADH:Iron-containing alcohol dehydrogenase)	COG1454(C:Energy production and conversion)
TRINITY_DN35355_c0_g1
TRINITY_DN42026_c0_g1
TRINITY_DN4476_c0_g1	PSR88427.1(LIM domain-containing protein [Actinidia chinensis var. chinensis])			ENOG410YKVG(S:Function unknown)	GO:0016021(cellular_component:integral component of membrane)
TRINITY_DN34364_c0_g1	XP_012839480.1(PREDICTED: LOW QUALITY PROTEIN: probable glucan 1,3-alpha-glucosidase [Erythranthe guttata])	sp|Q6NSJ0|MYORG_HUMAN(Myogenesis-regulating glycosidase OS=Homo sapiens OX=9606 GN=MYORG PE=1 SV=2)	PF01055(Glyco_hydro_31:Glycosyl hydrolases family 31)	COG1501(T:Signal transduction mechanisms)	GO:0005975(biological_process:carbohydrate metabolic process); GO:0030246(molecular_function:carbohydrate binding); GO:0004553(molecular_function:hydrolase activity, hydrolyzing O-glycosyl compounds)
TRINITY_DN3948_c0_g1	XP_018829252.1(PREDICTED: uncharacterized protein LOC108997431 [Juglans regia])			ENOG4111FQW(S:Function unknown)
TRINITY_DN39243_c0_g1
TRINITY_DN18464_c0_g1
TRINITY_DN6286_c0_g1	XP_028127637.1(RING-H2 finger protein ATL65-like [Camellia sinensis] )	sp|Q67YI6|ATL65_ARATH(RING-H2 finger protein ATL65 OS=Arabidopsis thaliana OX=3702 GN=ATL65 PE=2 SV=2)	PF13639(zf-RING_2:Ring finger domain); PF17123(zf-RING_11:RING-like zinc finger); PF12678(zf-rbx1:RING-H2 zinc finger domain); PF13923(zf-C3HC4_2:Zinc finger, C3HC4 type (RING finger)); PF00097(zf-C3HC4:Zinc finger, C3HC4 type (RING finger)); PF14634(zf-RING_5:zinc-RING finger domain); PF07219(HemY_N:HemY protein N-terminus)	ENOG41121N2(S:Function unknown)	GO:0016021(cellular_component:integral component of membrane)
TRINITY_DN16038_c0_g1	XP_028110802.1(probable 2-oxoglutarate-dependent dioxygenase At3g111800 [Camellia sinensis] )	sp|P51091|LDOX_MALDO(Leucoanthocyanidin dioxygenase OS=Malus domestica OX=3750 GN=ANS PE=2 SV=1)	PF14226(DIOX_N:non-haem dioxygenase in morphine synthesis N-terminal); PF03171(2OG-FeII_Oxy:2OG-Fe(II) oxygenase superfamily)	COG3491(S:Function unknown)	GO:0008168(molecular_function:methyltransferase activity); GO:0046872(molecular_function:metal ion binding); GO:0051213(molecular_function:dioxygenase activity); GO:0016491(molecular_function:oxidoreductase activity)
TRINITY_DN10319_c0_g1	XP_008231419.1(PREDICTED: pentatricopeptide repeat-containing protein At3g61360-like [Prunus mume] )	sp|Q9M2C8|PP291_ARATH(Pentatricopeptide repeat-containing protein At3g61360 OS=Arabidopsis thaliana OX=3702 GN=At3g61360 PE=2 SV=1)	PF13041(PPR_2:PPR repeat family); PF01535(PPR:PPR repeat); PF13812(PPR_3:Pentatricopeptide repeat domain); PF12854(PPR_1:PPR repeat); PF17177(PPR_long:Pentacotripeptide-repeat region of PRORP)	ENOG410Z7Z7(S:Function unknown)
TRINITY_DN3966_c0_g1	XP_021684325.1(probable serine/threonine-protein kinase PBL8 [Hevea brasiliensis])	sp|Q8GXZ3|PBL8_ARATH(Probable serine/threonine-protein kinase PBL8 OS=Arabidopsis thaliana OX=3702 GN=PBL8 PE=1 SV=1)	PF00069(Pkinase:Protein kinase domain); PF07714(Pkinase_Tyr:Protein tyrosine kinase)	COG0515(T:Signal transduction mechanisms)	GO:0004674(molecular_function:protein serine/threonine kinase activity); GO:0004715(molecular_function:non-membrane spanning protein tyrosine kinase activity); GO:0005524(molecular_function:ATP binding); GO:0004672(molecular_function:protein kinase activity)
TRINITY_DN7230_c0_g1	PSR93528.1(TRNA-2-methylthio-N(6)-dimethylallyladenosine synthase [Actinidia chinensis var. chinensis])		PF15000(TUSC2:Tumour suppressor candidate 2)	ENOG410YW3I(S:Function unknown)	GO:0016740(molecular_function:transferase activity)
TRINITY_DN1480_c0_g1	PSR91159.1(Caffeoylshikimate esterase [Actinidia chinensis var. chinensis])	sp|Q9C942|CSE_ARATH(Caffeoylshikimate esterase OS=Arabidopsis thaliana OX=3702 GN=CSE PE=1 SV=1)	PF12146(Hydrolase_4:Serine aminopeptidase, S33); PF00561(Abhydrolase_1:alpha/beta hydrolase fold)	COG2267(S:Function unknown)	GO:0003846(molecular_function:2-acylglycerol O-acyltransferase activity); GO:0009507(cellular_component:chloroplast)	map00561(Glycerolipid metabolism)
TRINITY_DN2397_c0_g1	THG12759.1(hypothetical protein TEA_013561 [Camellia sinensis var. sinensis])	sp|D3Q051|MSHA_STANL(D-inositol 3-phosphate glycosyltransferase OS=Stackebrandtia nassauensis (strain DSM 44728 / NRRL B-16338 / NBRC 102104 / LLR-40K-21) OX=446470 GN=mshA PE=3 SV=1)	PF13439(Glyco_transf_4:Glycosyltransferase Family 4); PF00534(Glycos_transf_1:Glycosyl transferases group 1); PF13692(Glyco_trans_1_4:Glycosyl transferases group 1); PF13579(Glyco_trans_4_4:Glycosyl transferase 4-like domain)	COG0438(T:Signal transduction mechanisms)	GO:0016740(molecular_function:transferase activity); GO:0016021(cellular_component:integral component of membrane)
TRINITY_DN29239_c0_g2
TRINITY_DN15958_c0_g2
TRINITY_DN12642_c0_g1
TRINITY_DN32446_c0_g1	OTG06411.1(hypothetical protein HannXRQ_Chr12g0385431 [Helianthus annuus])	sp|Q3ZBJ0|ENY2_BOVIN(Transcription and mRNA export factor ENY2 OS=Bos taurus OX=9913 GN=ENY2 PE=3 SV=1)	PF10163(EnY2:Transcription factor e(y)2)	ENOG4111PHC(Z:Cytoskeleton)	GO:0000124(cellular_component:SAGA complex); GO:0070390(cellular_component:transcription export complex 2); GO:0005643(cellular_component:nuclear pore); GO:0003713(molecular_function:transcription coactivator activity); GO:0071819(cellular_component:DUBm complex); GO:0045893(biological_process:positive regulation of transcription, DNA-templated); GO:0006368(biological_process:transcription elonga…
TRINITY_DN39708_c0_g1
TRINITY_DN6309_c0_g2
TRINITY_DN8373_c0_g2
TRINITY_DN5872_c0_g1
TRINITY_DN379_c0_g1	XP_028082743.1(probable ubiquitin-conjugating enzyme E2 24 [Camellia sinensis] )	sp|Q8VY10|UBC24_ARATH(Probable ubiquitin-conjugating enzyme E2 24 OS=Arabidopsis thaliana OX=3702 GN=UBC24 PE=1 SV=1)	PF00179(UQ_con:Ubiquitin-conjugating enzyme)	ENOG410XQ7W(O:Posttranslational modification, protein turnover, chaperones)	GO:0061631(molecular_function:ubiquitin conjugating enzyme activity)	map04120(Ubiquitin mediated proteolysis)
TRINITY_DN22214_c0_g2
TRINITY_DN4265_c0_g2	PSS19849.1(Ribonuclease P protein subunit p25-like protein [Actinidia chinensis var. chinensis])	sp|Q99JH1|RP25L_MOUSE(Ribonuclease P protein subunit p25-like protein OS=Mus musculus OX=10090 GN=Rpp25l PE=1 SV=1)	PF01918(Alba:Alba); PF12328(Rpp20:Rpp20 subunit of nuclear RNase MRP and P)	ENOG4111WGZ(S:Function unknown)	GO:0003676(molecular_function:nucleic acid binding)
TRINITY_DN20658_c0_g1
TRINITY_DN2177_c0_g2
TRINITY_DN599_c0_g3	PSS34883.1(R3H domain-containing protein [Actinidia chinensis var. chinensis])	sp|A0JNC2|R3HD2_BOVIN(R3H domain-containing protein 2 OS=Bos taurus OX=9913 GN=R3HDM2 PE=2 SV=1)	PF01424(R3H:R3H domain); PF12752(SUZ:SUZ domain)	ENOG410ZJS2(S:Function unknown); ENOG410ZICF(S:Function unknown)	GO:0016021(cellular_component:integral component of membrane); GO:0003676(molecular_function:nucleic acid binding)
TRINITY_DN66_c0_g2	PSS11097.1(Potassium transporter like [Actinidia chinensis var. chinensis])	sp|O64769|POT11_ARATH(Potassium transporter 11 OS=Arabidopsis thaliana OX=3702 GN=POT11 PE=2 SV=1)	PF02705(K_trans:K+ potassium transporter)	COG3158(P:Inorganic ion transport and metabolism)	GO:0006813(biological_process:potassium ion transport); GO:0016021(cellular_component:integral component of membrane); GO:0016020(cellular_component:membrane); GO:0015079(molecular_function:potassium ion transmembrane transporter activity)
TRINITY_DN20649_c0_g1
TRINITY_DN13017_c0_g1
TRINITY_DN4160_c0_g3
TRINITY_DN12208_c0_g1	XP_009606707.1(PREDICTED: hevamine-A [Nicotiana tomentosiformis] )	sp|P19172|CHIA_ARATH(Acidic endochitinase OS=Arabidopsis thaliana OX=3702 GN=CHIB1 PE=2 SV=2)	PF00704(Glyco_hydro_18:Glycosyl hydrolases family 18)	ENOG4111GPA(G:Carbohydrate transport and metabolism)	GO:0042626(molecular_function:ATPase activity, coupled to transmembrane movement of substances); GO:0005975(biological_process:carbohydrate metabolic process); GO:0004568(molecular_function:chitinase activity); GO:0016021(cellular_component:integral component of membrane); GO:0009611(biological_process:response to wounding); GO:0008422(molecular_function:beta-glucosidase activity); GO:0009642(bio…	map00520(Amino sugar and nucleotide sugar metabolism)
TRINITY_DN21114_c0_g2	XP_023898498.1(transcription factor bHLH94-like [Quercus suber])	sp|Q9SK91|BH094_ARATH(Transcription factor bHLH94 OS=Arabidopsis thaliana OX=3702 GN=BHLH94 PE=1 SV=2)	PF00010(HLH:Helix-loop-helix DNA-binding domain)	ENOG410YF8H(K:Transcription)	GO:0046983(molecular_function:protein dimerization activity); GO:0003677(molecular_function:DNA binding)
TRINITY_DN30277_c0_g1
TRINITY_DN17399_c0_g3	PSR95085.1(Methylsterol monooxygenase [Actinidia chinensis var. chinensis])	sp|Q8VWZ8|SMO22_ARATH(Methylsterol monooxygenase 2-2 OS=Arabidopsis thaliana OX=3702 GN=SMO2-2 PE=2 SV=1)	PF04116(FA_hydroxylase:Fatty acid hydroxylase superfamily)	COG3000(I:Lipid transport and metabolism)	GO:0016491(molecular_function:oxidoreductase activity); GO:0005506(molecular_function:iron ion binding); GO:0016021(cellular_component:integral component of membrane); GO:0004497(molecular_function:monooxygenase activity); GO:0008610(biological_process:lipid biosynthetic process)	map00100(Steroid biosynthesis)
TRINITY_DN441_c0_g2	XP_028078171.1(CDPK-related protein kinase isoform X1 [Camellia sinensis] )	sp|Q9SCS2|CAMK5_ARATH(CDPK-related kinase 5 OS=Arabidopsis thaliana OX=3702 GN=CRK5 PE=2 SV=1)	PF00069(Pkinase:Protein kinase domain); PF07714(Pkinase_Tyr:Protein tyrosine kinase); PF06293(Kdo:Lipopolysaccharide kinase (Kdo/WaaP) family); PF14531(Kinase-like:Kinase-like)	ENOG410XRMJ(T:Signal transduction mechanisms)	GO:0005509(molecular_function:calcium ion binding); GO:0005524(molecular_function:ATP binding); GO:0004672(molecular_function:protein kinase activity)
TRINITY_DN6710_c0_g1	XP_028776619.1(la-related protein 1C isoform X1 [Prosopis alba])	sp|Q94K80|LRP1C_ARATH(La-related protein 1C OS=Arabidopsis thaliana OX=3702 GN=LARP1C PE=1 SV=1)	PF05383(La:La domain)	COG5193(J:Translation, ribosomal structure and biogenesis); COG5193(O:Posttranslational modification, protein turnover, chaperones)	GO:0005737(cellular_component:cytoplasm); GO:0010150(biological_process:leaf senescence); GO:0009751(biological_process:response to salicylic acid); GO:0009753(biological_process:response to jasmonic acid); GO:0003723(molecular_function:RNA binding); GO:0009737(biological_process:response to abscisic acid); GO:0003729(molecular_function:mRNA binding)
TRINITY_DN26975_c0_g1	XP_017441105.1(PREDICTED: DNA replication licensing factor MCM2 [Vigna angularis] )	sp|P49735|MCM2_DROME(DNA replication licensing factor Mcm2 OS=Drosophila melanogaster OX=7227 GN=Mcm2 PE=1 SV=1)	PF17855(MCM_lid:MCM AAA-lid domain); PF00493(MCM:MCM P-loop domain); PF17863(AAA_lid_2:AAA lid domain)	COG1241(T:Signal transduction mechanisms)	GO:1905775(biological_process:negative regulation of DNA helicase activity); GO:0042555(cellular_component:MCM complex); GO:0000727(biological_process:double-strand break repair via break-induced replication); GO:0005634(cellular_component:nucleus); GO:0006270(biological_process:DNA replication initiation); GO:0004386(molecular_function:helicase activity); GO:0003688(molecular_function:DNA replic…	map03030(DNA replication)
TRINITY_DN1128_c0_g2
TRINITY_DN13981_c0_g1	XP_023887371.1(protein IQ-DOMAIN 14 [Quercus suber])		PF13178(DUF4005:Protein of unknown function (DUF4005))	ENOG410YA5M(S:Function unknown)
TRINITY_DN23750_c0_g1	XP_009614812.1(PREDICTED: small nuclear ribonucleoprotein-associated protein B'-like [Nicotiana tomentosiformis] )	sp|Q05856|RSMB_DROME(Small nuclear ribonucleoprotein-associated protein B OS=Drosophila melanogaster OX=7227 GN=SmB PE=1 SV=1)	PF01423(LSM:LSM domain)	COG1958(K:Transcription)	GO:0005634(cellular_component:nucleus); GO:0003723(molecular_function:RNA binding); GO:0005730(cellular_component:nucleolus)	map03040(Spliceosome)
TRINITY_DN14347_c0_g2	RYR02144.1(hypothetical protein Ahy_B06g080973 [Arachis hypogaea])	sp|Q24799|MYPH_ECHGR(Myophilin OS=Echinococcus granulosus OX=6210 PE=2 SV=1)	PF00307(CH:Calponin homology (CH) domain); PF00402(Calponin:Calponin family repeat); PF11971(CAMSAP_CH:CAMSAP CH domain)	COG5199(S:Function unknown)	GO:0008017(molecular_function:microtubule binding); GO:0007018(biological_process:microtubule-based movement); GO:0003777(molecular_function:microtubule motor activity); GO:0005524(molecular_function:ATP binding)
TRINITY_DN17830_c0_g1		sp|Q9VBV3|TAKT_DROME(Protein takeout OS=Drosophila melanogaster OX=7227 GN=to PE=2 SV=1)	PF06585(JHBP:Haemolymph juvenile hormone binding protein (JHBP))	ENOG4111E83(S:Function unknown); ENOG410ZNC7(S:Function unknown)
TRINITY_DN19482_c0_g1
TRINITY_DN2169_c0_g1	XP_028057268.1(putative G3BP-like protein isoform X1 [Camellia sinensis] )	sp|O94260|G3BP_SCHPO(Putative G3BP-like protein OS=Schizosaccharomyces pombe (strain 972 / ATCC 24843) OX=284812 GN=nxt3 PE=1 SV=1)	PF02136(NTF2:Nuclear transport factor 2 (NTF2) domain); PF00076(RRM_1:RNA recognition motif. (a.k.a. RRM, RBD, or RNP domain))	ENOG410YV57(S:Function unknown)	GO:0005829(cellular_component:cytosol); GO:1990904(cellular_component:ribonucleoprotein complex); GO:0003723(molecular_function:RNA binding); GO:0003729(molecular_function:mRNA binding)
TRINITY_DN1558_c0_g3
TRINITY_DN15370_c0_g1	XP_028094574.1(pentatricopeptide repeat-containing protein At1g77170, mitochondrial, partial [Camellia sinensis])	sp|Q3ECB8|PP128_ARATH(Pentatricopeptide repeat-containing protein At1g77170, mitochondrial OS=Arabidopsis thaliana OX=3702 GN=PCMP-E21 PE=2 SV=1)	PF01535(PPR:PPR repeat); PF13041(PPR_2:PPR repeat family); PF12854(PPR_1:PPR repeat); PF13812(PPR_3:Pentatricopeptide repeat domain)	ENOG410Z7Z7(S:Function unknown)
TRINITY_DN7115_c0_g1	XP_028117252.1(uncharacterized protein LOC114314923 [Camellia sinensis] )			ENOG410ZBZ1(S:Function unknown); ENOG41115EZ(S:Function unknown)	GO:0051213(molecular_function:dioxygenase activity)
TRINITY_DN567_c0_g3
TRINITY_DN3478_c0_g1	XP_004150191.1(PREDICTED: uncharacterized protein LOC101219995 [Cucumis sativus])			ENOG41116DF(S:Function unknown)
TRINITY_DN39465_c0_g1
TRINITY_DN5127_c0_g1	PSS31217.1(Mitochondrial protein import protein [Actinidia chinensis var. chinensis])		PF05180(zf-DNL:DNL zinc finger)	ENOG41121WI(S:Function unknown)	GO:0006457(biological_process:protein folding); GO:0051087(molecular_function:chaperone binding); GO:0005739(cellular_component:mitochondrion); GO:0030150(biological_process:protein import into mitochondrial matrix); GO:0050821(biological_process:protein stabilization); GO:0008270(molecular_function:zinc ion binding)
TRINITY_DN6712_c4_g1	XP_022994124.1(pectate lyase-like [Cucurbita maxima])	sp|P40973|PLY_LILLO(Pectate lyase OS=Lilium longiflorum OX=4690 PE=2 SV=1)	PF00544(Pec_lyase_C:Pectate lyase)	COG3866(G:Carbohydrate transport and metabolism)	GO:0030570(molecular_function:pectate lyase activity); GO:0045490(biological_process:pectin catabolic process); GO:0046872(molecular_function:metal ion binding)	map00040(Pentose and glucuronate interconversions)
TRINITY_DN7418_c0_g4
TRINITY_DN8492_c0_g1	XP_010258829.1(PREDICTED: peroxisomal acyl-coenzyme A oxidase 1-like [Nelumbo nucifera])	sp|O65202|ACOX1_ARATH(Peroxisomal acyl-coenzyme A oxidase 1 OS=Arabidopsis thaliana OX=3702 GN=ACX1 PE=1 SV=1)	PF01756(ACOX:Acyl-CoA oxidase); PF14749(Acyl-CoA_ox_N:Acyl-coenzyme A oxidase N-terminal); PF02770(Acyl-CoA_dh_M:Acyl-CoA dehydrogenase, middle domain)	COG1960(I:Lipid transport and metabolism)	GO:0003997(molecular_function:acyl-CoA oxidase activity); GO:0005777(cellular_component:peroxisome); GO:0006635(biological_process:fatty acid beta-oxidation); GO:0071949(molecular_function:FAD binding)	map04146(Peroxisome); map00592(alpha-Linolenic acid metabolism); map01040(Biosynthesis of unsaturated fatty acids); map00071(Fatty acid degradation)
TRINITY_DN7481_c0_g2
TRINITY_DN29097_c0_g1	XP_023770369.1(uncharacterized protein LOC111918992 [Lactuca sativa] )	sp|Q9VFJ2|RM11_DROME(39S ribosomal protein L11, mitochondrial OS=Drosophila melanogaster OX=7227 GN=mRpL11 PE=2 SV=1)	PF03946(Ribosomal_L11_N:Ribosomal protein L11, N-terminal domain); PF00298(Ribosomal_L11:Ribosomal protein L11, RNA binding domain)	COG0080(C:Energy production and conversion)	GO:0003735(molecular_function:structural constituent of ribosome); GO:0006412(biological_process:translation); GO:0005840(cellular_component:ribosome)	map03010(Ribosome)
TRINITY_DN41030_c0_g1
TRINITY_DN17629_c0_g1	XP_028125103.1(RING-H2 finger protein ATL29-like [Camellia sinensis] )	sp|O49691|ATL29_ARATH(RING-H2 finger protein ATL29 OS=Arabidopsis thaliana OX=3702 GN=ATL29 PE=3 SV=1)	PF13639(zf-RING_2:Ring finger domain); PF17123(zf-RING_11:RING-like zinc finger); PF13923(zf-C3HC4_2:Zinc finger, C3HC4 type (RING finger)); PF12678(zf-rbx1:RING-H2 zinc finger domain); PF13445(zf-RING_UBOX:RING-type zinc-finger); PF14634(zf-RING_5:zinc-RING finger domain); PF13920(zf-C3HC4_3:Zinc finger, C3HC4 type (RING finger)); PF14447(Prok-RING_4:Prokaryotic RING finger family 4); PF00097(zf…	ENOG41121N2(S:Function unknown); COG0451(S:Function unknown)	GO:0016021(cellular_component:integral component of membrane)
TRINITY_DN6995_c0_g1	XP_019249979.1(PREDICTED: uncharacterized protein LOC109229109 [Nicotiana attenuata] )			ENOG41128JA(S:Function unknown)
TRINITY_DN19346_c0_g1	XP_018817792.1(PREDICTED: probable E3 ubiquitin ligase SUD1 isoform X2 [Juglans regia])	sp|F4JKK0|SUD1_ARATH(Probable E3 ubiquitin ligase SUD1 OS=Arabidopsis thaliana OX=3702 GN=SUD1 PE=1 SV=1)	PF12906(RINGv:RING-variant domain)	COG5183(O:Posttranslational modification, protein turnover, chaperones)	GO:0016021(cellular_component:integral component of membrane); GO:0016874(molecular_function:ligase activity); GO:0008270(molecular_function:zinc ion binding)	map04141(Protein processing in endoplasmic reticulum)
TRINITY_DN9937_c0_g1	PON61961.1(hypothetical protein PanWU01x14_141630 [Parasponia andersonii])		PF07172(GRP:Glycine rich protein family)	ENOG41118KT(S:Function unknown)
TRINITY_DN37958_c0_g1
TRINITY_DN21446_c0_g1
TRINITY_DN20964_c0_g1	PSS14731.1(Mediator of RNA polymerase II transcription subunit like [Actinidia chinensis var. chinensis])			ENOG41118N5(S:Function unknown); ENOG4111DWN(K:Transcription)	GO:0016021(cellular_component:integral component of membrane)
TRINITY_DN35181_c0_g1
TRINITY_DN37976_c0_g1
TRINITY_DN33302_c0_g1
TRINITY_DN32388_c0_g1
TRINITY_DN14421_c0_g4
TRINITY_DN19613_c1_g2	XP_020537784.1(uncharacterized protein LOC110010277 [Jatropha curcas])	sp|Q94HW2|POLR1_ARATH(Retrovirus-related Pol polyprotein from transposon RE1 OS=Arabidopsis thaliana OX=3702 GN=RE1 PE=2 SV=1)			GO:0000943(cellular_component:retrotransposon nucleocapsid); GO:0003964(molecular_function:RNA-directed DNA polymerase activity)
TRINITY_DN7781_c0_g1	PHU06572.1(Aquaporin PIP2-1 [Capsicum chinense])	sp|P43287|PIP22_ARATH(Aquaporin PIP2-2 OS=Arabidopsis thaliana OX=3702 GN=PIP2-2 PE=1 SV=2)	PF00230(MIP:Major intrinsic protein)	COG0580(G:Carbohydrate transport and metabolism)	GO:0016021(cellular_component:integral component of membrane); GO:0015267(molecular_function:channel activity)
TRINITY_DN10080_c0_g1	XP_009801989.1(PREDICTED: probable methyltransferase PMT15 isoform X2 [Nicotiana sylvestris] )	sp|O80844|PMTG_ARATH(Probable methyltransferase PMT16 OS=Arabidopsis thaliana OX=3702 GN=At2g45750 PE=3 SV=1)	PF03141(Methyltransf_29:Putative S-adenosyl-L-methionine-dependent methyltransferase); PF13847(Methyltransf_31:Methyltransferase domain); PF08241(Methyltransf_11:Methyltransferase domain)	ENOG410YAWV(S:Function unknown)	GO:0008168(molecular_function:methyltransferase activity); GO:0016021(cellular_component:integral component of membrane)
TRINITY_DN439_c0_g3
TRINITY_DN4829_c1_g3
TRINITY_DN11892_c0_g1	XP_028089422.1(putative pentatricopeptide repeat-containing protein At2g01510 [Camellia sinensis] )	sp|Q9S7F4|PP206_ARATH(Putative pentatricopeptide repeat-containing protein At2g01510 OS=Arabidopsis thaliana OX=3702 GN=PCMP-H36 PE=3 SV=1)	PF01535(PPR:PPR repeat); PF13041(PPR_2:PPR repeat family); PF14432(DYW_deaminase:DYW family of nucleic acid deaminases); PF12854(PPR_1:PPR repeat); PF13812(PPR_3:Pentatricopeptide repeat domain)	ENOG410Z7Z7(G:Carbohydrate transport and metabolism)	GO:0008270(molecular_function:zinc ion binding)
TRINITY_DN9433_c0_g1	XP_028108840.1(uncharacterized protein LOC114307635 [Camellia sinensis])			ENOG410YFF6(S:Function unknown)
TRINITY_DN11461_c0_g3	KMS65473.1(hypothetical protein BVRB_035640 [Beta vulgaris subsp. vulgaris])				GO:0005739(cellular_component:mitochondrion)
TRINITY_DN21291_c0_g1		sp|Q9NX14|NDUBB_HUMAN(NADH dehydrogenase [ubiquinone] 1 beta subcomplex subunit 11, mitochondrial OS=Homo sapiens OX=9606 GN=NDUFB11 PE=1 SV=1)	PF10183(ESSS:ESSS subunit of NADH:ubiquinone oxidoreductase (complex I))	ENOG41120A5(U:Intracellular trafficking, secretion, and vesicular transport)		map00190(Oxidative phosphorylation)
TRINITY_DN21896_c0_g1	XP_026386682.1(T-complex protein 1 subunit zeta 1 [Papaver somniferum])	sp|Q3MHL7|TCPZ_BOVIN(T-complex protein 1 subunit zeta OS=Bos taurus OX=9913 GN=CCT6A PE=1 SV=3)	PF00118(Cpn60_TCP1:TCP-1/cpn60 chaperonin family)	ENOG410XQ3Q(L:Replication, recombination and repair)	GO:0005737(cellular_component:cytoplasm); GO:0006457(biological_process:protein folding); GO:0051082(molecular_function:unfolded protein binding); GO:0005524(molecular_function:ATP binding)
TRINITY_DN41487_c0_g1	XP_020686983.1(protein MAEA homolog [Dendrobium catenatum])	sp|Q7SXR3|MAEA_DANRE(E3 ubiquitin-protein transferase MAEA OS=Danio rerio OX=7955 GN=maea PE=2 SV=2)	PF10607(CLTH:CTLH/CRA C-terminal to LisH motif domain); PF13445(zf-RING_UBOX:RING-type zinc-finger); PF04641(Rtf2:Rtf2 RING-finger)	ENOG410XPGU(U:Intracellular trafficking, secretion, and vesicular transport)	GO:0003824(molecular_function:catalytic activity); GO:0005829(cellular_component:cytosol); GO:0045721(biological_process:negative regulation of gluconeogenesis)
TRINITY_DN38291_c0_g1
TRINITY_DN8559_c0_g1	XP_012447538.1(PREDICTED: probable alpha-amylase 2 [Gossypium raimondii] )	sp|Q8LFG1|AMY2_ARATH(Probable alpha-amylase 2 OS=Arabidopsis thaliana OX=3702 GN=AMY2 PE=2 SV=1)	PF07821(Alpha-amyl_C2:Alpha-amylase C-terminal beta-sheet domain); PF00128(Alpha-amylase:Alpha amylase, catalytic domain)	COG0366(G:Carbohydrate transport and metabolism)	GO:0004556(molecular_function:alpha-amylase activity); GO:0103025(molecular_function:alpha-amylase activity (releasing maltohexaose)); GO:0005975(biological_process:carbohydrate metabolic process); GO:0005509(molecular_function:calcium ion binding)	map00500(Starch and sucrose metabolism)
TRINITY_DN5795_c0_g2
TRINITY_DN14837_c0_g1	RXI01860.1(hypothetical protein DVH24_015209 [Malus domestica])	sp|O22042|M3K3_ARATH(Mitogen-activated protein kinase kinase kinase 3 OS=Arabidopsis thaliana OX=3702 GN=ANP3 PE=1 SV=1)	PF00069(Pkinase:Protein kinase domain); PF07714(Pkinase_Tyr:Protein tyrosine kinase); PF17667(Pkinase_fungal:Fungal protein kinase); PF14531(Kinase-like:Kinase-like)	ENOG410XQGS(K:Transcription); COG5059(K:Transcription)	GO:0005524(molecular_function:ATP binding); GO:0004672(molecular_function:protein kinase activity)	map04016(MAPK signaling pathway - plant)
TRINITY_DN15437_c0_g1	PSR85972.1(Subtilisin-like protease [Actinidia chinensis var. chinensis])		PF17766(fn3_6:Fibronectin type-III domain)	COG1404(L:Replication, recombination and repair)	GO:0004252(molecular_function:serine-type endopeptidase activity); GO:0016021(cellular_component:integral component of membrane); GO:0032440(molecular_function:2-alkenal reductase [NAD(P)] activity)
TRINITY_DN28001_c0_g1
TRINITY_DN42229_c0_g1
TRINITY_DN5765_c0_g2
TRINITY_DN22152_c0_g1	XP_028096105.1(uncharacterized protein LOC114296019 [Camellia sinensis] )		PF01936(NYN:NYN domain); PF12872(OST-HTH:OST-HTH/LOTUS domain); PF14418(OHA:OST-HTH Associated domain)	ENOG410YBH2(S:Function unknown)	GO:0004519(molecular_function:endonuclease activity); GO:0005777(cellular_component:peroxisome); GO:0010468(biological_process:regulation of gene expression)
TRINITY_DN14332_c0_g2	XP_028108716.1(filament-like plant protein 3 [Camellia sinensis] )	sp|Q9MA92|FPP3_ARATH(Filament-like plant protein 3 OS=Arabidopsis thaliana OX=3702 GN=FPP3 PE=3 SV=2)	PF05911(FPP:Filament-like plant protein, long coiled-coil)	ENOG410YAAZ(S:Function unknown)	GO:0060178(biological_process:regulation of exocyst localization); GO:0031410(cellular_component:cytoplasmic vesicle); GO:0030674(molecular_function:protein binding, bridging)
TRINITY_DN24615_c3_g2	AZR37764.1(ADP-ribosylation factor, partial [Senecio scandens var. incisus])	sp|P0CM17|ARF_CRYNB(ADP-ribosylation factor OS=Cryptococcus neoformans var. neoformans serotype D (strain B-3501A) OX=283643 GN=ARF PE=3 SV=1)	PF00025(Arf:ADP-ribosylation factor family); PF08477(Roc:Ras of Complex, Roc, domain of DAPkinase); PF00503(G-alpha:G-protein alpha subunit); PF09439(SRPRB:Signal recognition particle receptor beta subunit); PF00071(Ras:Ras family); PF04670(Gtr1_RagA:Gtr1/RagA G protein conserved region); PF01926(MMR_HSR1:50S ribosome-binding GTPase)	COG1100(S:Function unknown)	GO:0005737(cellular_component:cytoplasm); GO:0005794(cellular_component:Golgi apparatus); GO:0016192(biological_process:vesicle-mediated transport); GO:0006886(biological_process:intracellular protein transport); GO:0016004(molecular_function:phospholipase activator activity); GO:0016021(cellular_component:integral component of membrane); GO:0005525(molecular_function:GTP binding)	map04144(Endocytosis)
TRINITY_DN7497_c0_g1	XP_023905506.1(uncharacterized protein LOC112017272 [Quercus suber] )			ENOG4110EQU(S:Function unknown)	GO:0042538(biological_process:hyperosmotic salinity response)
TRINITY_DN10556_c0_g1	XP_028051560.1(guanine nucleotide exchange factor SPIKE 1 [Camellia sinensis] )	sp|Q8SAB7|SPK1_ARATH(Guanine nucleotide exchange factor SPIKE 1 OS=Arabidopsis thaliana OX=3702 GN=SPK1 PE=1 SV=1)	PF06920(DHR-2:Dock homology region 2); PF14429(DOCK-C2:C2 domain in Dock180 and Zizimin proteins)	ENOG410XNVY(S:Function unknown)	GO:0005089(molecular_function:Rho guanyl-nucleotide exchange factor activity); GO:0010928(biological_process:regulation of auxin mediated signaling pathway); GO:0019898(cellular_component:extrinsic component of membrane); GO:0016192(biological_process:vesicle-mediated transport); GO:0005829(cellular_component:cytosol); GO:0005085(molecular_function:guanyl-nucleotide exchange factor activity); GO:…
TRINITY_DN30264_c2_g1
TRINITY_DN513_c0_g4	PSS21358.1(Golgin subfamily A member like [Actinidia chinensis var. chinensis])			ENOG410YEVP(S:Function unknown)	GO:0030245(biological_process:cellulose catabolic process); GO:0016021(cellular_component:integral component of membrane); GO:0009639(biological_process:response to red or far red light); GO:0008810(molecular_function:cellulase activity); GO:0009959(biological_process:negative gravitropism)
TRINITY_DN36826_c0_g1
TRINITY_DN10070_c0_g1	XP_028095209.1(protoheme IX farnesyltransferase, mitochondrial [Camellia sinensis])	sp|O64886|COX10_ARATH(Protoheme IX farnesyltransferase, mitochondrial OS=Arabidopsis thaliana OX=3702 GN=COX10 PE=2 SV=4)	PF01040(UbiA:UbiA prenyltransferase family)	COG0109(O:Posttranslational modification, protein turnover, chaperones)	GO:0016021(cellular_component:integral component of membrane); GO:0031966(cellular_component:mitochondrial membrane); GO:0008495(molecular_function:protoheme IX farnesyltransferase activity); GO:0048034(biological_process:heme O biosynthetic process)	map00190(Oxidative phosphorylation); map00860(Porphyrin and chlorophyll metabolism)
TRINITY_DN868_c0_g1	XP_028121955.1(proteasome subunit alpha type-6 [Camellia sinensis])	sp|Q9XG77|PSA6_TOBAC(Proteasome subunit alpha type-6 OS=Nicotiana tabacum OX=4097 GN=PAA1 PE=2 SV=1)	PF00227(Proteasome:Proteasome subunit); PF10584(Proteasome_A_N:Proteasome subunit A N-terminal signature)	ENOG410XR7X(O:Posttranslational modification, protein turnover, chaperones)	GO:0005737(cellular_component:cytoplasm); GO:0019773(cellular_component:proteasome core complex, alpha-subunit complex); GO:0005634(cellular_component:nucleus); GO:0006511(biological_process:ubiquitin-dependent protein catabolic process); GO:0004298(molecular_function:threonine-type endopeptidase activity)	map03050(Proteasome)
TRINITY_DN2132_c0_g1	XP_028084714.1(uncharacterized protein LOC114285838 isoform X1 [Camellia sinensis])			ENOG410YYEX(S:Function unknown)
TRINITY_DN28056_c0_g1	BAK01092.1(predicted protein [Hordeum vulgare subsp. vulgare])	sp|P23044|GUN_ROBSP(Endoglucanase 1 OS=Robillarda sp. (strain Y-20) OX=72589 GN=eg 1 PE=1 SV=2)	PF00150(Cellulase:Cellulase (glycosyl hydrolase family 5))		GO:0005975(biological_process:carbohydrate metabolic process); GO:0004553(molecular_function:hydrolase activity, hydrolyzing O-glycosyl compounds)	map00500(Starch and sucrose metabolism)
TRINITY_DN35965_c0_g1	RVW79569.1(Retrovirus-related Pol polyprotein from transposon RE1 [Vitis vinifera])			COG2801(L:Replication, recombination and repair); ENOG41106RX(S:Function unknown)	GO:0000943(cellular_component:retrotransposon nucleocapsid); GO:0015074(biological_process:DNA integration); GO:0008270(molecular_function:zinc ion binding); GO:0003676(molecular_function:nucleic acid binding)
TRINITY_DN32440_c0_g1
TRINITY_DN5886_c0_g1	PSS26050.1(Glucan endo-1,3-beta-D-glucosidase [Actinidia chinensis var. chinensis])	sp|Q9M069|E137_ARATH(Glucan endo-1,3-beta-glucosidase 7 OS=Arabidopsis thaliana OX=3702 GN=At4g34480 PE=1 SV=2)	PF00332(Glyco_hydro_17:Glycosyl hydrolases family 17)	ENOG410YAGI(G:Carbohydrate transport and metabolism)	GO:0016021(cellular_component:integral component of membrane); GO:0005975(biological_process:carbohydrate metabolic process); GO:0004553(molecular_function:hydrolase activity, hydrolyzing O-glycosyl compounds)
TRINITY_DN12932_c0_g1	XP_028077703.1(chromatin modification-related protein MEAF6-like isoform X1 [Camellia sinensis])	sp|Q52KD8|EAF6_XENLA(Chromatin modification-related protein MEAF6 OS=Xenopus laevis OX=8355 GN=meaf6 PE=2 SV=1)	PF09340(NuA4:Histone acetyltransferase subunit NuA4)	ENOG4111IAX(K:Transcription)	GO:0005773(cellular_component:vacuole); GO:0016740(molecular_function:transferase activity); GO:0000123(cellular_component:histone acetyltransferase complex); GO:0016573(biological_process:histone acetylation)
TRINITY_DN790_c1_g3	XP_028102642.1(40S ribosomal protein S26-3-like [Camellia sinensis])	sp|Q9LYK9|RS263_ARATH(40S ribosomal protein S26-3 OS=Arabidopsis thaliana OX=3702 GN=RPS26C PE=2 SV=1)	PF01283(Ribosomal_S26e:Ribosomal protein S26e)	COG4830(J:Translation, ribosomal structure and biogenesis)	GO:0003735(molecular_function:structural constituent of ribosome); GO:0006412(biological_process:translation); GO:0005840(cellular_component:ribosome)	map03010(Ribosome)
TRINITY_DN13489_c0_g1	XP_009605136.1(PREDICTED: ninja-family protein AFP3-like [Nicotiana tomentosiformis] )	sp|Q94F39|AFP3_ARATH(Ninja-family protein AFP3 OS=Arabidopsis thaliana OX=3702 GN=AFP3 PE=1 SV=1)	PF16135(Jas:TPL-binding domain in jasmonate signalling)	ENOG410YGKS(S:Function unknown)	GO:0016021(cellular_component:integral component of membrane); GO:0007165(biological_process:signal transduction)
TRINITY_DN1788_c0_g1	THG04536.1(hypothetical protein TEA_028899 [Camellia sinensis var. sinensis])
TRINITY_DN1062_c0_g4
TRINITY_DN27041_c0_g1
TRINITY_DN9344_c0_g2	PSS01345.1(Survival motor neuron-like protein [Actinidia chinensis var. chinensis])			ENOG410YNTK(S:Function unknown)	GO:0005634(cellular_component:nucleus)
TRINITY_DN929_c0_g2	RLN15970.1(Chaperone dnaJ 3 -like protein [Panicum miliaceum])	sp|P43644|DNJH_ATRNU(DnaJ protein homolog ANJ1 OS=Atriplex nummularia OX=3553 PE=2 SV=1)	PF00226(DnaJ:DnaJ domain)	COG0484(O:Posttranslational modification, protein turnover, chaperones)	GO:0006457(biological_process:protein folding); GO:0031072(molecular_function:heat shock protein binding); GO:0005829(cellular_component:cytosol); GO:0051082(molecular_function:unfolded protein binding); GO:0009408(biological_process:response to heat); GO:0046872(molecular_function:metal ion binding); GO:0005524(molecular_function:ATP binding)	map04141(Protein processing in endoplasmic reticulum)
TRINITY_DN25146_c1_g2
TRINITY_DN16507_c0_g1	XP_019158892.1(PREDICTED: cellulose synthase A catalytic subunit 3 [UDP-forming] [Ipomoea nil] )	sp|A2XN66|CESA2_ORYSI(Probable cellulose synthase A catalytic subunit 2 [UDP-forming] OS=Oryza sativa subsp. indica OX=39946 GN=CESA2 PE=3 SV=1)	PF03552(Cellulose_synt:Cellulose synthase)	COG1215(S:Function unknown)	GO:0016021(cellular_component:integral component of membrane); GO:0030244(biological_process:cellulose biosynthetic process); GO:0071555(biological_process:cell wall organization); GO:0016760(molecular_function:cellulose synthase (UDP-forming) activity); GO:0005886(cellular_component:plasma membrane); GO:0046872(molecular_function:metal ion binding)
TRINITY_DN19495_c0_g2
TRINITY_DN12570_c1_g1	THG10132.1(hypothetical protein TEA_007860 [Camellia sinensis var. sinensis])	sp|Q9C9Q8|PMTT_ARATH(Probable pectin methyltransferase QUA2 OS=Arabidopsis thaliana OX=3702 GN=QUA2 PE=1 SV=2)	PF03141(Methyltransf_29:Putative S-adenosyl-L-methionine-dependent methyltransferase); PF08241(Methyltransf_11:Methyltransferase domain); PF13847(Methyltransf_31:Methyltransferase domain); PF13649(Methyltransf_25:Methyltransferase domain)	ENOG410Y9W6(S:Function unknown)	GO:0008168(molecular_function:methyltransferase activity); GO:0016021(cellular_component:integral component of membrane)
TRINITY_DN7305_c0_g1	XP_022857158.1(uncharacterized protein At4g22758-like [Olea europaea var. sylvestris])			ENOG410YVX2(S:Function unknown)
TRINITY_DN34696_c0_g2
TRINITY_DN18477_c0_g1
TRINITY_DN15588_c0_g3	PSS31668.1(PHD finger protein [Actinidia chinensis var. chinensis])	sp|O97159|CHDM_DROME(Chromodomain-helicase-DNA-binding protein Mi-2 homolog OS=Drosophila melanogaster OX=7227 GN=Mi-2 PE=1 SV=2)	PF00628(PHD:PHD-finger); PF13831(PHD_2:PHD-finger); PF16744(Zf_RING:KIAA1045 RING finger); PF15446(zf-PHD-like:PHD/FYVE-zinc-finger like domain)	ENOG410Z8YU(S:Function unknown); COG5076(B:Chromatin structure and dynamics); COG5076(K:Transcription)	GO:0046872(molecular_function:metal ion binding); GO:0003677(molecular_function:DNA binding)
TRINITY_DN10286_c0_g1	XP_002305793.2(transcription factor bHLH162 [Populus trichocarpa] )	sp|F4JIJ7|BH162_ARATH(Transcription factor bHLH162 OS=Arabidopsis thaliana OX=3702 GN=BHLH162 PE=1 SV=1)	PF00010(HLH:Helix-loop-helix DNA-binding domain)	ENOG41115Q0(S:Function unknown)	GO:0046983(molecular_function:protein dimerization activity); GO:0006357(biological_process:regulation of transcription from RNA polymerase II promoter); GO:0003677(molecular_function:DNA binding)
TRINITY_DN19839_c0_g1		sp|Q7KQZ4|LOLA3_DROME(Longitudinals lacking protein, isoforms A/B/D/L OS=Drosophila melanogaster OX=7227 GN=lola PE=1 SV=1)	PF00096(zf-C2H2:Zinc finger, C2H2 type); PF13894(zf-C2H2_4:C2H2-type zinc finger); PF13909(zf-H2C2_5:C2H2-type zinc-finger domain)	COG5048(U:Intracellular trafficking, secretion, and vesicular transport); ENOG410ZB5X(S:Function unknown); ENOG410YPVD(S:Function unknown)
TRINITY_DN8249_c0_g1	TKS10073.1(cytokinin riboside 5'-monophosphate phosphoribohydrolase LOG1-like [Populus alba])	sp|Q8RUN2|LOG1_ARATH(Cytokinin riboside 5'-monophosphate phosphoribohydrolase LOG1 OS=Arabidopsis thaliana OX=3702 GN=LOG1 PE=1 SV=1)	PF03641(Lysine_decarbox:Possible lysine decarboxylase); PF18306(LDcluster4:SLOG cluster4 family)	COG1611(S:Function unknown)	GO:0016787(molecular_function:hydrolase activity); GO:0016829(molecular_function:lyase activity); GO:0016799(molecular_function:hydrolase activity, hydrolyzing N-glycosyl compounds); GO:0009691(biological_process:cytokinin biosynthetic process); GO:0005634(cellular_component:nucleus); GO:0005829(cellular_component:cytosol)	map00240(Pyrimidine metabolism); map00230(Purine metabolism)
TRINITY_DN22575_c0_g1
TRINITY_DN23655_c0_g2
TRINITY_DN6250_c0_g1	XP_028124805.1(transcription factor MYB3R-1-like isoform X2 [Camellia sinensis])	sp|Q94FL9|MB3R4_ARATH(Transcription factor MYB3R-4 OS=Arabidopsis thaliana OX=3702 GN=MYB3R4 PE=1 SV=1)	PF00249(Myb_DNA-binding:Myb-like DNA-binding domain); PF13921(Myb_DNA-bind_6:Myb-like DNA-binding domain)	COG5147(K:Transcription)	GO:0005634(cellular_component:nucleus); GO:0003677(molecular_function:DNA binding)
TRINITY_DN36423_c0_g1
TRINITY_DN12743_c0_g1
TRINITY_DN13612_c1_g1	XP_012083011.1(protein translocase subunit SecA, chloroplastic [Jatropha curcas])	sp|Q41062|SECA_PEA(Protein translocase subunit SecA, chloroplastic OS=Pisum sativum OX=3888 GN=SecA PE=1 SV=1)	PF07517(SecA_DEAD:SecA DEAD-like domain); PF01043(SecA_PP_bind:SecA preprotein cross-linking domain); PF07516(SecA_SW:SecA Wing and Scaffold domain); PF00270(DEAD:DEAD/DEAH box helicase)	COG0653(U:Intracellular trafficking, secretion, and vesicular transport)	GO:0016020(cellular_component:membrane); GO:0017038(biological_process:protein import); GO:0005623(cellular_component:cell); GO:0005524(molecular_function:ATP binding); GO:0006605(biological_process:protein targeting)	map03060(Protein export)
TRINITY_DN10963_c0_g4
TRINITY_DN4145_c0_g1	XP_028105539.1(auxin-responsive protein SAUR36 [Camellia sinensis] )	sp|O22150|SAU36_ARATH(Auxin-responsive protein SAUR36 OS=Arabidopsis thaliana OX=3702 GN=SAUR36 PE=2 SV=1)	PF02519(Auxin_inducible:Auxin responsive protein)	ENOG410YVYP(S:Function unknown)	GO:0009733(biological_process:response to auxin)	map04075(Plant hormone signal transduction)
TRINITY_DN10014_c1_g1	XP_028104227.1(disease resistance protein RPS2-like isoform X2 [Camellia sinensis])			COG4886(S:Function unknown)		map04626(Plant-pathogen interaction)
TRINITY_DN21428_c0_g1
TRINITY_DN1439_c0_g4	XP_021858472.1(MOB kinase activator-like 1A isoform X3 [Spinacia oleracea] )	sp|Q949G5|MOB1A_MEDSF(MOB kinase activator-like 1A OS=Medicago sativa subsp. falcata OX=3878 GN=MOB1-A PE=2 SV=2)	PF03637(Mob1_phocein:Mob1/phocein family)	ENOG410XSUJ(M:Cell wall/membrane/envelope biogenesis)	GO:0016301(molecular_function:kinase activity)
TRINITY_DN33419_c0_g1
TRINITY_DN25157_c0_g1
TRINITY_DN40734_c0_g1
TRINITY_DN4041_c1_g3	XP_028108385.1(ethylene-overproduction protein 1-like [Camellia sinensis])	sp|O65020|ETO1_ARATH(Ethylene-overproduction protein 1 OS=Arabidopsis thaliana OX=3702 GN=ETO1 PE=1 SV=2)	PF07719(TPR_2:Tetratricopeptide repeat); PF00515(TPR_1:Tetratricopeptide repeat); PF13181(TPR_8:Tetratricopeptide repeat); PF13414(TPR_11:TPR repeat)	ENOG410ZP3V(S:Function unknown)	GO:0010333(molecular_function:terpene synthase activity); GO:0000287(molecular_function:magnesium ion binding)
TRINITY_DN15058_c0_g1
TRINITY_DN14407_c0_g1			PF07690(MFS_1:Major Facilitator Superfamily)
TRINITY_DN14973_c1_g1	PSS05784.1(BTB/POZ domain-containing protein [Actinidia chinensis var. chinensis])	sp|Q9C5J4|Y3210_ARATH(BTB/POZ domain-containing protein At3g22104 OS=Arabidopsis thaliana OX=3702 GN=At3g22104 PE=2 SV=1)	PF03000(NPH3:NPH3 family)	ENOG4111G11(S:Function unknown)
TRINITY_DN6518_c0_g2
TRINITY_DN29536_c0_g1		sp|P26010|ITB7_HUMAN(Integrin beta-7 OS=Homo sapiens OX=9606 GN=ITGB7 PE=1 SV=1)	PF17205(PSI_integrin:Integrin plexin domain); PF01437(PSI:Plexin repeat)	ENOG410XP60(U:Intracellular trafficking, secretion, and vesicular transport)
TRINITY_DN24320_c0_g1	PSS13851.1(SPX domain-containing protein [Actinidia chinensis var. chinensis])	sp|Q8LBH4|SPX1_ARATH(SPX domain-containing protein 1 OS=Arabidopsis thaliana OX=3702 GN=SPX1 PE=1 SV=2)	PF03105(SPX:SPX domain)	ENOG4111K3Y(T:Signal transduction mechanisms)	GO:0016036(biological_process:cellular response to phosphate starvation)
TRINITY_DN22115_c0_g1
TRINITY_DN39676_c0_g1
TRINITY_DN13665_c0_g3
TRINITY_DN3139_c0_g1	PSS11852.1(Ras-related protein like [Actinidia chinensis var. chinensis])	sp|P28188|RAD2A_ARATH(Ras-related protein RABD2a OS=Arabidopsis thaliana OX=3702 GN=RABD2A PE=1 SV=3)	PF00071(Ras:Ras family); PF08477(Roc:Ras of Complex, Roc, domain of DAPkinase)	ENOG410XQN5(S:Function unknown)	GO:0003924(molecular_function:GTPase activity); GO:0005525(molecular_function:GTP binding)
TRINITY_DN41397_c0_g1	CDP08993.1(unnamed protein product [Coffea canephora])		PF07795(DUF1635:Protein of unknown function (DUF1635))	ENOG410YJVG(S:Function unknown)	GO:0016021(cellular_component:integral component of membrane)
TRINITY_DN8958_c0_g1
TRINITY_DN7169_c0_g2	PSR85180.1(BSD domain-containing protein [Actinidia chinensis var. chinensis])	sp|Q5ZIK6|BSDC1_CHICK(BSD domain-containing protein 1 OS=Gallus gallus OX=9031 GN=BSDC1 PE=2 SV=1)	PF03909(BSD:BSD domain)	ENOG4110FD4(S:Function unknown)	GO:0009507(cellular_component:chloroplast)
TRINITY_DN32661_c0_g1
TRINITY_DN22295_c0_g2
TRINITY_DN2973_c0_g1	PSS26603.1(Magnesium transporter MRS2-F like [Actinidia chinensis var. chinensis])	sp|A2WY50|MRS2F_ORYSI(Magnesium transporter MRS2-F OS=Oryza sativa subsp. indica OX=39946 GN=MRS2-F PE=3 SV=1)	PF01544(CorA:CorA-like Mg2+ transporter protein)	ENOG410XNNZ(U:Intracellular trafficking, secretion, and vesicular transport)	GO:0016021(cellular_component:integral component of membrane); GO:0046873(molecular_function:metal ion transmembrane transporter activity); GO:0015095(molecular_function:magnesium ion transmembrane transporter activity); GO:0015693(biological_process:magnesium ion transport)
TRINITY_DN9306_c0_g1	CBI34693.3(unnamed protein product, partial [Vitis vinifera])			ENOG410YCMD(E:Amino acid transport and metabolism)
TRINITY_DN25295_c0_g1
TRINITY_DN27879_c0_g1
TRINITY_DN41893_c0_g1
TRINITY_DN887_c0_g2	XP_028059741.1(protein MODIFIER OF SNC1 1 [Camellia sinensis])	sp|Q9SB63|MOS1_ARATH(Protein MODIFIER OF SNC1 1 OS=Arabidopsis thaliana OX=3702 GN=MOS1 PE=1 SV=2)	PF07001(BAT2_N:BAT2 N-terminus)	ENOG41124H0(S:Function unknown); ENOG410ZJTX(S:Function unknown)	GO:0040029(biological_process:regulation of gene expression, epigenetic)
TRINITY_DN36257_c0_g1
TRINITY_DN21934_c0_g1	XP_012849434.1(PREDICTED: uncharacterized protein LOC105969230 [Erythranthe guttata])		PF08284(RVP_2:Retroviral aspartyl protease); PF13975(gag-asp_proteas:gag-polyprotein putative aspartyl protease); PF13650(Asp_protease_2:Aspartyl protease); PF09668(Asp_protease:Aspartyl protease); PF02160(Peptidase_A3:Cauliflower mosaic virus peptidase (A3)); PF00098(zf-CCHC:Zinc knuckle); PF13696(zf-CCHC_2:Zinc knuckle)
TRINITY_DN22378_c0_g4	XP_028096757.1(lysophospholipid acyltransferase LPEAT1-like isoform X5 [Camellia sinensis])				GO:0016021(cellular_component:integral component of membrane); GO:0016746(molecular_function:transferase activity, transferring acyl groups)	map00565(Ether lipid metabolism); map00564(Glycerophospholipid metabolism)
TRINITY_DN32552_c0_g1	XP_028076591.1(DEAD-box ATP-dependent RNA helicase 20 [Camellia sinensis])	sp|Q5QMN3|RH20_ORYSJ(DEAD-box ATP-dependent RNA helicase 20 OS=Oryza sativa subsp. japonica OX=39947 GN=Os01g0197200 PE=3 SV=2)	PF00271(Helicase_C:Helicase conserved C-terminal domain); PF00270(DEAD:DEAD/DEAH box helicase)		GO:0003676(molecular_function:nucleic acid binding); GO:0005524(molecular_function:ATP binding); GO:0004386(molecular_function:helicase activity)	map03040(Spliceosome)
TRINITY_DN22661_c0_g1
TRINITY_DN33311_c0_g2		sp|Q96ES7|SGF29_HUMAN(SAGA-associated factor 29 OS=Homo sapiens OX=9606 GN=SGF29 PE=1 SV=1)	PF07039(DUF1325:SGF29 tudor-like domain); PF18115(Tudor_3:DNA repair protein Crb2 Tudor domain)	ENOG410XPFD(S:Function unknown)
TRINITY_DN11702_c0_g1	XP_010690086.1(PREDICTED: vacuolar protein sorting-associated protein 53 A [Beta vulgaris subsp. vulgaris] )	sp|Q0WQF4|VP53A_ARATH(Vacuolar protein sorting-associated protein 53 A OS=Arabidopsis thaliana OX=3702 GN=VPS53 PE=1 SV=1)	PF04100(Vps53_N:Vps53-like, N-terminal); PF10191(COG7:Golgi complex component 7 (COG7)); PF04437(RINT1_TIP1:RINT-1 / TIP-1 family)	ENOG410XNMT(U:Intracellular trafficking, secretion, and vesicular transport)	GO:0005829(cellular_component:cytosol); GO:0000938(cellular_component:GARP complex); GO:0042147(biological_process:retrograde transport, endosome to Golgi)
TRINITY_DN20084_c0_g2	PNX76196.1(putative CC-NBS-LRR resistance protein, partial [Trifolium pratense])				GO:0043531(molecular_function:ADP binding)
TRINITY_DN9777_c0_g1	XP_028096082.1(cellulose synthase A catalytic subunit 8 [UDP-forming] [Camellia sinensis])	sp|Q8LPK5|CESA8_ARATH(Cellulose synthase A catalytic subunit 8 [UDP-forming] OS=Arabidopsis thaliana OX=3702 GN=CESA8 PE=1 SV=1)	PF03552(Cellulose_synt:Cellulose synthase); PF14569(zf-UDP:Zinc-binding RING-finger)	COG1215(M:Cell wall/membrane/envelope biogenesis)	GO:0016021(cellular_component:integral component of membrane); GO:0030244(biological_process:cellulose biosynthetic process); GO:0071555(biological_process:cell wall organization); GO:0016760(molecular_function:cellulose synthase (UDP-forming) activity); GO:0005886(cellular_component:plasma membrane); GO:0046872(molecular_function:metal ion binding)
TRINITY_DN26283_c0_g1		sp|P35035|TRY1_ANOGA(Trypsin-1 OS=Anopheles gambiae OX=7165 GN=TRYP1 PE=2 SV=3)	PF00089(Trypsin:Trypsin)	COG5640(S:Function unknown)
TRINITY_DN11896_c1_g1	PSR91723.1(Polyamine transporter like, partial [Actinidia chinensis var. chinensis])	sp|Q9C6S5|PHSB_ARATH(Probable polyamine transporter At1g31830 OS=Arabidopsis thaliana OX=3702 GN=At1g31830 PE=2 SV=1)	PF13520(AA_permease_2:Amino acid permease); PF00324(AA_permease:Amino acid permease)	COG0531(E:Amino acid transport and metabolism)	GO:0022857(molecular_function:transmembrane transporter activity); GO:0016020(cellular_component:membrane); GO:0016021(cellular_component:integral component of membrane)
TRINITY_DN7632_c0_g1	XP_028098852.1(probable disease resistance protein At4g27220 [Camellia sinensis] )	sp|O82484|DRL23_ARATH(Putative disease resistance protein At4g10780 OS=Arabidopsis thaliana OX=3702 GN=At4g10780 PE=3 SV=1)	PF00931(NB-ARC:NB-ARC domain); PF13401(AAA_22:AAA domain); PF00004(AAA:ATPase family associated with various cellular activities (AAA)); PF05729(NACHT:NACHT domain)	COG4886(S:Function unknown)		map04626(Plant-pathogen interaction)
TRINITY_DN40635_c0_g1
TRINITY_DN21151_c0_g1	XP_021666758.1(stearoyl-[acyl-carrier-protein] 9-desaturase 6, chloroplastic-like [Hevea brasiliensis])	sp|Q84VY3|STAD6_ARATH(Stearoyl-[acyl-carrier-protein] 9-desaturase 6, chloroplastic OS=Arabidopsis thaliana OX=3702 GN=S-ACP-DES6 PE=2 SV=2)	PF03405(FA_desaturase_2:Fatty acid desaturase)	ENOG410XPNS(I:Lipid transport and metabolism)	GO:0006633(biological_process:fatty acid biosynthetic process); GO:0006631(biological_process:fatty acid metabolic process); GO:0009570(cellular_component:chloroplast stroma); GO:0016020(cellular_component:membrane); GO:0046872(molecular_function:metal ion binding); GO:0045300(molecular_function:acyl-[acyl-carrier-protein] desaturase activity); GO:0009507(cellular_component:chloroplast)	map00061(Fatty acid biosynthesis); map01040(Biosynthesis of unsaturated fatty acids)
TRINITY_DN18619_c0_g1	PSS05832.1(Conserved oligomeric Golgi complex subunit 5 like [Actinidia chinensis var. chinensis])	sp|Q9UP83|COG5_HUMAN(Conserved oligomeric Golgi complex subunit 5 OS=Homo sapiens OX=9606 GN=COG5 PE=1 SV=3)	PF10392(COG5:Golgi transport complex subunit 5); PF06148(COG2:COG (conserved oligomeric Golgi) complex component, COG2)	ENOG410XWH0(S:Function unknown)	GO:0006891(biological_process:intra-Golgi vesicle-mediated transport); GO:0005829(cellular_component:cytosol); GO:0017119(cellular_component:Golgi transport complex)
TRINITY_DN712_c0_g1	TEY39334.1(actin, other eukaryote [Salvia splendens])	sp|P53492|ACT7_ARATH(Actin-7 OS=Arabidopsis thaliana OX=3702 GN=ACT7 PE=1 SV=1)	PF00022(Actin:Actin)	COG5277(Z:Cytoskeleton)	GO:0005737(cellular_component:cytoplasm); GO:0005856(cellular_component:cytoskeleton); GO:0005524(molecular_function:ATP binding)
TRINITY_DN4809_c0_g1
TRINITY_DN25022_c0_g1
TRINITY_DN8672_c0_g1	RDX88533.1(hypothetical protein CR513_29859, partial [Mucuna pruriens])				GO:0016021(cellular_component:integral component of membrane)
TRINITY_DN29231_c0_g1
TRINITY_DN6088_c0_g1	XP_028052234.1(fatty-acid-binding protein 2 [Camellia sinensis])	sp|Q84RK2|FAP2_ARATH(Fatty-acid-binding protein 2 OS=Arabidopsis thaliana OX=3702 GN=FAP2 PE=2 SV=2)	PF16035(Chalcone_2:Chalcone isomerase like); PF16036(Chalcone_3:Chalcone isomerase-like); PF02431(Chalcone:Chalcone-flavanone isomerase)	ENOG411267K(S:Function unknown)	GO:0005504(molecular_function:fatty acid binding); GO:0009570(cellular_component:chloroplast stroma); GO:0016872(molecular_function:intramolecular lyase activity)
TRINITY_DN32373_c0_g1
TRINITY_DN23182_c0_g1	XP_028077265.1(E3 SUMO-protein ligase MMS21 [Camellia sinensis])	sp|Q8GYH7|NSE2_ARATH(E3 SUMO-protein ligase MMS21 OS=Arabidopsis thaliana OX=3702 GN=MMS21 PE=1 SV=1)	PF11789(zf-Nse:Zinc-finger of the MIZ type in Nse subunit)	COG5627(L:Replication, recombination and repair)	GO:0030915(cellular_component:Smc5-Smc6 complex); GO:0016874(molecular_function:ligase activity); GO:0008270(molecular_function:zinc ion binding); GO:0019789(molecular_function:SUMO transferase activity); GO:0000724(biological_process:double-strand break repair via homologous recombination)
TRINITY_DN5186_c1_g1
TRINITY_DN2820_c0_g2
TRINITY_DN13126_c0_g1	PSR86849.1(Scaffold attachment factor like [Actinidia chinensis var. chinensis])	sp|P59226|H32_ARATH(Histone H3.2 OS=Arabidopsis thaliana OX=3702 GN=HTR2 PE=1 SV=2)		ENOG4111FV5(S:Function unknown)	GO:0005886(cellular_component:plasma membrane)
TRINITY_DN14095_c0_g1	RVW52622.1(Mitochondrial phosphate carrier protein 3, mitochondrial [Vitis vinifera])	sp|Q9FMU6|MPCP3_ARATH(Mitochondrial phosphate carrier protein 3, mitochondrial OS=Arabidopsis thaliana OX=3702 GN=MPT3 PE=1 SV=1)			GO:0005618(cellular_component:cell wall); GO:0016021(cellular_component:integral component of membrane); GO:0005739(cellular_component:mitochondrion); GO:0005774(cellular_component:vacuolar membrane); GO:0009651(biological_process:response to salt stress); GO:0009507(cellular_component:chloroplast)
TRINITY_DN16612_c0_g1	XP_024019948.1(serine/threonine-protein kinase BLUS1 [Morus notabilis])	sp|O23304|BLUS1_ARATH(Serine/threonine-protein kinase BLUS1 OS=Arabidopsis thaliana OX=3702 GN=BLUS1 PE=1 SV=1)	PF00069(Pkinase:Protein kinase domain); PF07714(Pkinase_Tyr:Protein tyrosine kinase); PF14531(Kinase-like:Kinase-like)	ENOG410XSWS(T:Signal transduction mechanisms)	GO:0005737(cellular_component:cytoplasm); GO:0032147(biological_process:activation of protein kinase activity); GO:0031098(biological_process:stress-activated protein kinase signaling cascade); GO:0004674(molecular_function:protein serine/threonine kinase activity); GO:0005524(molecular_function:ATP binding); GO:0004672(molecular_function:protein kinase activity); GO:0004709(molecular_function:MA…
TRINITY_DN31561_c0_g1	XP_020204240.1(fumarate hydratase 1, mitochondrial [Cajanus cajan] )	sp|Q7SX99|FUMH_DANRE(Fumarate hydratase, mitochondrial OS=Danio rerio OX=7955 GN=fh PE=2 SV=1)	PF10415(FumaraseC_C:Fumarase C C-terminus)	COG0114(S:Function unknown)	GO:0006099(biological_process:tricarboxylic acid cycle); GO:0006106(biological_process:fumarate metabolic process); GO:0045239(cellular_component:tricarboxylic acid cycle enzyme complex); GO:0004333(molecular_function:fumarate hydratase activity)	map00020(Citrate cycle (TCA cycle)); map00620(Pyruvate metabolism)
TRINITY_DN24380_c0_g1
TRINITY_DN3162_c0_g1
TRINITY_DN17207_c0_g2
TRINITY_DN35948_c0_g1
TRINITY_DN9775_c0_g1
TRINITY_DN518_c0_g1
TRINITY_DN862_c0_g1	XP_027335363.1(protein indeterminate-domain 7-like isoform X1 [Abrus precatorius])	sp|Q9ZUL3|IDD5_ARATH(Protein indeterminate-domain 5, chloroplastic OS=Arabidopsis thaliana OX=3702 GN=IDD5 PE=1 SV=1)	PF12171(zf-C2H2_jaz:Zinc-finger double-stranded RNA-binding); PF12874(zf-met:Zinc-finger of C2H2 type); PF13912(zf-C2H2_6:C2H2-type zinc finger)	COG5048(S:Function unknown)	GO:0003700(molecular_function:transcription factor activity, sequence-specific DNA binding); GO:0005634(cellular_component:nucleus); GO:0046872(molecular_function:metal ion binding); GO:0003676(molecular_function:nucleic acid binding)
TRINITY_DN16756_c0_g2
TRINITY_DN24061_c0_g1	XP_028108592.1(transcription factor MYB4-like [Camellia sinensis] )	sp|Q9LDR8|MY102_ARATH(Transcription factor MYB102 OS=Arabidopsis thaliana OX=3702 GN=MYB102 PE=2 SV=1)	PF00249(Myb_DNA-binding:Myb-like DNA-binding domain); PF13921(Myb_DNA-bind_6:Myb-like DNA-binding domain); PF09111(SLIDE:SLIDE)	COG5147(K:Transcription)	GO:0043565(molecular_function:sequence-specific DNA binding); GO:0044212(molecular_function:transcription regulatory region DNA binding); GO:0003700(molecular_function:transcription factor activity, sequence-specific DNA binding); GO:0005634(cellular_component:nucleus); GO:0030154(biological_process:cell differentiation); GO:0003677(molecular_function:DNA binding)
TRINITY_DN9236_c0_g2	ESR55733.1(hypothetical protein CICLE_v10021305mg [Citrus clementina])	sp|Q9H2M9|RBGPR_HUMAN(Rab3 GTPase-activating protein non-catalytic subunit OS=Homo sapiens OX=9606 GN=RAB3GAP2 PE=1 SV=1)	PF14655(RAB3GAP2_N:Rab3 GTPase-activating protein regulatory subunit N-terminus)	ENOG410XTJ2(S:Function unknown)	GO:0043087(biological_process:regulation of GTPase activity); GO:0017112(molecular_function:Rab guanyl-nucleotide exchange factor activity)
TRINITY_DN32431_c1_g1	RVW88523.1(Retrovirus-related Pol polyprotein from transposon TNT 1-94 [Vitis vinifera])	sp|Q9ZT94|POLR2_ARATH(Retrovirus-related Pol polyprotein from transposon RE2 OS=Arabidopsis thaliana OX=3702 GN=RE2 PE=4 SV=1)	PF07727(RVT_2:Reverse transcriptase (RNA-dependent DNA polymerase))		GO:0016787(molecular_function:hydrolase activity); GO:0004674(molecular_function:protein serine/threonine kinase activity); GO:0000943(cellular_component:retrotransposon nucleocapsid); GO:0015074(biological_process:DNA integration); GO:0008270(molecular_function:zinc ion binding); GO:0003676(molecular_function:nucleic acid binding); GO:0005524(molecular_function:ATP binding)
TRINITY_DN4198_c0_g1	XP_028120476.1(uncharacterized protein LOC114317880 [Camellia sinensis] )			ENOG410ZI8B(S:Function unknown)
TRINITY_DN41162_c0_g1
TRINITY_DN17955_c0_g1
TRINITY_DN25582_c0_g1
TRINITY_DN2406_c0_g1	PSR93524.1(Protein phosphatase [Actinidia chinensis var. chinensis])	sp|O82302|P2C29_ARATH(Protein phosphatase 2C 29 OS=Arabidopsis thaliana OX=3702 GN=PLL1 PE=1 SV=2)	PF00481(PP2C:Protein phosphatase 2C); PF13672(PP2C_2:Protein phosphatase 2C)	COG0631(T:Signal transduction mechanisms)	GO:0004724(molecular_function:magnesium-dependent protein serine/threonine phosphatase activity); GO:0004722(molecular_function:protein serine/threonine phosphatase activity)
TRINITY_DN22473_c0_g1	XP_028072179.1(probable LRR receptor-like serine/threonine-protein kinase At1g07550 [Camellia sinensis] )	sp|Q9SA72|Y1357_ARATH(Probable receptor-like protein kinase At1g30570 OS=Arabidopsis thaliana OX=3702 GN=At1g30570 PE=3 SV=1)	PF00069(Pkinase:Protein kinase domain); PF07714(Pkinase_Tyr:Protein tyrosine kinase)	COG0515(S:Function unknown)	GO:0016021(cellular_component:integral component of membrane); GO:0005524(molecular_function:ATP binding); GO:0004672(molecular_function:protein kinase activity)
TRINITY_DN35162_c0_g1
TRINITY_DN1211_c0_g1	EOY04927.1(Got1/Sft2-like vescicle transport protein family [Theobroma cacao])	sp|Q6NMM1|GOT1_ARATH(Vesicle transport protein GOT1 OS=Arabidopsis thaliana OX=3702 GN=GOT1 PE=1 SV=1)	PF04178(Got1:Got1/Sft2-like family)	COG5120(U:Intracellular trafficking, secretion, and vesicular transport)	GO:0016021(cellular_component:integral component of membrane); GO:0016192(biological_process:vesicle-mediated transport)
TRINITY_DN21117_c0_g2	XP_021299943.1(LOW QUALITY PROTEIN: DExH-box ATP-dependent RNA helicase DExH12-like [Herrania umbratica])	sp|Q9VUV9|U520_DROME(Putative U5 small nuclear ribonucleoprotein 200 kDa helicase OS=Drosophila melanogaster OX=7227 GN=l(3)72Ab PE=2 SV=4)	PF02889(Sec63:Sec63 Brl domain)	COG1204(L:Replication, recombination and repair)	GO:0003676(molecular_function:nucleic acid binding); GO:0005524(molecular_function:ATP binding); GO:0004386(molecular_function:helicase activity)	map03040(Spliceosome)
TRINITY_DN4873_c0_g2	XP_028097805.1(V-type proton ATPase subunit E-like [Camellia sinensis])	sp|Q9MB46|VATE_CITUN(V-type proton ATPase subunit E OS=Citrus unshiu OX=55188 GN=VATE PE=2 SV=1)	PF01991(vATP-synt_E:ATP synthase (E/31 kDa) subunit)	COG1390(C:Energy production and conversion)	GO:0033178(cellular_component:proton-transporting two-sector ATPase complex, catalytic domain); GO:0005773(cellular_component:vacuole); GO:0046961(molecular_function:proton-transporting ATPase activity, rotational mechanism); GO:0015991(biological_process:ATP hydrolysis coupled proton transport)	map04145(Phagosome); map00190(Oxidative phosphorylation)
TRINITY_DN7020_c0_g1	XP_028067960.1(probable plastidic glucose transporter 1 isoform X1 [Camellia sinensis])	sp|Q0WVE9|PLST1_ARATH(Probable plastidic glucose transporter 1 OS=Arabidopsis thaliana OX=3702 GN=At1g05030 PE=2 SV=2)	PF00083(Sugar_tr:Sugar (and other) transporter); PF07690(MFS_1:Major Facilitator Superfamily)	ENOG410XNQK(G:Carbohydrate transport and metabolism)	GO:0022857(molecular_function:transmembrane transporter activity); GO:0016021(cellular_component:integral component of membrane); GO:0008643(biological_process:carbohydrate transport)
TRINITY_DN26457_c1_g1
TRINITY_DN4533_c0_g5	XP_006591505.1(ras-related protein RABH1e isoform X1 [Glycine max])	sp|P20340|RAB6A_HUMAN(Ras-related protein Rab-6A OS=Homo sapiens OX=9606 GN=RAB6A PE=1 SV=3)			GO:0005794(cellular_component:Golgi apparatus); GO:0006891(biological_process:intra-Golgi vesicle-mediated transport); GO:0006890(biological_process:retrograde vesicle-mediated transport, Golgi to ER); GO:0006886(biological_process:intracellular protein transport); GO:0003924(molecular_function:GTPase activity); GO:0005739(cellular_component:mitochondrion); GO:0000139(cellular_component:Golgi mem…
TRINITY_DN7304_c0_g1	XP_027366400.1(protein SGT1 homolog [Abrus precatorius])	sp|Q9SUR9|SGT1A_ARATH(Protein SGT1 homolog A OS=Arabidopsis thaliana OX=3702 GN=SGT1A PE=1 SV=1)		COG5091(S:Function unknown)	GO:0005737(cellular_component:cytoplasm); GO:0050821(biological_process:protein stabilization); GO:0016021(cellular_component:integral component of membrane); GO:0031647(biological_process:regulation of protein stability); GO:2000072(biological_process:regulation of defense response to fungus, incompatible interaction); GO:0050832(biological_process:defense response to fungus); GO:0005634(cellula…	map04626(Plant-pathogen interaction)
TRINITY_DN16660_c0_g1
TRINITY_DN9652_c0_g1
TRINITY_DN18034_c0_g1		sp|P41316|CRYAB_RABIT(Alpha-crystallin B chain OS=Oryctolagus cuniculus OX=9986 GN=CRYAB PE=1 SV=1)	PF00011(HSP20:Hsp20/alpha crystallin family)	ENOG410YERS(O:Posttranslational modification, protein turnover, chaperones)		map04141(Protein processing in endoplasmic reticulum)
TRINITY_DN40804_c0_g1
TRINITY_DN9702_c0_g1	XP_011093630.1(ethylene-responsive transcription factor TINY-like [Sesamum indicum])	sp|Q9LYD3|DREB3_ARATH(Dehydration-responsive element-binding protein 3 OS=Arabidopsis thaliana OX=3702 GN=DREB3 PE=2 SV=1)	PF00847(AP2:AP2 domain)		GO:0003700(molecular_function:transcription factor activity, sequence-specific DNA binding); GO:0005634(cellular_component:nucleus); GO:0003677(molecular_function:DNA binding)
TRINITY_DN16706_c0_g1	XP_028089701.1(dr1-associated corepressor-like isoform X1 [Camellia sinensis])	sp|Q14919|NC2A_HUMAN(Dr1-associated corepressor OS=Homo sapiens OX=9606 GN=DRAP1 PE=1 SV=3)	PF00808(CBFD_NFYB_HMF:Histone-like transcription factor (CBF/NF-Y) and archaeal histone)	COG5247(K:Transcription)	GO:0005634(cellular_component:nucleus); GO:0046982(molecular_function:protein heterodimerization activity); GO:0003712(molecular_function:transcription cofactor activity)
TRINITY_DN8132_c0_g1	PON33343.1(HR-like lesion-inducer [Parasponia andersonii])		PF05514(HR_lesion:HR-like lesion-inducing)	ENOG4111T2N(O:Posttranslational modification, protein turnover, chaperones)	GO:0016021(cellular_component:integral component of membrane)
TRINITY_DN25137_c0_g2	PSS13575.1(Protein ALTERED XYLOGLUCAN like [Actinidia chinensis var. chinensis])	sp|O04523|TBL27_ARATH(Protein ALTERED XYLOGLUCAN 4 OS=Arabidopsis thaliana OX=3702 GN=AXY4 PE=1 SV=1)	PF13839(PC-Esterase:GDSL/SGNH-like Acyl-Esterase family found in Pmr5 and Cas1p)	ENOG410YAVP(S:Function unknown)	GO:0005794(cellular_component:Golgi apparatus); GO:0016021(cellular_component:integral component of membrane); GO:0016413(molecular_function:O-acetyltransferase activity); GO:0010411(biological_process:xyloglucan metabolic process)
TRINITY_DN4734_c0_g1	XP_028127417.1(uncharacterized protein LOC114323922 [Camellia sinensis] )			ENOG410YF3V(S:Function unknown)	GO:0016021(cellular_component:integral component of membrane)
TRINITY_DN14268_c0_g1	RVW54224.1(Transposon Tf2-8 polyprotein [Vitis vinifera])	sp|Q9ZQP1|DSP8_ARATH(Putative dual specificity protein phosphatase DSP8 OS=Arabidopsis thaliana OX=3702 GN=DSP8 PE=2 SV=2)	PF00385(Chromo:Chromo (CHRromatin Organisation MOdifier) domain); PF00665(rve:Integrase core domain)	COG2801(L:Replication, recombination and repair)	GO:0015074(biological_process:DNA integration); GO:0005634(cellular_component:nucleus); GO:0004190(molecular_function:aspartic-type endopeptidase activity); GO:0003676(molecular_function:nucleic acid binding)
TRINITY_DN1663_c0_g2	XP_028120091.1(phytochrome E isoform X2 [Camellia sinensis])	sp|P55004|PHYE_IPONI(Phytochrome E OS=Ipomoea nil OX=35883 GN=PHYE PE=2 SV=1)	PF00360(PHY:Phytochrome region); PF00989(PAS:PAS fold); PF08446(PAS_2:PAS fold); PF01590(GAF:GAF domain); PF13426(PAS_9:PAS domain); PF00512(HisKA:His Kinase A (phospho-acceptor) domain); PF02518(HATPase_c:Histidine kinase-, DNA gyrase B-, and HSP90-like ATPase); PF08448(PAS_4:PAS fold)		GO:0009881(molecular_function:photoreceptor activity); GO:0009585(biological_process:red, far-red light phototransduction); GO:0000155(molecular_function:phosphorelay sensor kinase activity); GO:0017006(biological_process:protein-tetrapyrrole linkage); GO:0018298(biological_process:protein-chromophore linkage); GO:0006355(biological_process:regulation of transcription, DNA-templated); GO:0009584(…
TRINITY_DN3227_c0_g4	THG12727.1(hypothetical protein TEA_026854 [Camellia sinensis var. sinensis])	sp|Q8W4M7|ERCC2_ARATH(General transcription and DNA repair factor IIH helicase subunit XPD OS=Arabidopsis thaliana OX=3702 GN=XPD PE=1 SV=1)	PF06777(HBB:Helical and beta-bridge domain); PF13307(Helicase_C_2:Helicase C-terminal domain)	COG1199(L:Replication, recombination and repair)	GO:0006468(biological_process:protein phosphorylation); GO:0006366(biological_process:transcription from RNA polymerase II promoter); GO:0006979(biological_process:response to oxidative stress); GO:0004003(molecular_function:ATP-dependent DNA helicase activity); GO:0005634(cellular_component:nucleus); GO:0003677(molecular_function:DNA binding); GO:0000019(biological_process:regulation of mitotic …	map03022(Basal transcription factors); map03420(Nucleotide excision repair)
TRINITY_DN19826_c0_g1
TRINITY_DN23763_c0_g1	PIA44793.1(hypothetical protein AQUCO_01700409v1 [Aquilegia coerulea] )	sp|Q9M8K5|HIP32_ARATH(Heavy metal-associated isoprenylated plant protein 32 OS=Arabidopsis thaliana OX=3702 GN=HIPP32 PE=2 SV=1)	PF00403(HMA:Heavy-metal-associated domain)	COG2608(S:Function unknown)	GO:0046872(molecular_function:metal ion binding); GO:0030001(biological_process:metal ion transport)
TRINITY_DN4037_c0_g2	PSS19228.1(Beta-amyrin 28-oxidase [Actinidia chinensis var. chinensis])	sp|F6H9N6|C7A15_VITVI(Beta-amyrin 28-monooxygenase OS=Vitis vinifera OX=29760 GN=CYP716A15 PE=1 SV=1)	PF00067(p450:Cytochrome P450)		GO:0005506(molecular_function:iron ion binding); GO:0016705(molecular_function:oxidoreductase activity, acting on paired donors, with incorporation or reduction of molecular oxygen); GO:0004497(molecular_function:monooxygenase activity); GO:0020037(molecular_function:heme binding)
TRINITY_DN23126_c1_g1
TRINITY_DN6227_c0_g2	RVW70121.1(Cytochrome b6-f complex iron-sulfur subunit, chloroplastic [Vitis vinifera])	sp|P08980|UCRIA_SPIOL(Cytochrome b6-f complex iron-sulfur subunit, chloroplastic OS=Spinacia oleracea OX=3562 GN=petC PE=1 SV=2)	PF08802(CytB6-F_Fe-S:Cytochrome B6-F complex Fe-S subunit)	COG0723(C:Energy production and conversion)	GO:0009535(cellular_component:chloroplast thylakoid membrane); GO:0008121(molecular_function:ubiquinol-cytochrome-c reductase activity); GO:0016021(cellular_component:integral component of membrane); GO:0051537(molecular_function:2 iron, 2 sulfur cluster binding); GO:0009496(molecular_function:plastoquinol--plastocyanin reductase activity); GO:0005886(cellular_component:plasma membrane); GO:00451…	map00195(Photosynthesis)
TRINITY_DN29740_c0_g3
TRINITY_DN39263_c0_g1
TRINITY_DN8314_c0_g1	PSS06082.1(Glycosyltransferase [Actinidia chinensis var. chinensis])	sp|Q9FFN2|GLYT3_ARATH(Probable glycosyltransferase At5g03795 OS=Arabidopsis thaliana OX=3702 GN=At5g03795 PE=3 SV=2)	PF03016(Exostosin:Exostosin family)	ENOG410XTFH(S:Function unknown)	GO:0016021(cellular_component:integral component of membrane); GO:0006486(biological_process:protein glycosylation); GO:0016757(molecular_function:transferase activity, transferring glycosyl groups)
TRINITY_DN27641_c0_g1
TRINITY_DN5641_c0_g1	PSR98719.1(Cleavage and polyadenylation specificity factor like [Actinidia chinensis var. chinensis])	sp|A9LNK9|CPSF_ARATH(30-kDa cleavage and polyadenylation specificity factor 30 OS=Arabidopsis thaliana OX=3702 GN=CPSF30 PE=1 SV=1)	PF04146(YTH:YT521-B-like domain); PF18345(zf_CCCH_4:Zinc finger domain); PF16131(Torus:Torus domain)	COG5084(S:Function unknown)	GO:0005737(cellular_component:cytoplasm); GO:0005634(cellular_component:nucleus); GO:0004521(molecular_function:endoribonuclease activity); GO:1900363(biological_process:regulation of mRNA polyadenylation); GO:2000031(biological_process:regulation of salicylic acid mediated signaling pathway); GO:0034052(biological_process:positive regulation of plant-type hypersensitive response); GO:0003723(mol…	map03015(mRNA surveillance pathway)
TRINITY_DN1822_c1_g1	XP_028081529.1(probable acyl-activating enzyme 16, chloroplastic isoform X1 [Camellia sinensis])	sp|Q8W471|AAE15_ARATH(Long-chain-fatty-acid--[acyl-carrier-protein] ligase AEE15, chloroplastic OS=Arabidopsis thaliana OX=3702 GN=AAE15 PE=1 SV=1)	PF00501(AMP-binding:AMP-binding enzyme)	COG1022(I:Lipid transport and metabolism)	GO:0003824(molecular_function:catalytic activity); GO:0016874(molecular_function:ligase activity)	map04146(Peroxisome); map00071(Fatty acid degradation); map00061(Fatty acid biosynthesis)
TRINITY_DN1098_c0_g1	XP_028083168.1(uncharacterized protein LOC114284471 isoform X2 [Camellia sinensis] )		PF00628(PHD:PHD-finger)	ENOG410YDGU(S:Function unknown)	GO:0008168(molecular_function:methyltransferase activity); GO:0046872(molecular_function:metal ion binding)
TRINITY_DN92_c0_g2	PSS33398.1(Methyltransferase-like protein [Actinidia chinensis var. chinensis])	sp|Q94AI4|METL1_ARATH(N6-adenosine-methyltransferase non-catalytic subunit MTB OS=Arabidopsis thaliana OX=3702 GN=MTB PE=1 SV=1)	PF05063(MT-A70:MT-A70)	ENOG410XQ0H(S:Function unknown)	GO:0008168(molecular_function:methyltransferase activity); GO:0003676(molecular_function:nucleic acid binding)
TRINITY_DN12762_c0_g1	XP_028126776.1(WAT1-related protein At3g28050-like isoform X1 [Camellia sinensis])	sp|Q94JU2|WTR18_ARATH(WAT1-related protein At3g28050 OS=Arabidopsis thaliana OX=3702 GN=At3g28050 PE=2 SV=1)	PF00892(EamA:EamA-like transporter family)	ENOG4111D31(S:Function unknown)	GO:0022857(molecular_function:transmembrane transporter activity); GO:0016021(cellular_component:integral component of membrane)
TRINITY_DN18142_c0_g4
TRINITY_DN14129_c0_g2	PON76759.1(Coatomer beta subunit [Trema orientale])	sp|Q9CAA7|PUB42_ARATH(Putative U-box domain-containing protein 42 OS=Arabidopsis thaliana OX=3702 GN=PUB42 PE=3 SV=1)	PF00514(Arm:Armadillo/beta-catenin-like repeat)	ENOG410YDVT(S:Function unknown)	GO:0004842(molecular_function:ubiquitin-protein transferase activity)
TRINITY_DN179_c0_g1	PSS01065.1(Folate-biopterin transporter like [Actinidia chinensis var. chinensis])	sp|Q5FV41|FBT2_ARATH(Probable folate-biopterin transporter 2 OS=Arabidopsis thaliana OX=3702 GN=At5g25050 PE=2 SV=1)	PF03092(BT1:BT1 family); PF07690(MFS_1:Major Facilitator Superfamily)	ENOG4110MUE(P:Inorganic ion transport and metabolism)	GO:0016021(cellular_component:integral component of membrane)
TRINITY_DN3923_c0_g1	PSR98436.1(Tyrosyl-DNA phosphodiesterase [Actinidia chinensis var. chinensis])	sp|Q8H1D9|TYDP1_ARATH(Tyrosyl-DNA phosphodiesterase 1 OS=Arabidopsis thaliana OX=3702 GN=TDP1 PE=1 SV=1)	PF06087(Tyr-DNA_phospho:Tyrosyl-DNA phosphodiesterase); PF00498(FHA:FHA domain)	ENOG410XQPZ(S:Function unknown)	GO:0005634(cellular_component:nucleus); GO:0006281(biological_process:DNA repair); GO:0008081(molecular_function:phosphoric diester hydrolase activity)
TRINITY_DN14190_c0_g3
TRINITY_DN6452_c0_g3	PSS24757.1(SNF1-related protein kinase regulatory subunit beta-2 like [Actinidia chinensis var. chinensis])	sp|Q9SCY5|KINB2_ARATH(SNF1-related protein kinase regulatory subunit beta-2 OS=Arabidopsis thaliana OX=3702 GN=KINB2 PE=1 SV=1)	PF16561(AMPK1_CBM:Glycogen recognition site of AMP-activated protein kinase); PF04739(AMPKBI:5'-AMP-activated protein kinase beta subunit, interaction domain)	ENOG410XRB3(S:Function unknown)	GO:0016301(molecular_function:kinase activity)
TRINITY_DN30_c0_g2	XP_022865532.1(uncharacterized protein LOC111385379 [Olea europaea var. sylvestris])			ENOG4111X7F(S:Function unknown)	GO:0070973(biological_process:protein localization to endoplasmic reticulum exit site); GO:0006888(biological_process:ER to Golgi vesicle-mediated transport); GO:0005783(cellular_component:endoplasmic reticulum); GO:0006886(biological_process:intracellular protein transport); GO:0005789(cellular_component:endoplasmic reticulum membrane); GO:0005887(cellular_component:integral component of plasma …
TRINITY_DN8957_c0_g1	XP_027168162.1(uncharacterized protein LOC113768120 [Coffea eugenioides])			ENOG4111GSC(S:Function unknown)
TRINITY_DN13297_c0_g4
TRINITY_DN248_c0_g3
TRINITY_DN6156_c0_g1	XP_010662737.1(PREDICTED: tripeptidyl-peptidase 2 isoform X1 [Vitis vinifera])	sp|F4JVN6|TPPII_ARATH(Tripeptidyl-peptidase 2 OS=Arabidopsis thaliana OX=3702 GN=TPP2 PE=1 SV=1)	PF00082(Peptidase_S8:Subtilase family); PF12580(TPPII:Tripeptidyl peptidase II)	COG1404(O:Posttranslational modification, protein turnover, chaperones)	GO:0008240(molecular_function:tripeptidyl-peptidase activity); GO:0004252(molecular_function:serine-type endopeptidase activity); GO:0005829(cellular_component:cytosol)
TRINITY_DN41896_c0_g1	PSS01607.1(HVA22-like protein [Actinidia chinensis var. chinensis])	sp|Q8LE10|HA22I_ARATH(HVA22-like protein i OS=Arabidopsis thaliana OX=3702 GN=HVA22I PE=2 SV=2)	PF03134(TB2_DP1_HVA22:TB2/DP1, HVA22 family)	COG5052(U:Intracellular trafficking, secretion, and vesicular transport)	GO:0016021(cellular_component:integral component of membrane); GO:0016020(cellular_component:membrane)
TRINITY_DN20555_c0_g1
TRINITY_DN41153_c0_g1	XP_028053979.1(conserved oligomeric Golgi complex subunit 1 isoform X1 [Camellia sinensis] )	sp|Q9Z160|COG1_MOUSE(Conserved oligomeric Golgi complex subunit 1 OS=Mus musculus OX=10090 GN=Cog1 PE=1 SV=3)	PF08700(Vps51:Vps51/Vps67)	ENOG410XR7E(U:Intracellular trafficking, secretion, and vesicular transport)	GO:0006891(biological_process:intra-Golgi vesicle-mediated transport); GO:0005829(cellular_component:cytosol); GO:0017119(cellular_component:Golgi transport complex)
TRINITY_DN39561_c0_g1	XP_015641150.1(transmembrane protein 258 [Oryza sativa Japonica Group] )	sp|E2RKN8|TM258_CANLF(Transmembrane protein 258 OS=Canis lupus familiaris OX=9615 GN=TMEM258 PE=1 SV=1)	PF05251(Ost5:Oligosaccharyltransferase subunit 5)	ENOG410XXEX(S:Function unknown)	GO:0016021(cellular_component:integral component of membrane); GO:0034998(cellular_component:oligosaccharyltransferase I complex); GO:0006487(biological_process:protein N-linked glycosylation)
TRINITY_DN10756_c0_g2	XP_028086800.1(uncharacterized protein LOC114287605 isoform X1 [Camellia sinensis] )			ENOG410YYVU(S:Function unknown)	GO:0016853(molecular_function:isomerase activity)
TRINITY_DN9939_c0_g2
TRINITY_DN8513_c0_g1	XP_028124779.1(guanylate kinase 2 isoform X2 [Camellia sinensis])	sp|Q9M682|GMK2_ARATH(Guanylate kinase 2 OS=Arabidopsis thaliana OX=3702 GN=GK-2 PE=2 SV=1)	PF00625(Guanylate_kin:Guanylate kinase); PF13238(AAA_18:AAA domain)	COG0194(F:Nucleotide transport and metabolism)	GO:0016021(cellular_component:integral component of membrane); GO:0004385(molecular_function:guanylate kinase activity)	map00230(Purine metabolism)
TRINITY_DN2232_c0_g2	XP_018678746.1(PREDICTED: ras and EF-hand domain-containing protein homolog [Musa acuminata subsp. malaccensis])	sp|Q38937|RAC5_ARATH(Rac-like GTP-binding protein ARAC5 OS=Arabidopsis thaliana OX=3702 GN=ARAC5 PE=1 SV=1)	PF00071(Ras:Ras family); PF08477(Roc:Ras of Complex, Roc, domain of DAPkinase); PF00025(Arf:ADP-ribosylation factor family)	COG1100(S:Function unknown)	GO:0005737(cellular_component:cytoplasm); GO:0007015(biological_process:actin filament organization); GO:0016477(biological_process:cell migration); GO:0016021(cellular_component:integral component of membrane); GO:0000902(biological_process:cell morphogenesis); GO:0030838(biological_process:positive regulation of actin filament polymerization); GO:0005829(cellular_component:cytosol); GO:0003924(…	map04145(Phagosome); map04933(AGE-RAGE signaling pathway in diabetic complications)
TRINITY_DN8829_c0_g1	XP_028056526.1(pentatricopeptide repeat-containing protein At1g77360, mitochondrial-like [Camellia sinensis])	sp|Q9FVX2|PP129_ARATH(Pentatricopeptide repeat-containing protein At1g77360, mitochondrial OS=Arabidopsis thaliana OX=3702 GN=At1g77360 PE=2 SV=2)	PF13041(PPR_2:PPR repeat family); PF12854(PPR_1:PPR repeat); PF01535(PPR:PPR repeat); PF13812(PPR_3:Pentatricopeptide repeat domain); PF17177(PPR_long:Pentacotripeptide-repeat region of PRORP)	ENOG410Z7Z7(G:Carbohydrate transport and metabolism)
TRINITY_DN1941_c1_g1	XP_011073234.1(probable serine incorporator [Sesamum indicum] )	sp|A7S4N4|SERIC_NEMVE(Probable serine incorporator OS=Nematostella vectensis OX=45351 GN=serinc PE=3 SV=1)	PF03348(Serinc:Serine incorporator (Serinc))	ENOG410XP7K(S:Function unknown); ENOG4110X8D(S:Function unknown)	GO:0016021(cellular_component:integral component of membrane)
TRINITY_DN4722_c0_g1	PSR91577.1(Lipid transfer protein EARLI 1 like [Actinidia chinensis var. chinensis])	sp|Q9SU35|ERLL1_ARATH(pEARLI1-like lipid transfer protein 1 OS=Arabidopsis thaliana OX=3702 GN=AZI1 PE=1 SV=1)	PF14547(Hydrophob_seed:Hydrophobic seed protein); PF00234(Tryp_alpha_amyl:Protease inhibitor/seed storage/LTP family); PF14368(LTP_2:Probable lipid transfer)	ENOG410ZMQE(S:Function unknown)
TRINITY_DN8305_c0_g1	XP_028058606.1(E3 ubiquitin-protein ligase ZNF598-like [Camellia sinensis])	sp|Q76PD2|HEL2_SCHPO(E3 ubiquitin-protein ligase hel2 OS=Schizosaccharomyces pombe (strain 972 / ATCC 24843) OX=284812 GN=SPCC1223.01 PE=1 SV=2)	PF13920(zf-C3HC4_3:Zinc finger, C3HC4 type (RING finger))	COG5236(S:Function unknown)	GO:0003676(molecular_function:nucleic acid binding)
TRINITY_DN8919_c0_g2
TRINITY_DN8226_c0_g1	XP_028062780.1(uncharacterized protein LOC114266081 [Camellia sinensis] )		PF05553(DUF761:Cotton fibre expressed protein)	ENOG410YTD2(S:Function unknown)	GO:0016021(cellular_component:integral component of membrane)
TRINITY_DN17389_c0_g1
TRINITY_DN5634_c0_g1	XP_028126016.1(pentatricopeptide repeat-containing protein At2g06000-like [Camellia sinensis] )	sp|Q9ZUE9|PP149_ARATH(Pentatricopeptide repeat-containing protein At2g06000 OS=Arabidopsis thaliana OX=3702 GN=At2g06000 PE=2 SV=1)	PF12854(PPR_1:PPR repeat); PF13041(PPR_2:PPR repeat family); PF01535(PPR:PPR repeat); PF13812(PPR_3:Pentatricopeptide repeat domain); PF17177(PPR_long:Pentacotripeptide-repeat region of PRORP)	ENOG410Z7Z7(S:Function unknown)	GO:0030130(cellular_component:clathrin coat of trans-Golgi network vesicle); GO:0006886(biological_process:intracellular protein transport); GO:0030132(cellular_component:clathrin coat of coated pit); GO:0016192(biological_process:vesicle-mediated transport); GO:0005198(molecular_function:structural molecule activity)
TRINITY_DN40289_c0_g1
TRINITY_DN17529_c0_g1	PSS11323.1(KAT8 regulatory NSL complex subunit like [Actinidia chinensis var. chinensis])	sp|Q499B3|KANL3_DANRE(KAT8 regulatory NSL complex subunit 3 OS=Danio rerio OX=7955 GN=kansl3 PE=2 SV=1)	PF12146(Hydrolase_4:Serine aminopeptidase, S33); PF00561(Abhydrolase_1:alpha/beta hydrolase fold); PF12697(Abhydrolase_6:Alpha/beta hydrolase family); PF12695(Abhydrolase_5:Alpha/beta hydrolase family)	COG3571(S:Function unknown)	GO:0016787(molecular_function:hydrolase activity); GO:0016021(cellular_component:integral component of membrane)
TRINITY_DN6267_c0_g1	XP_028080408.1(probable serine/threonine-protein kinase At1g01540 [Camellia sinensis])	sp|Q3EDL4|Y1154_ARATH(Probable serine/threonine-protein kinase At1g01540 OS=Arabidopsis thaliana OX=3702 GN=At1g01540 PE=1 SV=2)	PF00069(Pkinase:Protein kinase domain); PF07714(Pkinase_Tyr:Protein tyrosine kinase)	COG0515(T:Signal transduction mechanisms)	GO:0006468(biological_process:protein phosphorylation); GO:0016021(cellular_component:integral component of membrane); GO:0004672(molecular_function:protein kinase activity); GO:0004675(molecular_function:transmembrane receptor protein serine/threonine kinase activity); GO:0005886(cellular_component:plasma membrane); GO:0004709(molecular_function:MAP kinase kinase kinase activity); GO:0005524(mol…
TRINITY_DN34515_c0_g1
TRINITY_DN38161_c0_g1
TRINITY_DN32009_c0_g1	XP_006385564.1(DNA repair protein RAD5B [Populus trichocarpa] )	sp|Q9FIY7|SM3L3_ARATH(DNA repair protein RAD5B OS=Arabidopsis thaliana OX=3702 GN=RAD5B PE=3 SV=1)	PF00176(SNF2_N:SNF2 family N-terminal domain)	ENOG410XPDU(L:Replication, recombination and repair); ENOG410XQ1S(L:Replication, recombination and repair)	GO:0016818(molecular_function:hydrolase activity, acting on acid anhydrides, in phosphorus-containing anhydrides); GO:0004386(molecular_function:helicase activity); GO:0003676(molecular_function:nucleic acid binding); GO:0005524(molecular_function:ATP binding); GO:0008270(molecular_function:zinc ion binding)
TRINITY_DN8266_c0_g2	XP_022842387.1(CBL-interacting serine/threonine-protein kinase 1-like isoform X1 [Olea europaea var. sylvestris])	sp|Q8RWC9|CIPK1_ARATH(CBL-interacting serine/threonine-protein kinase 1 OS=Arabidopsis thaliana OX=3702 GN=CIPK1 PE=1 SV=2)	PF00069(Pkinase:Protein kinase domain); PF07714(Pkinase_Tyr:Protein tyrosine kinase); PF03822(NAF:NAF domain); PF14531(Kinase-like:Kinase-like)	COG0515(T:Signal transduction mechanisms)	GO:0004674(molecular_function:protein serine/threonine kinase activity); GO:0007165(biological_process:signal transduction); GO:0005524(molecular_function:ATP binding)
TRINITY_DN25786_c0_g2
TRINITY_DN12387_c0_g1	PSS19718.1(Syntaxin-61 like [Actinidia chinensis var. chinensis])			ENOG410YADG(S:Function unknown)	GO:0016021(cellular_component:integral component of membrane); GO:0016020(cellular_component:membrane); GO:0048193(biological_process:Golgi vesicle transport)
TRINITY_DN14670_c0_g4	XP_026383459.1(uncharacterized protein LOC113278956 [Papaver somniferum])				GO:0004519(molecular_function:endonuclease activity); GO:0016021(cellular_component:integral component of membrane); GO:0006281(biological_process:DNA repair); GO:0003677(molecular_function:DNA binding)
TRINITY_DN42061_c0_g1
TRINITY_DN41894_c0_g1	GAV92335.1(Ribosomal_S7e domain-containing protein [Cephalotus follicularis])	sp|Q962S0|RS7_SPOFR(40S ribosomal protein S7 OS=Spodoptera frugiperda OX=7108 GN=RpS7 PE=2 SV=1)	PF01251(Ribosomal_S7e:Ribosomal protein S7e)	ENOG410ZYKB(S:Function unknown)	GO:0003735(molecular_function:structural constituent of ribosome); GO:0006412(biological_process:translation); GO:0005840(cellular_component:ribosome)	map03010(Ribosome)
TRINITY_DN20948_c0_g1
TRINITY_DN12481_c0_g1
TRINITY_DN30777_c0_g1	XP_017229794.1(PREDICTED: RAN GTPase-activating protein 1 [Daucus carota subsp. sativus] )	sp|P46060|RAGP1_HUMAN(Ran GTPase-activating protein 1 OS=Homo sapiens OX=9606 GN=RANGAP1 PE=1 SV=1)	PF07834(RanGAP1_C:RanGAP1 C-terminal domain); PF13516(LRR_6:Leucine Rich repeat)	COG5238(K:Transcription)		map03013(RNA transport)
TRINITY_DN40580_c0_g1	OMO91306.1(reverse transcriptase [Corchorus capsularis])				GO:0000124(cellular_component:SAGA complex); GO:0003712(molecular_function:transcription cofactor activity); GO:0004523(molecular_function:RNA-DNA hybrid ribonuclease activity); GO:0003723(molecular_function:RNA binding); GO:0003676(molecular_function:nucleic acid binding); GO:0003964(molecular_function:RNA-directed DNA polymerase activity)
TRINITY_DN5842_c0_g2	XP_028093707.1(calmodulin-binding transcription activator 4-like [Camellia sinensis] )	sp|Q9FYG2|CMTA4_ARATH(Calmodulin-binding transcription activator 4 OS=Arabidopsis thaliana OX=3702 GN=CAMTA4 PE=1 SV=1)	PF03859(CG-1:CG-1 domain); PF13637(Ank_4:Ankyrin repeats (many copies)); PF01833(TIG:IPT/TIG domain); PF12796(Ank_2:Ankyrin repeats (3 copies)); PF00612(IQ:IQ calmodulin-binding motif); PF13857(Ank_5:Ankyrin repeats (many copies)); PF00023(Ank:Ankyrin repeat)	ENOG410XS5M(C:Energy production and conversion); ENOG410YCYN(K:Transcription)	GO:0043565(molecular_function:sequence-specific DNA binding); GO:0005634(cellular_component:nucleus); GO:0045944(biological_process:positive regulation of transcription from RNA polymerase II promoter); GO:0003677(molecular_function:DNA binding)
TRINITY_DN7315_c0_g1	PSS05901.1(hypothetical protein CEY00_Acc19202 [Actinidia chinensis var. chinensis])	sp|Q93YV5|DA2_ARATH(E3 ubiquitin-protein ligase DA2 OS=Arabidopsis thaliana OX=3702 GN=DA2 PE=1 SV=1)		ENOG4111M8N(S:Function unknown)
TRINITY_DN12335_c0_g2	XP_004238591.1(dof zinc finger protein DOF3.4-like [Solanum lycopersicum])	sp|Q9LSL6|DOF57_ARATH(Dof zinc finger protein DOF5.7 OS=Arabidopsis thaliana OX=3702 GN=DOF5.7 PE=2 SV=1)	PF02701(zf-Dof:Dof domain, zinc finger)	ENOG410YJE1(K:Transcription); ENOG410YIDB(K:Transcription); ENOG4111CPJ(K:Transcription); ENOG410YK33(K:Transcription)	GO:0006355(biological_process:regulation of transcription, DNA-templated); GO:0005634(cellular_component:nucleus); GO:0003677(molecular_function:DNA binding)
TRINITY_DN32109_c0_g2	XP_023877475.1(sodium/potassium-transporting ATPase subunit alpha-1-like [Quercus suber])	sp|P25489|AT1A1_CATCO(Sodium/potassium-transporting ATPase subunit alpha-1 OS=Catostomus commersonii OX=7971 GN=atp1a1 PE=2 SV=1)	PF00122(E1-E2_ATPase:E1-E2 ATPase); PF00690(Cation_ATPase_N:Cation transporter/ATPase, N-terminus)	COG0474(S:Function unknown)	GO:0007033(biological_process:vacuole organization); GO:0010214(biological_process:seed coat development); GO:0007035(biological_process:vacuolar acidification); GO:1902600(biological_process:hydrogen ion transmembrane transport); GO:0016021(cellular_component:integral component of membrane); GO:0009506(cellular_component:plasmodesma); GO:0009705(cellular_component:plant-type vacuole membrane); G…
TRINITY_DN8399_c0_g1	PSR84856.1(Protein ALTERED XYLOGLUCAN like [Actinidia chinensis var. chinensis])	sp|O04523|TBL27_ARATH(Protein ALTERED XYLOGLUCAN 4 OS=Arabidopsis thaliana OX=3702 GN=AXY4 PE=1 SV=1)	PF13839(PC-Esterase:GDSL/SGNH-like Acyl-Esterase family found in Pmr5 and Cas1p); PF14416(PMR5N:PMR5 N terminal Domain)	ENOG410YAVP(S:Function unknown)	GO:0005794(cellular_component:Golgi apparatus); GO:0016021(cellular_component:integral component of membrane); GO:0016413(molecular_function:O-acetyltransferase activity); GO:0010411(biological_process:xyloglucan metabolic process)
TRINITY_DN6766_c0_g2
TRINITY_DN12366_c2_g1
TRINITY_DN25251_c0_g1
TRINITY_DN11177_c0_g4	XP_024044151.1(uncharacterized protein LOC18046468 isoform X1 [Citrus clementina])		PF14223(Retrotran_gag_2:gag-polypeptide of LTR copia-type)
TRINITY_DN12057_c0_g2	XP_018829186.1(PREDICTED: uncharacterized protein LOC108997396 [Juglans regia])	sp|Q9FIJ4|RD522_ARATH(DNA repair RAD52-like protein 2, chloroplastic OS=Arabidopsis thaliana OX=3702 GN=RAD52-2 PE=1 SV=1)		ENOG410YI2T(S:Function unknown)	GO:0000724(biological_process:double-strand break repair via homologous recombination); GO:0009507(cellular_component:chloroplast); GO:0003677(molecular_function:DNA binding)
TRINITY_DN11885_c0_g1	XP_026445510.1(protein NETWORKED 3A-like [Papaver somniferum] )	sp|Q66GR8|NET3A_ARATH(Protein NETWORKED 3A OS=Arabidopsis thaliana OX=3702 GN=NET3A PE=2 SV=1)	PF07765(KIP1:KIP1-like protein)	ENOG410YK0V(S:Function unknown)	GO:0003779(molecular_function:actin binding); GO:0016301(molecular_function:kinase activity)
TRINITY_DN1556_c0_g4
TRINITY_DN14873_c0_g2	RVW95830.1(Pentatricopeptide repeat-containing protein [Vitis vinifera])	sp|P93011|PP182_ARATH(Pentatricopeptide repeat-containing protein At2g33760 OS=Arabidopsis thaliana OX=3702 GN=PCMP-H6 PE=3 SV=1)	PF01535(PPR:PPR repeat); PF13041(PPR_2:PPR repeat family); PF14432(DYW_deaminase:DYW family of nucleic acid deaminases); PF12854(PPR_1:PPR repeat); PF13812(PPR_3:Pentatricopeptide repeat domain); PF17177(PPR_long:Pentacotripeptide-repeat region of PRORP)	ENOG410Z7Z7(L:Replication, recombination and repair)	GO:0008270(molecular_function:zinc ion binding)
TRINITY_DN40863_c0_g1	XP_022865269.1(histone H2B.9 [Olea europaea var. sylvestris])	sp|Q9SI96|H2B3_ARATH(Histone H2B.3 OS=Arabidopsis thaliana OX=3702 GN=At2g28720 PE=1 SV=3)	PF00125(Histone:Core histone H2A/H2B/H3/H4); PF00808(CBFD_NFYB_HMF:Histone-like transcription factor (CBF/NF-Y) and archaeal histone)	ENOG4111NV5(B:Chromatin structure and dynamics)	GO:0005634(cellular_component:nucleus); GO:0046982(molecular_function:protein heterodimerization activity); GO:0000786(cellular_component:nucleosome); GO:0003677(molecular_function:DNA binding)
TRINITY_DN20525_c0_g1
TRINITY_DN4271_c0_g1	CBI28855.3(unnamed protein product, partial [Vitis vinifera])	sp|Q9LVE0|PTR33_ARATH(Protein NRT1/ PTR FAMILY 6.4 OS=Arabidopsis thaliana OX=3702 GN=NPF6.4 PE=1 SV=1)	PF00854(PTR2:POT family); PF07690(MFS_1:Major Facilitator Superfamily)	COG3104(C:Energy production and conversion)	GO:1904680(molecular_function:peptide transmembrane transporter activity); GO:0016021(cellular_component:integral component of membrane); GO:0022857(molecular_function:transmembrane transporter activity); GO:0035673(molecular_function:oligopeptide transmembrane transporter activity); GO:0015333(molecular_function:peptide:proton symporter activity)
TRINITY_DN34132_c0_g1	XP_010268691.1(PREDICTED: gibberellin-regulated protein 1-like [Nelumbo nucifera])	sp|P46689|GASA1_ARATH(Gibberellin-regulated protein 1 OS=Arabidopsis thaliana OX=3702 GN=GASA1 PE=2 SV=2)	PF02704(GASA:Gibberellin regulated protein)	ENOG410YWQ9(S:Function unknown)
TRINITY_DN1701_c1_g1	PSS04814.1(Auxin response factor like [Actinidia chinensis var. chinensis])	sp|O23661|ARFC_ARATH(Auxin response factor 3 OS=Arabidopsis thaliana OX=3702 GN=ARF3 PE=1 SV=2)	PF06507(Auxin_resp:Auxin response factor); PF02362(B3:B3 DNA binding domain)	ENOG410YC80(K:Transcription)	GO:0006355(biological_process:regulation of transcription, DNA-templated); GO:0005634(cellular_component:nucleus); GO:0009734(biological_process:auxin-activated signaling pathway); GO:0003677(molecular_function:DNA binding)	map04075(Plant hormone signal transduction)
TRINITY_DN23601_c0_g3
TRINITY_DN14244_c0_g1	XP_009415208.1(PREDICTED: UDP-glucose 4-epimerase GEPI48 isoform X2 [Musa acuminata subsp. malaccensis])	sp|Q8LNZ3|UGE1_ORYSJ(UDP-glucose 4-epimerase 1 OS=Oryza sativa subsp. japonica OX=39947 GN=UGE-1 PE=2 SV=1)		COG1087(L:Replication, recombination and repair)	GO:0006012(biological_process:galactose metabolic process); GO:0003978(molecular_function:UDP-glucose 4-epimerase activity)	map00520(Amino sugar and nucleotide sugar metabolism); map00052(Galactose metabolism)
TRINITY_DN38408_c0_g1	PSR92771.1(Dammarenediol II synthase [Actinidia chinensis var. chinensis])	sp|Q08IT1|DADIS_PANGI(Dammarenediol II synthase OS=Panax ginseng OX=4054 GN=DDS PE=1 SV=1)	PF13243(SQHop_cyclase_C:Squalene-hopene cyclase C-terminal domain); PF13249(SQHop_cyclase_N:Squalene-hopene cyclase N-terminal domain); PF00432(Prenyltrans:Prenyltransferase and squalene oxidase repeat)	COG1657(I:Lipid transport and metabolism)	GO:0016021(cellular_component:integral component of membrane); GO:0000250(molecular_function:lanosterol synthase activity); GO:0016104(biological_process:triterpenoid biosynthetic process); GO:0005811(cellular_component:lipid particle); GO:0042300(molecular_function:beta-amyrin synthase activity)	map00909(Sesquiterpenoid and triterpenoid biosynthesis)
TRINITY_DN17688_c0_g1	XP_027330939.1(leucine aminopeptidase 1-like [Abrus precatorius])	sp|Q5XGB9|AMPL_XENTR(Cytosol aminopeptidase OS=Xenopus tropicalis OX=8364 GN=lap3 PE=2 SV=1)	PF00883(Peptidase_M17:Cytosol aminopeptidase family, catalytic domain); PF02789(Peptidase_M17_N:Cytosol aminopeptidase family, N-terminal domain)	COG0260(C:Energy production and conversion)	GO:0005737(cellular_component:cytoplasm); GO:0004177(molecular_function:aminopeptidase activity); GO:0008235(molecular_function:metalloexopeptidase activity); GO:0030145(molecular_function:manganese ion binding)	map04712(Circadian rhythm - plant); map04120(Ubiquitin mediated proteolysis); map00480(Glutathione metabolism); map00330(Arginine and proline metabolism)
TRINITY_DN11294_c0_g3
TRINITY_DN4308_c0_g1	PSS01025.1(hypothetical protein CEY00_Acc22383 [Actinidia chinensis var. chinensis])	sp|Q949W6|KAKU4_ARATH(Protein KAKU4 OS=Arabidopsis thaliana OX=3702 GN=KAKU4 PE=1 SV=1)		ENOG410Z0B0(S:Function unknown)
TRINITY_DN14076_c0_g3	XP_028098211.1(uncharacterized protein LOC114297935 [Camellia sinensis])		PF09335(SNARE_assoc:SNARE associated Golgi protein)	COG0398(L:Replication, recombination and repair)	GO:0016021(cellular_component:integral component of membrane); GO:0005886(cellular_component:plasma membrane)
TRINITY_DN11175_c0_g1
TRINITY_DN29124_c0_g1
TRINITY_DN148_c0_g3	PSS00066.1(Ubiquitin carboxyl-terminal hydrolase [Actinidia chinensis var. chinensis])	sp|Q0IIH8|MINY3_BOVIN(Ubiquitin carboxyl-terminal hydrolase MINDY-3 OS=Bos taurus OX=9913 GN=MINDY3 PE=2 SV=1)	PF13898(DUF4205:Domain of unknown function (DUF4205))	ENOG410XSGV(S:Function unknown)	GO:0016787(molecular_function:hydrolase activity); GO:1990380(molecular_function:Lys48-specific deubiquitinase activity); GO:0016807(molecular_function:cysteine-type carboxypeptidase activity)
TRINITY_DN24228_c0_g1		sp|Q9V466|NU107_DROME(Nuclear pore complex protein Nup107 OS=Drosophila melanogaster OX=7227 GN=Nup107 PE=1 SV=1)	PF04121(Nup84_Nup100:Nuclear pore protein 84 / 107)	ENOG410XRUG(U:Intracellular trafficking, secretion, and vesicular transport)		map03013(RNA transport)
TRINITY_DN9684_c0_g1	XP_010276620.1(PREDICTED: uncharacterized protein LOC104611315 [Nelumbo nucifera] )	sp|A5F5U6|BGAL_VIBC3(Beta-galactosidase OS=Vibrio cholerae serotype O1 (strain ATCC 39541 / Classical Ogawa 395 / O395) OX=345073 GN=lacZ PE=3 SV=2)	PF02836(Glyco_hydro_2_C:Glycosyl hydrolases family 2, TIM barrel domain); PF02929(Bgal_small_N:Beta galactosidase small chain); PF02837(Glyco_hydro_2_N:Glycosyl hydrolases family 2, sugar binding domain); PF00703(Glyco_hydro_2:Glycosyl hydrolases family 2); PF16353(DUF4981:Domain of unknown function(DUF4981))	COG3250(T:Signal transduction mechanisms)	GO:0005975(biological_process:carbohydrate metabolic process); GO:0009341(cellular_component:beta-galactosidase complex); GO:0004565(molecular_function:beta-galactosidase activity); GO:0030246(molecular_function:carbohydrate binding); GO:0005990(biological_process:lactose catabolic process)	map00600(Sphingolipid metabolism); map00511(Other glycan degradation); map00052(Galactose metabolism)
TRINITY_DN12588_c0_g1	XP_028100243.1(putative pentatricopeptide repeat-containing protein At3g25060, mitochondrial [Camellia sinensis] )	sp|Q9LJR6|PP253_ARATH(Putative pentatricopeptide repeat-containing protein At3g25060, mitochondrial OS=Arabidopsis thaliana OX=3702 GN=PCMP-E96 PE=3 SV=1)	PF01535(PPR:PPR repeat); PF13041(PPR_2:PPR repeat family); PF12854(PPR_1:PPR repeat); PF17177(PPR_long:Pentacotripeptide-repeat region of PRORP)		GO:0008270(molecular_function:zinc ion binding)
TRINITY_DN6803_c0_g2
TRINITY_DN25925_c0_g2	XP_022878964.1(transmembrane ascorbate ferrireductase 1-like [Olea europaea var. sylvestris])	sp|A3A9H6|ACET1_ORYSJ(Probable ascorbate-specific transmembrane electron transporter 1 OS=Oryza sativa subsp. japonica OX=39947 GN=Os02g0642300 PE=3 SV=1)	PF03188(Cytochrom_B561:Eukaryotic cytochrome b561)		GO:0016021(cellular_component:integral component of membrane); GO:0055114(biological_process:oxidation-reduction process); GO:0016491(molecular_function:oxidoreductase activity)
TRINITY_DN976_c0_g1	PSR86039.1(BTB/POZ domain-containing protein [Actinidia chinensis var. chinensis])	sp|Q9SA69|Y1301_ARATH(BTB/POZ domain-containing protein At1g03010 OS=Arabidopsis thaliana OX=3702 GN=At1g03010 PE=2 SV=1)	PF03000(NPH3:NPH3 family); PF00651(BTB:BTB/POZ domain)	ENOG410YDWU(S:Function unknown)
TRINITY_DN15685_c0_g1
TRINITY_DN21844_c0_g1	XP_022874366.1(probable sarcosine oxidase [Olea europaea var. sylvestris] )	sp|Q9SJA7|SOX_ARATH(Probable sarcosine oxidase OS=Arabidopsis thaliana OX=3702 GN=At2g24580 PE=2 SV=1)	PF01266(DAO:FAD dependent oxidoreductase)	COG0665(S:Function unknown)	GO:0046653(biological_process:tetrahydrofolate metabolic process); GO:0008115(molecular_function:sarcosine oxidase activity); GO:0016491(molecular_function:oxidoreductase activity)	map04146(Peroxisome); map00310(Lysine degradation); map00260(Glycine, serine and threonine metabolism)
TRINITY_DN14127_c0_g1
TRINITY_DN2723_c0_g1
TRINITY_DN32592_c0_g1
TRINITY_DN14823_c0_g2
TRINITY_DN16867_c0_g1	XP_028101116.1(beta-hexosaminidase 3-like isoform X1 [Camellia sinensis] )	sp|Q8L7S6|HEXO3_ARATH(Beta-hexosaminidase 3 OS=Arabidopsis thaliana OX=3702 GN=HEXO3 PE=1 SV=1)	PF00728(Glyco_hydro_20:Glycosyl hydrolase family 20, catalytic domain); PF14845(Glycohydro_20b2:beta-acetyl hexosaminidase like); PF02838(Glyco_hydro_20b:Glycosyl hydrolase family 20, domain 2)	COG3525(S:Function unknown)	GO:0004563(molecular_function:beta-N-acetylhexosaminidase activity); GO:0016021(cellular_component:integral component of membrane); GO:0005975(biological_process:carbohydrate metabolic process); GO:0102148(molecular_function:N-acetyl-beta-D-galactosaminidase activity)	map00531(Glycosaminoglycan degradation); map00520(Amino sugar and nucleotide sugar metabolism); map00603(Glycosphingolipid biosynthesis - globo and isoglobo series); map00604(Glycosphingolipid biosynthesis - ganglio series); map00511(Other glycan degradation)
TRINITY_DN14801_c0_g1
TRINITY_DN12919_c1_g1	XP_012065838.1(uncharacterized protein LOC105628944 [Jatropha curcas] )	sp|A7HM43|RS17_FERNB(30S ribosomal protein S17 OS=Fervidobacterium nodosum (strain ATCC 35602 / DSM 5306 / Rt17-B1) OX=381764 GN=rpsQ PE=3 SV=1)	PF00366(Ribosomal_S17:Ribosomal protein S17)	COG0186(C:Energy production and conversion)	GO:0003735(molecular_function:structural constituent of ribosome); GO:0006412(biological_process:translation); GO:0005840(cellular_component:ribosome)	map03010(Ribosome)
TRINITY_DN3911_c0_g1	XP_028060684.1(ketol-acid reductoisomerase, chloroplastic [Camellia sinensis] )	sp|Q05758|ILV5_ARATH(Ketol-acid reductoisomerase, chloroplastic OS=Arabidopsis thaliana OX=3702 GN=At3g58610 PE=1 SV=2)	PF01450(IlvC:Acetohydroxy acid isomeroreductase, catalytic domain); PF07991(IlvN:Acetohydroxy acid isomeroreductase, NADPH-binding domain)	COG0059(G:Carbohydrate transport and metabolism)	GO:0016853(molecular_function:isomerase activity); GO:0005739(cellular_component:mitochondrion); GO:0004455(molecular_function:ketol-acid reductoisomerase activity); GO:0009507(cellular_component:chloroplast); GO:0009099(biological_process:valine biosynthetic process); GO:0009097(biological_process:isoleucine biosynthetic process); GO:0046872(molecular_function:metal ion binding); GO:0009082(biol…	map00770(Pantothenate and CoA biosynthesis); map00290(Valine, leucine and isoleucine biosynthesis)
TRINITY_DN17060_c0_g2	BAJ85979.1(predicted protein, partial [Hordeum vulgare subsp. vulgare])	sp|Q04451|SYG_BOMMO(Glycine--tRNA ligase OS=Bombyx mori OX=7091 PE=1 SV=2)	PF03129(HGTP_anticodon:Anticodon binding domain)	COG0423(J:Translation, ribosomal structure and biogenesis)	GO:0006426(biological_process:glycyl-tRNA aminoacylation); GO:0005737(cellular_component:cytoplasm); GO:0004820(molecular_function:glycine-tRNA ligase activity); GO:0005524(molecular_function:ATP binding)	map00970(Aminoacyl-tRNA biosynthesis)
TRINITY_DN41515_c0_g1	XP_011069378.1(uncharacterized protein LOC105155205 [Sesamum indicum])			ENOG4111KG5(S:Function unknown)	GO:0016301(molecular_function:kinase activity)
TRINITY_DN623_c3_g1
TRINITY_DN3385_c0_g2	XP_007208168.1(cellulose synthase-like protein E1 [Prunus persica] )	sp|Q8VZK9|CSLE1_ARATH(Cellulose synthase-like protein E1 OS=Arabidopsis thaliana OX=3702 GN=CSLE1 PE=2 SV=1)	PF03552(Cellulose_synt:Cellulose synthase)	ENOG410Y931(S:Function unknown)	GO:0071555(biological_process:cell wall organization); GO:0016021(cellular_component:integral component of membrane); GO:0016760(molecular_function:cellulose synthase (UDP-forming) activity); GO:0030244(biological_process:cellulose biosynthetic process)
TRINITY_DN8747_c0_g3	AKR76260.1(beta-1 tubulin [Dendrobium catenatum])	sp|O17449|TBB1_MANSE(Tubulin beta-1 chain OS=Manduca sexta OX=7130 PE=2 SV=1)	PF00091(Tubulin:Tubulin/FtsZ family, GTPase domain); PF03953(Tubulin_C:Tubulin C-terminal domain); PF10644(Misat_Tub_SegII:Misato Segment II tubulin-like domain)	COG5023(Z:Cytoskeleton)	GO:0005737(cellular_component:cytoplasm); GO:0007017(biological_process:microtubule-based process); GO:0003924(molecular_function:GTPase activity); GO:0005200(molecular_function:structural constituent of cytoskeleton); GO:0005874(cellular_component:microtubule); GO:0005525(molecular_function:GTP binding)	map04145(Phagosome)
TRINITY_DN19830_c0_g3	CDP02156.1(unnamed protein product [Coffea canephora])	sp|Q67YE6|SAP12_ARATH(Zinc finger AN1 domain-containing stress-associated protein 12 OS=Arabidopsis thaliana OX=3702 GN=SAP12 PE=2 SV=2)	PF01428(zf-AN1:AN1-like Zinc finger)	ENOG4111JCH(S:Function unknown)	GO:0008270(molecular_function:zinc ion binding)
TRINITY_DN27339_c0_g1
TRINITY_DN2062_c0_g1	XP_028092634.1(pentatricopeptide repeat-containing protein At1g02150 [Camellia sinensis])	sp|Q8LPS6|PPR3_ARATH(Pentatricopeptide repeat-containing protein At1g02150 OS=Arabidopsis thaliana OX=3702 GN=At1g02150 PE=2 SV=2)	PF01535(PPR:PPR repeat); PF13041(PPR_2:PPR repeat family); PF12854(PPR_1:PPR repeat); PF13812(PPR_3:Pentatricopeptide repeat domain)	ENOG410Z7Z7(S:Function unknown)	GO:0009507(cellular_component:chloroplast); GO:0003729(molecular_function:mRNA binding)
TRINITY_DN15042_c0_g3
TRINITY_DN3412_c0_g5
TRINITY_DN12223_c0_g3
TRINITY_DN15312_c0_g1
TRINITY_DN6389_c0_g1	XP_010661092.1(PREDICTED: CSC1-like protein HYP1 isoform X1 [Vitis vinifera])	sp|Q8GUH7|CSCLC_ARATH(CSC1-like protein HYP1 OS=Arabidopsis thaliana OX=3702 GN=HYP1 PE=2 SV=1)	PF02714(RSN1_7TM:Calcium-dependent channel, 7TM region, putative phosphate); PF13967(RSN1_TM:Late exocytosis, associated with Golgi transport); PF14703(PHM7_cyt:Cytosolic domain of 10TM putative phosphate transporter)	COG5594(S:Function unknown)	GO:0016021(cellular_component:integral component of membrane); GO:0005227(molecular_function:calcium activated cation channel activity); GO:0005886(cellular_component:plasma membrane)
TRINITY_DN13357_c0_g2
TRINITY_DN27466_c0_g3
TRINITY_DN2106_c0_g3
TRINITY_DN24573_c0_g1
TRINITY_DN13615_c0_g2
TRINITY_DN7662_c0_g3
TRINITY_DN11355_c0_g1	PSR88325.1(LysM and putative peptidoglycan-binding domain-containing protein [Actinidia chinensis var. chinensis])	sp|Q8IV50|LYSM2_HUMAN(LysM and putative peptidoglycan-binding domain-containing protein 2 OS=Homo sapiens OX=9606 GN=LYSMD2 PE=1 SV=1)	PF01476(LysM:LysM domain)	ENOG4112BYV(S:Function unknown)
TRINITY_DN21739_c0_g2
TRINITY_DN14293_c0_g1
TRINITY_DN22927_c0_g1	XP_021811438.1(probable metal-nicotianamine transporter YSL7 [Prunus avium])	sp|Q7X660|YSL11_ORYSJ(Probable metal-nicotianamine transporter YSL11 OS=Oryza sativa subsp. japonica OX=39947 GN=YSL11 PE=2 SV=1)	PF03169(OPT:OPT oligopeptide transporter protein)	COG1297(L:Replication, recombination and repair)	GO:0016021(cellular_component:integral component of membrane); GO:0055085(biological_process:transmembrane transport)
TRINITY_DN9612_c0_g1
TRINITY_DN38851_c0_g1
TRINITY_DN30264_c1_g3	PPD91275.1(hypothetical protein GOBAR_DD11793 [Gossypium barbadense])	sp|Q8K2H2|OTU6B_MOUSE(Deubiquitinase OTUD6B OS=Mus musculus OX=10090 GN=Otud6b PE=1 SV=1)	PF02338(OTU:OTU-like cysteine protease); PF10275(Peptidase_C65:Peptidase C65 Otubain)
TRINITY_DN2758_c0_g1	PSS21339.1(Mitogen-activated protein kinase kinase kinase [Actinidia chinensis var. chinensis])	sp|Q9C5H5|M3K5G_ARATH(Mitogen-activated protein kinase kinase kinase 5 OS=Arabidopsis thaliana OX=3702 GN=MAPKKK5 PE=1 SV=1)	PF00069(Pkinase:Protein kinase domain); PF07714(Pkinase_Tyr:Protein tyrosine kinase)	ENOG410XQGS(T:Signal transduction mechanisms)	GO:0005737(cellular_component:cytoplasm); GO:0031098(biological_process:stress-activated protein kinase signaling cascade); GO:0032147(biological_process:activation of protein kinase activity); GO:0004674(molecular_function:protein serine/threonine kinase activity); GO:0005524(molecular_function:ATP binding); GO:0004672(molecular_function:protein kinase activity); GO:0023014(biological_process:si…
TRINITY_DN4197_c0_g1	XP_028087701.1(thylakoidal processing peptidase 1, chloroplastic-like [Camellia sinensis])	sp|O04348|TPP1_ARATH(Thylakoidal processing peptidase 1, chloroplastic OS=Arabidopsis thaliana OX=3702 GN=TPP1 PE=2 SV=2)	PF00717(Peptidase_S24:Peptidase S24-like); PF10502(Peptidase_S26:Signal peptidase, peptidase S26)	COG0681(U:Intracellular trafficking, secretion, and vesicular transport)	GO:0016021(cellular_component:integral component of membrane); GO:0008236(molecular_function:serine-type peptidase activity)	map03060(Protein export)
TRINITY_DN10710_c0_g2
TRINITY_DN4283_c0_g3
TRINITY_DN9916_c0_g1	XP_028087102.1(exocyst complex component EXO70A1-like [Camellia sinensis] )	sp|Q9LZD3|E70A1_ARATH(Exocyst complex component EXO70A1 OS=Arabidopsis thaliana OX=3702 GN=EXO70A1 PE=1 SV=1)	PF03081(Exo70:Exo70 exocyst complex subunit)	ENOG410YIGI(S:Function unknown)	GO:0015031(biological_process:protein transport); GO:0006887(biological_process:exocytosis); GO:0000145(cellular_component:exocyst)
TRINITY_DN40238_c0_g1		sp|Q9V6X7|OFUT1_DROME(GDP-fucose protein O-fucosyltransferase 1 OS=Drosophila melanogaster OX=7227 GN=O-fut1 PE=1 SV=1)	PF10250(O-FucT:GDP-fucose protein O-fucosyltransferase)	ENOG410Y3JQ(O:Posttranslational modification, protein turnover, chaperones)		map00514(Other types of O-glycan biosynthesis)
TRINITY_DN4171_c0_g4	XP_019153924.1(PREDICTED: trifunctional UDP-glucose 4,6-dehydratase/UDP-4-keto-6-deoxy-D-glucose 3,5-epimerase/UDP-4-keto-L-rhamnose-reductase RHM1 [Ipomoea nil] )	sp|Q9SYM5|RHM1_ARATH(Trifunctional UDP-glucose 4,6-dehydratase/UDP-4-keto-6-deoxy-D-glucose 3,5-epimerase/UDP-4-keto-L-rhamnose-reductase RHM1 OS=Arabidopsis thaliana OX=3702 GN=RHM1 PE=1 SV=1)	PF01370(Epimerase:NAD dependent epimerase/dehydratase family); PF16363(GDP_Man_Dehyd:GDP-mannose 4,6 dehydratase); PF04321(RmlD_sub_bind:RmlD substrate binding domain)	COG1088(M:Cell wall/membrane/envelope biogenesis)	GO:0008460(molecular_function:dTDP-glucose 4,6-dehydratase activity); GO:0009225(biological_process:nucleotide-sugar metabolic process)	map00520(Amino sugar and nucleotide sugar metabolism)
TRINITY_DN21466_c0_g1	XP_028055875.1(protein SLOW GREEN 1, chloroplastic-like [Camellia sinensis])	sp|Q9LS48|SG1_ARATH(protein SLOW GREEN 1, chloroplastic OS=Arabidopsis thaliana OX=3702 GN=SG1 PE=1 SV=1)	PF14559(TPR_19:Tetratricopeptide repeat); PF13432(TPR_16:Tetratricopeptide repeat); PF09613(HrpB1_HrpK:Bacterial type III secretion protein (HrpB1_HrpK))	ENOG4111WQ2(S:Function unknown)
TRINITY_DN33709_c0_g5	OWM81899.1(hypothetical protein CDL15_Pgr007937 [Punica granatum])	sp|Q9SSM2|MDLL_ARATH((R)-mandelonitrile lyase-like OS=Arabidopsis thaliana OX=3702 GN=At1g73050 PE=2 SV=1)	PF05199(GMC_oxred_C:GMC oxidoreductase)	COG2303(E:Amino acid transport and metabolism)	GO:0016829(molecular_function:lyase activity); GO:0050660(molecular_function:flavin adenine dinucleotide binding); GO:0016614(molecular_function:oxidoreductase activity, acting on CH-OH group of donors); GO:0016021(cellular_component:integral component of membrane)	map00460(Cyanoamino acid metabolism)
TRINITY_DN10103_c1_g1
TRINITY_DN5560_c0_g3	XP_009346183.1(PREDICTED: structural maintenance of chromosomes protein 2-like isoform X1 [Pyrus x bretschneideri])	sp|F4JTJ2|EREL1_ARATH(PX domain-containing protein EREL1 OS=Arabidopsis thaliana OX=3702 GN=EREL1 PE=2 SV=1)	PF00787(PX:PX domain)	ENOG4110T18(S:Function unknown)	GO:0035091(molecular_function:phosphatidylinositol binding)
TRINITY_DN38771_c0_g1
TRINITY_DN31891_c0_g2
TRINITY_DN15827_c0_g2	XP_023870689.1(pentatricopeptide repeat-containing protein At5g08510 [Quercus suber])	sp|Q9FNN7|PP371_ARATH(Pentatricopeptide repeat-containing protein At5g08510 OS=Arabidopsis thaliana OX=3702 GN=PCMP-E20 PE=2 SV=1)	PF13041(PPR_2:PPR repeat family); PF01535(PPR:PPR repeat); PF12854(PPR_1:PPR repeat); PF13812(PPR_3:Pentatricopeptide repeat domain)	ENOG410Z7Z7(K:Transcription)	GO:0009451(biological_process:RNA modification)
TRINITY_DN2602_c0_g1	XP_028061136.1(B3 domain-containing protein Os01g0723500-like isoform X2 [Camellia sinensis] )	sp|Q8S2E6|Y1235_ORYSJ(B3 domain-containing protein Os01g0723500 OS=Oryza sativa subsp. japonica OX=39947 GN=Os01g0723500 PE=3 SV=1)	PF02362(B3:B3 DNA binding domain)	ENOG410YRPE(S:Function unknown)	GO:0005634(cellular_component:nucleus); GO:0003677(molecular_function:DNA binding)
TRINITY_DN2856_c0_g3	XP_027111127.1(protein MAEA homolog [Coffea arabica] )	sp|Q9M2V9|MAEA_ARATH(Protein MAEA homolog OS=Arabidopsis thaliana OX=3702 GN=MAEA PE=1 SV=1)	PF10607(CLTH:CTLH/CRA C-terminal to LisH motif domain)	ENOG410XPGU(S:Function unknown)	GO:0045721(biological_process:negative regulation of gluconeogenesis)	map03015(mRNA surveillance pathway)
TRINITY_DN14754_c0_g1			PF07716(bZIP_2:Basic region leucine zipper); PF00170(bZIP_1:bZIP transcription factor)	ENOG410Y2TR(S:Function unknown)
TRINITY_DN7017_c0_g1	PSS04087.1(Maspardin like [Actinidia chinensis var. chinensis])	sp|Q5FVD6|SPG21_XENLA(Maspardin OS=Xenopus laevis OX=8355 GN=spg21 PE=2 SV=1)	PF00561(Abhydrolase_1:alpha/beta hydrolase fold); PF12697(Abhydrolase_6:Alpha/beta hydrolase family); PF12146(Hydrolase_4:Serine aminopeptidase, S33)	ENOG410XPCG(S:Function unknown)	GO:0016787(molecular_function:hydrolase activity); GO:0016746(molecular_function:transferase activity, transferring acyl groups)	map04144(Endocytosis)
TRINITY_DN8833_c0_g2	XP_023733062.1(uncharacterized protein LOC111880883 [Lactuca sativa] )			ENOG410ZBZM(S:Function unknown)	GO:0016021(cellular_component:integral component of membrane)
TRINITY_DN41446_c0_g1
TRINITY_DN724_c0_g1	PSS21625.1(Protein RETICULATA-RELATED 4 like [Actinidia chinensis var. chinensis])	sp|Q94CJ5|RER4_ARATH(Protein RETICULATA-RELATED 4, chloroplastic OS=Arabidopsis thaliana OX=3702 GN=RER4 PE=2 SV=1)	PF11891(RETICULATA-like:Protein RETICULATA-related)	ENOG410YJYE(S:Function unknown)
TRINITY_DN27851_c0_g1
TRINITY_DN16475_c0_g1
TRINITY_DN4614_c1_g1	PSR92731.1(FRIGIDA-like protein [Actinidia chinensis var. chinensis])	sp|Q9LUV4|FRL4A_ARATH(FRIGIDA-like protein 4a OS=Arabidopsis thaliana OX=3702 GN=FRL4A PE=2 SV=1)	PF07899(Frigida:Frigida-like protein)	ENOG410YC7X(S:Function unknown)	GO:0030154(biological_process:cell differentiation); GO:0009908(biological_process:flower development)
TRINITY_DN12475_c0_g2
TRINITY_DN36724_c0_g1
TRINITY_DN4297_c0_g1	THG01094.1(hypothetical protein TEA_019534 [Camellia sinensis var. sinensis])	sp|Q8RWK8|COIL_ARATH(Coilin OS=Arabidopsis thaliana OX=3702 GN=COIL PE=1 SV=1)	PF15862(Coilin_N:Coilin N-terminus)	ENOG410ZKQA(S:Function unknown)
TRINITY_DN37307_c0_g1	ABR25980.1(glyceraldehyde-3-phosphate dehydrogenase, cytosolic, partial [Oryza sativa Indica Group])	sp|Q0J8A4|G3PC1_ORYSJ(Glyceraldehyde-3-phosphate dehydrogenase 1, cytosolic OS=Oryza sativa subsp. japonica OX=39947 GN=GAPC1 PE=1 SV=1)	PF02800(Gp_dh_C:Glyceraldehyde 3-phosphate dehydrogenase, C-terminal domain)	COG0057(G:Carbohydrate transport and metabolism)	GO:0005737(cellular_component:cytoplasm); GO:0004365(molecular_function:glyceraldehyde-3-phosphate dehydrogenase (NAD+) (phosphorylating) activity); GO:0051287(molecular_function:NAD binding); GO:0005829(cellular_component:cytosol); GO:0016620(molecular_function:oxidoreductase activity, acting on the aldehyde or oxo group of donors, NAD or NADP as acceptor); GO:0006006(biological_process:glucose …	map00010(Glycolysis / Gluconeogenesis); map00710(Carbon fixation in photosynthetic organisms)
TRINITY_DN14098_c0_g1
TRINITY_DN19791_c0_g1
TRINITY_DN42281_c0_g1
TRINITY_DN23028_c0_g3
TRINITY_DN15668_c0_g2	PSS21237.1(Enhancer of mRNA-decapping protein [Actinidia chinensis var. chinensis])		PF12767(SAGA-Tad1:Transcriptional regulator of RNA polII, SAGA, subunit)	ENOG410YAE8(S:Function unknown); ENOG410YTEB(S:Function unknown)	GO:0070461(cellular_component:SAGA-type complex)
TRINITY_DN29325_c0_g1
TRINITY_DN8987_c0_g1	OWM79320.1(hypothetical protein CDL15_Pgr003493 [Punica granatum] )	sp|B9FSC8|OPR11_ORYSJ(Putative 12-oxophytodienoate reductase 11 OS=Oryza sativa subsp. japonica OX=39947 GN=OPR11 PE=2 SV=1)	PF00724(Oxidored_FMN:NADH:flavin oxidoreductase / NADH oxidase family)	COG1902(S:Function unknown)	GO:0016491(molecular_function:oxidoreductase activity); GO:0010181(molecular_function:FMN binding)	map00592(alpha-Linolenic acid metabolism)
TRINITY_DN21613_c0_g1
TRINITY_DN475_c1_g1	PSS07941.1(LON peptidase N-terminal domain and RING finger protein [Actinidia chinensis var. chinensis])	sp|Q9FMA1|PP433_ARATH(Pentatricopeptide repeat-containing protein At5g56310 OS=Arabidopsis thaliana OX=3702 GN=PCMP-E13 PE=2 SV=1)	PF02190(LON_substr_bdg:ATP-dependent protease La (LON) substrate-binding domain); PF13923(zf-C3HC4_2:Zinc finger, C3HC4 type (RING finger)); PF00097(zf-C3HC4:Zinc finger, C3HC4 type (RING finger)); PF13920(zf-C3HC4_3:Zinc finger, C3HC4 type (RING finger)); PF07719(TPR_2:Tetratricopeptide repeat); PF13639(zf-RING_2:Ring finger domain); PF13445(zf-RING_UBOX:RING-type zinc-finger); PF15227(zf-C3HC4_…	COG2802(O:Posttranslational modification, protein turnover, chaperones)
TRINITY_DN14608_c0_g2	PSS17494.1(NAD(P)H-quinone oxidoreductase subunit 3 like [Actinidia chinensis var. chinensis])			ENOG410YFUQ(S:Function unknown)	GO:0016021(cellular_component:integral component of membrane); GO:0005524(molecular_function:ATP binding)
TRINITY_DN14408_c0_g1	XP_023916187.1(cytochrome P450 87A3-like [Quercus suber])	sp|Q7XU38|C87A3_ORYSJ(Cytochrome P450 87A3 OS=Oryza sativa subsp. japonica OX=39947 GN=CYP87A3 PE=2 SV=3)	PF00067(p450:Cytochrome P450)	COG2124(S:Function unknown)	GO:0004497(molecular_function:monooxygenase activity); GO:0010268(biological_process:brassinosteroid homeostasis); GO:0020037(molecular_function:heme binding); GO:0016132(biological_process:brassinosteroid biosynthetic process); GO:0016021(cellular_component:integral component of membrane); GO:0016705(molecular_function:oxidoreductase activity, acting on paired donors, with incorporation or reduc…
TRINITY_DN8331_c0_g2
TRINITY_DN18546_c0_g1
TRINITY_DN20486_c0_g1	GAU25035.1(hypothetical protein TSUD_155090 [Trifolium subterraneum])			COG2801(H:Coenzyme transport and metabolism)	GO:0015074(biological_process:DNA integration); GO:0004190(molecular_function:aspartic-type endopeptidase activity); GO:0043531(molecular_function:ADP binding); GO:0003676(molecular_function:nucleic acid binding); GO:0007165(biological_process:signal transduction)
TRINITY_DN19330_c0_g7	XP_028093416.1(putative cytochrome c oxidase subunit 5b-like isoform X3 [Camellia sinensis])	sp|Q9LW15|CX5B1_ARATH(Cytochrome c oxidase subunit 5b-1, mitochondrial OS=Arabidopsis thaliana OX=3702 GN=COX5B-1 PE=1 SV=1)	PF01215(COX5B:Cytochrome c oxidase subunit Vb); PF10276(zf-CHCC:Zinc-finger domain)	ENOG4111XEM(K:Transcription)	GO:0004129(molecular_function:cytochrome-c oxidase activity); GO:0005740(cellular_component:mitochondrial envelope)	map00190(Oxidative phosphorylation)
TRINITY_DN21016_c0_g3	PSS18244.1(B3 domain-containing transcription factor [Actinidia chinensis var. chinensis])	sp|Q9LW31|FUS3_ARATH(B3 domain-containing transcription factor FUS3 OS=Arabidopsis thaliana OX=3702 GN=FUS3 PE=1 SV=2)	PF02362(B3:B3 DNA binding domain)	ENOG410YR6E(K:Transcription)	GO:0005634(cellular_component:nucleus); GO:0003677(molecular_function:DNA binding)
TRINITY_DN25801_c3_g1
TRINITY_DN5441_c0_g1	PWA38782.1(DREPP family [Artemisia annua])	sp|Q96262|PCAP1_ARATH(Plasma membrane-associated cation-binding protein 1 OS=Arabidopsis thaliana OX=3702 GN=PCAP1 PE=1 SV=1)	PF05558(DREPP:DREPP plasma membrane polypeptide)	ENOG410YIYH(S:Function unknown)	GO:0046658(cellular_component:anchored component of plasma membrane)
TRINITY_DN3425_c0_g3	EPS60285.1(hypothetical protein M569_14517 [Genlisea aurea])	sp|P28583|CDPK_SOYBN(Calcium-dependent protein kinase SK5 OS=Glycine max OX=3847 PE=1 SV=1)	PF00036(EF-hand_1:EF hand); PF13499(EF-hand_7:EF-hand domain pair); PF13405(EF-hand_6:EF-hand domain); PF00069(Pkinase:Protein kinase domain); PF13202(EF-hand_5:EF hand); PF13833(EF-hand_8:EF-hand domain pair); PF07714(Pkinase_Tyr:Protein tyrosine kinase)	ENOG410XRMJ(T:Signal transduction mechanisms)	GO:0004674(molecular_function:protein serine/threonine kinase activity); GO:0005509(molecular_function:calcium ion binding); GO:0005524(molecular_function:ATP binding); GO:0004672(molecular_function:protein kinase activity)	map04626(Plant-pathogen interaction)
TRINITY_DN19106_c0_g2
TRINITY_DN29620_c0_g1		sp|Q8N0U8|VKORL_HUMAN(Vitamin K epoxide reductase complex subunit 1-like protein 1 OS=Homo sapiens OX=9606 GN=VKORC1L1 PE=1 SV=2)	PF07884(VKOR:Vitamin K epoxide reductase family)	ENOG4111UX7(S:Function unknown)		map00130(Ubiquinone and other terpenoid-quinone biosynthesis)
TRINITY_DN1938_c0_g1	XP_028074173.1(peroxidase 63-like [Camellia sinensis] )	sp|Q9FJR1|PER65_ARATH(Peroxidase 65 OS=Arabidopsis thaliana OX=3702 GN=PER65 PE=2 SV=2)	PF00141(peroxidase:Peroxidase)	ENOG410YA7M(G:Carbohydrate transport and metabolism)	GO:0020037(molecular_function:heme binding); GO:0004601(molecular_function:peroxidase activity); GO:0005576(cellular_component:extracellular region); GO:0042744(biological_process:hydrogen peroxide catabolic process); GO:0046872(molecular_function:metal ion binding); GO:0006979(biological_process:response to oxidative stress)	map00940(Phenylpropanoid biosynthesis)
TRINITY_DN22024_c0_g2
TRINITY_DN7739_c1_g1
TRINITY_DN7271_c0_g1	XP_004140564.2(PREDICTED: U2 small nuclear ribonucleoprotein A', partial [Cucumis sativus])	sp|P43333|RU2A_ARATH(U2 small nuclear ribonucleoprotein A' OS=Arabidopsis thaliana OX=3702 GN=At1g09760 PE=2 SV=2)	PF14580(LRR_9:Leucine-rich repeat); PF13855(LRR_8:Leucine rich repeat); PF12799(LRR_4:Leucine Rich repeats (2 copies))	COG4886(S:Function unknown)		map03040(Spliceosome)
TRINITY_DN3381_c1_g1
TRINITY_DN15100_c0_g1	AFK33393.1(unknown [Lotus japonicus])	sp|P55935|RS9_DROME(40S ribosomal protein S9 OS=Drosophila melanogaster OX=7227 GN=RpS9 PE=1 SV=2)	PF01479(S4:S4 domain); PF00163(Ribosomal_S4:Ribosomal protein S4/S9 N-terminal domain)	COG0522(J:Translation, ribosomal structure and biogenesis)	GO:0015935(cellular_component:small ribosomal subunit); GO:0045903(biological_process:positive regulation of translational fidelity); GO:0005829(cellular_component:cytosol); GO:0016020(cellular_component:membrane); GO:0019843(molecular_function:rRNA binding); GO:0003735(molecular_function:structural constituent of ribosome); GO:0006412(biological_process:translation); GO:0009506(cellular_componen…	map03010(Ribosome)
TRINITY_DN1795_c0_g1	PSS16075.1(Acetyl-CoA acetyltransferase [Actinidia chinensis var. chinensis])	sp|Q8S4Y1|THIC1_ARATH(Acetyl-CoA acetyltransferase, cytosolic 1 OS=Arabidopsis thaliana OX=3702 GN=AAT1 PE=1 SV=1)	PF00108(Thiolase_N:Thiolase, N-terminal domain); PF02803(Thiolase_C:Thiolase, C-terminal domain); PF00109(ketoacyl-synt:Beta-ketoacyl synthase, N-terminal domain)	COG0183(S:Function unknown)	GO:0003985(molecular_function:acetyl-CoA C-acetyltransferase activity); GO:0016747(molecular_function:transferase activity, transferring acyl groups other than amino-acyl groups)	map00630(Glyoxylate and dicarboxylate metabolism); map00310(Lysine degradation); map00280(Valine, leucine and isoleucine degradation); map00650(Butanoate metabolism); map00620(Pyruvate metabolism); map00900(Terpenoid backbone biosynthesis); map00072(Synthesis and degradation of ketone bodies); map00071(Fatty acid degradation); map00640(Propanoate metabolism); map00380(Tryptophan metabolism)
TRINITY_DN5758_c0_g1	PSR91684.1(Vesicle-associated protein 2-1, N-terminally processed like [Actinidia chinensis var. chinensis])	sp|Q9LVU1|VAP21_ARATH(Vesicle-associated protein 2-1 OS=Arabidopsis thaliana OX=3702 GN=PVA21 PE=1 SV=1)	PF00635(Motile_Sperm:MSP (Major sperm protein) domain)	COG5066(U:Intracellular trafficking, secretion, and vesicular transport)	GO:0016021(cellular_component:integral component of membrane); GO:0005789(cellular_component:endoplasmic reticulum membrane)
TRINITY_DN19988_c0_g1
TRINITY_DN15738_c0_g1
TRINITY_DN10125_c0_g1	XP_024966243.1(ABSCISIC ACID-INSENSITIVE 5-like protein 2 isoform X2 [Cynara cardunculus var. scolymus])	sp|Q9LES3|AI5L2_ARATH(ABSCISIC ACID-INSENSITIVE 5-like protein 2 OS=Arabidopsis thaliana OX=3702 GN=DPBF3 PE=1 SV=1)	PF00170(bZIP_1:bZIP transcription factor); PF07716(bZIP_2:Basic region leucine zipper)	ENOG410YFZJ(K:Transcription)	GO:0003700(molecular_function:transcription factor activity, sequence-specific DNA binding); GO:0005634(cellular_component:nucleus); GO:0003677(molecular_function:DNA binding)	map04075(Plant hormone signal transduction)
TRINITY_DN11997_c0_g1
TRINITY_DN16374_c0_g1	PSS10231.1(Serine/threonine-protein kinase [Actinidia chinensis var. chinensis])	sp|Q2MHE4|HT1_ARATH(Serine/threonine/tyrosine-protein kinase HT1 OS=Arabidopsis thaliana OX=3702 GN=HT1 PE=1 SV=1)	PF07714(Pkinase_Tyr:Protein tyrosine kinase); PF00069(Pkinase:Protein kinase domain)	COG0515(S:Function unknown)	GO:0004709(molecular_function:MAP kinase kinase kinase activity); GO:0004713(molecular_function:protein tyrosine kinase activity); GO:0005524(molecular_function:ATP binding); GO:0004672(molecular_function:protein kinase activity)
TRINITY_DN9054_c0_g1	XP_006355913.1(PREDICTED: uncharacterized protein LOC102594796 isoform X1 [Solanum tuberosum] )			ENOG410Y37Q(S:Function unknown)	GO:0016021(cellular_component:integral component of membrane)
TRINITY_DN11004_c0_g1
TRINITY_DN20537_c0_g2	XP_021595338.1(zinc finger CCCH domain-containing protein 34-like [Manihot esculenta] )	sp|Q84W91|C3H32_ARATH(Zinc finger CCCH domain-containing protein 32 OS=Arabidopsis thaliana OX=3702 GN=At2g47850 PE=2 SV=2)	PF00642(zf-CCCH:Zinc finger C-x8-C-x5-C-x3-H type (and similar))	COG5063(S:Function unknown)	GO:0046872(molecular_function:metal ion binding)
TRINITY_DN6402_c0_g1	XP_018846507.1(PREDICTED: probable flavin-containing monooxygenase 1 [Juglans regia])	sp|Q9LMA1|FMO1_ARATH(Probable flavin-containing monooxygenase 1 OS=Arabidopsis thaliana OX=3702 GN=FMO1 PE=2 SV=1)	PF00743(FMO-like:Flavin-binding monooxygenase-like); PF13738(Pyr_redox_3:Pyridine nucleotide-disulphide oxidoreductase); PF13434(K_oxygenase:L-lysine 6-monooxygenase (NADPH-requiring)); PF07992(Pyr_redox_2:Pyridine nucleotide-disulphide oxidoreductase); PF13450(NAD_binding_8:NAD(P)-binding Rossmann-like domain)	COG2072(K:Transcription)	GO:0050661(molecular_function:NADP binding); GO:0050660(molecular_function:flavin adenine dinucleotide binding); GO:0004499(molecular_function:N,N-dimethylaniline monooxygenase activity); GO:0004497(molecular_function:monooxygenase activity)
TRINITY_DN35133_c0_g1	XP_023910350.1(uncharacterized protein YKR070W-like [Quercus suber])			COG0647(G:Carbohydrate transport and metabolism)
TRINITY_DN15277_c0_g1			PF02937(COX6C:Cytochrome c oxidase subunit VIc)
TRINITY_DN35100_c0_g1			PF01607(CBM_14:Chitin binding Peritrophin-A domain)
TRINITY_DN20099_c2_g3	PON59546.1(Heavy metal-associated domain containing protein [Parasponia andersonii])			ENOG4111EDU(S:Function unknown)	GO:0046872(molecular_function:metal ion binding); GO:0030001(biological_process:metal ion transport)
TRINITY_DN14083_c0_g1	XP_028123119.1(pentatricopeptide repeat-containing protein At1g25360 [Camellia sinensis] )	sp|Q9FRI5|PPR57_ARATH(Pentatricopeptide repeat-containing protein At1g25360 OS=Arabidopsis thaliana OX=3702 GN=PCMP-H74 PE=2 SV=1)	PF13041(PPR_2:PPR repeat family); PF01535(PPR:PPR repeat); PF12854(PPR_1:PPR repeat); PF14432(DYW_deaminase:DYW family of nucleic acid deaminases); PF13812(PPR_3:Pentatricopeptide repeat domain); PF17177(PPR_long:Pentacotripeptide-repeat region of PRORP)	ENOG410Z7Z7(S:Function unknown)	GO:0008270(molecular_function:zinc ion binding)
TRINITY_DN10430_c0_g1
TRINITY_DN1832_c0_g3	XP_012452669.1(PREDICTED: cytochrome P450 90A1 isoform X1 [Gossypium raimondii] )		PF00067(p450:Cytochrome P450)	COG2124(Q:Secondary metabolites biosynthesis, transport and catabolism)	GO:0005506(molecular_function:iron ion binding); GO:0016705(molecular_function:oxidoreductase activity, acting on paired donors, with incorporation or reduction of molecular oxygen); GO:0016021(cellular_component:integral component of membrane); GO:0004497(molecular_function:monooxygenase activity); GO:0020037(molecular_function:heme binding)
TRINITY_DN34861_c0_g1
TRINITY_DN34464_c0_g1
TRINITY_DN15966_c0_g1
TRINITY_DN9538_c0_g2	XP_023745605.1(26S proteasome non-ATPase regulatory subunit 8 homolog A isoform X1 [Lactuca sativa] )	sp|Q9SGW3|PSD8A_ARATH(26S proteasome non-ATPase regulatory subunit 8 homolog A OS=Arabidopsis thaliana OX=3702 GN=RPN12A PE=1 SV=1)	PF10075(CSN8_PSD8_EIF3K:CSN8/PSMD8/EIF3K family); PF03399(SAC3_GANP:SAC3/GANP family)	ENOG410XXP2(O:Posttranslational modification, protein turnover, chaperones)	GO:0006508(biological_process:proteolysis); GO:0005838(cellular_component:proteasome regulatory particle)	map03050(Proteasome)
TRINITY_DN38447_c0_g1		sp|A2A8L1|CHD5_MOUSE(Chromodomain-helicase-DNA-binding protein 5 OS=Mus musculus OX=10090 GN=Chd5 PE=1 SV=1)	PF06465(DUF1087:Domain of Unknown Function (DUF1087))	COG0553(L:Replication, recombination and repair)
TRINITY_DN2719_c0_g1	XP_028057262.1(plasmodesmata-located protein 2 [Camellia sinensis])	sp|Q6NM73|PDLP2_ARATH(Plasmodesmata-located protein 2 OS=Arabidopsis thaliana OX=3702 GN=PDLP2 PE=1 SV=1)	PF01657(Stress-antifung:Salt stress response/antifungal)	ENOG410YCB5(U:Intracellular trafficking, secretion, and vesicular transport)	GO:0016021(cellular_component:integral component of membrane)
TRINITY_DN11042_c0_g1	XP_028088525.1(RNA-dependent RNA polymerase 6-like [Camellia sinensis] )	sp|Q9SG02|RDR6_ARATH(RNA-dependent RNA polymerase 6 OS=Arabidopsis thaliana OX=3702 GN=RDR6 PE=1 SV=1)	PF05183(RdRP:RNA dependent RNA polymerase)	ENOG410XQMQ(K:Transcription)	GO:0010492(biological_process:maintenance of shoot apical meristem identity); GO:0030422(biological_process:production of siRNA involved in RNA interference); GO:0005634(cellular_component:nucleus); GO:0003968(molecular_function:RNA-directed RNA polymerase activity); GO:0003723(molecular_function:RNA binding); GO:0031380(cellular_component:nuclear RNA-directed RNA polymerase complex); GO:0070919(…
TRINITY_DN39043_c0_g1
TRINITY_DN15234_c0_g1	ACG30634.1(hypothetical protein [Zea mays])	sp|A1E9S5|YCF3_SORBI(Photosystem I assembly protein Ycf3 OS=Sorghum bicolor OX=4558 GN=ycf3 PE=3 SV=1)	PF00515(TPR_1:Tetratricopeptide repeat); PF13176(TPR_7:Tetratricopeptide repeat); PF07719(TPR_2:Tetratricopeptide repeat); PF13181(TPR_8:Tetratricopeptide repeat); PF13424(TPR_12:Tetratricopeptide repeat); PF13414(TPR_11:TPR repeat); PF13432(TPR_16:Tetratricopeptide repeat); PF13174(TPR_6:Tetratricopeptide repeat); PF10373(EST1_DNA_bind:Est1 DNA/RNA binding domain)	COG0457(S:Function unknown); ENOG410XQ6X(O:Posttranslational modification, protein turnover, chaperones)	GO:0009535(cellular_component:chloroplast thylakoid membrane); GO:0015979(biological_process:photosynthesis); GO:0009507(cellular_component:chloroplast)
TRINITY_DN789_c0_g2
TRINITY_DN4314_c0_g2
TRINITY_DN23760_c0_g2
TRINITY_DN11103_c0_g2
TRINITY_DN2191_c0_g3
TRINITY_DN1704_c0_g1	XP_028111128.1(uncharacterized protein LOC114309553 isoform X2 [Camellia sinensis])		PF07059(DUF1336:Protein of unknown function (DUF1336))	ENOG4111ZZY(S:Function unknown)
TRINITY_DN6471_c0_g5	AKZ22315.1(NADH dehydrogenase subunit J (plastid) [Impatiens capensis])	sp|B1A938|NDHJ_CARPA(NAD(P)H-quinone oxidoreductase subunit J, chloroplastic OS=Carica papaya OX=3649 GN=ndhJ PE=3 SV=1)	PF00329(Complex1_30kDa:Respiratory-chain NADH dehydrogenase, 30 Kd subunit)	COG0852(K:Transcription)	GO:0009535(cellular_component:chloroplast thylakoid membrane); GO:0008137(molecular_function:NADH dehydrogenase (ubiquinone) activity); GO:0019684(biological_process:photosynthesis, light reaction); GO:0005886(cellular_component:plasma membrane); GO:0048038(molecular_function:quinone binding); GO:0009507(cellular_component:chloroplast)	map00190(Oxidative phosphorylation)
TRINITY_DN18017_c0_g1
TRINITY_DN26093_c0_g1
TRINITY_DN1028_c0_g1	XP_019191535.1(PREDICTED: glutamate-rich WD repeat-containing protein 1 [Ipomoea nil])	sp|Q5XI13|GRWD1_RAT(Glutamate-rich WD repeat-containing protein 1 OS=Rattus norvegicus OX=10116 GN=Grwd1 PE=2 SV=1)	PF00400(WD40:WD domain, G-beta repeat)	ENOG410XPDB(S:Function unknown)	GO:0005634(cellular_component:nucleus)
TRINITY_DN8646_c0_g2	XP_021660377.1(phosphatidylinositol/phosphatidylcholine transfer protein SFH3-like [Hevea brasiliensis])	sp|F4JVA9|SFH2_ARATH(Phosphatidylinositol/phosphatidylcholine transfer protein SFH2 OS=Arabidopsis thaliana OX=3702 GN=SFH2 PE=3 SV=1)		ENOG410XRSQ(S:Function unknown)
TRINITY_DN19763_c0_g1	KZM89881.1(hypothetical protein DCAR_022756 [Daucus carota subsp. sativus])	sp|F4IB81|LYK3_ARATH(LysM domain receptor-like kinase 3 OS=Arabidopsis thaliana OX=3702 GN=LYK3 PE=2 SV=1)	PF07714(Pkinase_Tyr:Protein tyrosine kinase); PF00069(Pkinase:Protein kinase domain)	COG0515(T:Signal transduction mechanisms)	GO:0005524(molecular_function:ATP binding); GO:0004672(molecular_function:protein kinase activity)
TRINITY_DN41582_c0_g1		sp|Q15370|ELOB_HUMAN(Elongin-B OS=Homo sapiens OX=9606 GN=ELOB PE=1 SV=1)	PF00240(ubiquitin:Ubiquitin family)	ENOG4111UGJ(K:Transcription)		map04120(Ubiquitin mediated proteolysis)
TRINITY_DN32979_c0_g1
TRINITY_DN9411_c0_g1	XP_002267870.2(PREDICTED: probable LRR receptor-like serine/threonine-protein kinase At4g26540 [Vitis vinifera])	sp|C0LGR3|RGI3_ARATH(LRR receptor-like serine/threonine-protein kinase OS=Arabidopsis thaliana OX=3702 GN=RGI3 PE=1 SV=1)	PF00069(Pkinase:Protein kinase domain); PF07714(Pkinase_Tyr:Protein tyrosine kinase); PF12799(LRR_4:Leucine Rich repeats (2 copies)); PF13855(LRR_8:Leucine rich repeat)	COG4886(T:Signal transduction mechanisms)	GO:0004674(molecular_function:protein serine/threonine kinase activity); GO:0016021(cellular_component:integral component of membrane); GO:0005524(molecular_function:ATP binding); GO:0005886(cellular_component:plasma membrane)
TRINITY_DN37415_c0_g1
TRINITY_DN10705_c0_g1	XP_011099521.1(60S ribosomal protein L26-1 [Sesamum indicum])	sp|Q95WA0|RL26_LITLI(60S ribosomal protein L26 OS=Littorina littorea OX=31216 GN=RPL26 PE=2 SV=1)	PF16906(Ribosomal_L26:Ribosomal proteins L26 eukaryotic, L24P archaeal); PF00467(KOW:KOW motif)	COG0198(J:Translation, ribosomal structure and biogenesis)	GO:0003735(molecular_function:structural constituent of ribosome); GO:0015934(cellular_component:large ribosomal subunit); GO:0006412(biological_process:translation)	map03010(Ribosome)
TRINITY_DN5964_c0_g2
TRINITY_DN8082_c0_g2
TRINITY_DN321_c0_g1	PSS05712.1(Serine/threonine-protein kinase [Actinidia chinensis var. chinensis])	sp|Q9ZVM9|Y1461_ARATH(Probable serine/threonine-protein kinase At1g54610 OS=Arabidopsis thaliana OX=3702 GN=At1g54610 PE=1 SV=1)	PF00069(Pkinase:Protein kinase domain); PF07714(Pkinase_Tyr:Protein tyrosine kinase)	ENOG410XPIR(T:Signal transduction mechanisms)	GO:0005524(molecular_function:ATP binding); GO:0004672(molecular_function:protein kinase activity)
TRINITY_DN11796_c0_g3	XP_007162720.1(hypothetical protein PHAVU_001G174600g, partial [Phaseolus vulgaris] )	sp|Q8VYK4|NFYB8_ARATH(Nuclear transcription factor Y subunit B-8 OS=Arabidopsis thaliana OX=3702 GN=NFYB8 PE=1 SV=1)	PF00808(CBFD_NFYB_HMF:Histone-like transcription factor (CBF/NF-Y) and archaeal histone); PF00125(Histone:Core histone H2A/H2B/H3/H4)	COG2036(B:Chromatin structure and dynamics)	GO:0043565(molecular_function:sequence-specific DNA binding); GO:0005634(cellular_component:nucleus); GO:0046982(molecular_function:protein heterodimerization activity); GO:0006355(biological_process:regulation of transcription, DNA-templated)
TRINITY_DN28162_c0_g1
TRINITY_DN1925_c0_g1
TRINITY_DN861_c1_g1	XP_015164317.1(PREDICTED: uncharacterized protein LOC107060675 [Solanum tuberosum])			ENOG410Y65V(S:Function unknown)	GO:0006281(biological_process:DNA repair); GO:0004519(molecular_function:endonuclease activity); GO:0005634(cellular_component:nucleus); GO:0006351(biological_process:transcription, DNA-templated); GO:0003677(molecular_function:DNA binding); GO:0003899(molecular_function:DNA-directed RNA polymerase activity)
TRINITY_DN17812_c0_g1	XP_011458358.1(PREDICTED: pentatricopeptide repeat-containing protein At1g62260, mitochondrial [Fragaria vesca subsp. vesca] )	sp|O04590|PPR88_ARATH(Pentatricopeptide repeat-containing protein At1g62260, mitochondrial OS=Arabidopsis thaliana OX=3702 GN=PCMP-E10 PE=2 SV=1)	PF01535(PPR:PPR repeat); PF13041(PPR_2:PPR repeat family); PF12854(PPR_1:PPR repeat); PF13812(PPR_3:Pentatricopeptide repeat domain); PF17177(PPR_long:Pentacotripeptide-repeat region of PRORP)	ENOG410Z7Z7(S:Function unknown)	GO:0009451(biological_process:RNA modification)
TRINITY_DN14611_c2_g1
TRINITY_DN1813_c0_g1	PSS24829.1(Ankyrin repeat domain-containing protein [Actinidia chinensis var. chinensis])	sp|A2YS06|ATG8C_ORYSI(Autophagy-related protein 8C OS=Oryza sativa subsp. indica OX=39946 GN=ATG8C PE=3 SV=2)	PF11904(GPCR_chapero_1:GPCR-chaperone); PF12796(Ank_2:Ankyrin repeats (3 copies)); PF13637(Ank_4:Ankyrin repeats (many copies))	ENOG410XNMS(S:Function unknown)
TRINITY_DN24262_c0_g1	XP_015612091.1(60S ribosomal protein L9 [Oryza sativa Japonica Group] )	sp|P49210|RL9_ORYSJ(60S ribosomal protein L9 OS=Oryza sativa subsp. japonica OX=39947 GN=RPL9 PE=2 SV=3)	PF00347(Ribosomal_L6:Ribosomal protein L6)	COG0097(S:Function unknown)	GO:0005840(cellular_component:ribosome); GO:0022625(cellular_component:cytosolic large ribosomal subunit); GO:0019843(molecular_function:rRNA binding); GO:0003735(molecular_function:structural constituent of ribosome); GO:0002181(biological_process:cytoplasmic translation); GO:0006412(biological_process:translation)	map03010(Ribosome)
TRINITY_DN41931_c0_g1	PSS19458.1(Calcium-binding protein CML44 [Actinidia chinensis var. chinensis])	sp|Q9LPK5|CML44_ARATH(Probable calcium-binding protein CML44 OS=Arabidopsis thaliana OX=3702 GN=CML44 PE=2 SV=2)	PF00036(EF-hand_1:EF hand); PF13202(EF-hand_5:EF hand); PF13405(EF-hand_6:EF-hand domain); PF13499(EF-hand_7:EF-hand domain pair); PF13833(EF-hand_8:EF-hand domain pair); PF10591(SPARC_Ca_bdg:Secreted protein acidic and rich in cysteine Ca binding region)	COG5126(D:Cell cycle control, cell division, chromosome partitioning); COG5126(T:Signal transduction mechanisms); COG5126(Z:Cytoskeleton)	GO:0005509(molecular_function:calcium ion binding)	map04626(Plant-pathogen interaction)
TRINITY_DN23344_c0_g1			PF06936(Selenoprotein_S:Selenoprotein S (SelS))
TRINITY_DN1737_c0_g3	PSS09363.1(Extra-large guanine nucleotide-binding protein like [Actinidia chinensis var. chinensis])	sp|O80462|XLG1_ARATH(Extra-large guanine nucleotide-binding protein 1 OS=Arabidopsis thaliana OX=3702 GN=XLG1 PE=1 SV=2)	PF11331(zinc_ribbon_12:Probable zinc-ribbon domain)	ENOG4111PSV(S:Function unknown)
TRINITY_DN8517_c0_g2	XP_019170529.1(PREDICTED: mitotic checkpoint protein BUB3.3-like [Ipomoea nil])	sp|Q9AXQ6|IF5A1_SOLLC(Eukaryotic translation initiation factor 5A-1 OS=Solanum lycopersicum OX=4081 PE=2 SV=1)	PF01287(eIF-5a:Eukaryotic elongation factor 5A hypusine, DNA-binding OB fold)	COG0231(J:Translation, ribosomal structure and biogenesis)	GO:0006452(biological_process:translational frameshifting); GO:0045901(biological_process:positive regulation of translational elongation); GO:0045905(biological_process:positive regulation of translational termination); GO:0003746(molecular_function:translation elongation factor activity); GO:0043022(molecular_function:ribosome binding); GO:0003743(molecular_function:translation initiation facto…
TRINITY_DN41925_c0_g1
TRINITY_DN8495_c0_g1	OMO78572.1(NAD-dependent epimerase/dehydratase [Corchorus capsularis])	sp|Q9LPC1|GAE2_ARATH(UDP-glucuronate 4-epimerase 2 OS=Arabidopsis thaliana OX=3702 GN=GAE2 PE=2 SV=1)	PF01370(Epimerase:NAD dependent epimerase/dehydratase family); PF16363(GDP_Man_Dehyd:GDP-mannose 4,6 dehydratase); PF04321(RmlD_sub_bind:RmlD substrate binding domain); PF01073(3Beta_HSD:3-beta hydroxysteroid dehydrogenase/isomerase family); PF02719(Polysacc_synt_2:Polysaccharide biosynthesis protein); PF07993(NAD_binding_4:Male sterility protein); PF05368(NmrA:NmrA-like family)	COG0451(S:Function unknown)	GO:0003824(molecular_function:catalytic activity); GO:0016021(cellular_component:integral component of membrane); GO:0050662(molecular_function:coenzyme binding)	map00520(Amino sugar and nucleotide sugar metabolism)
TRINITY_DN28245_c0_g1	XP_028104900.1(uncharacterized protein LOC114303922 isoform X1 [Camellia sinensis])			ENOG41115QR(S:Function unknown)	GO:0043531(molecular_function:ADP binding)
TRINITY_DN7113_c0_g2	XP_028119783.1(cryptochrome-1-like [Camellia sinensis])	sp|Q43125|CRY1_ARATH(Cryptochrome-1 OS=Arabidopsis thaliana OX=3702 GN=CRY1 PE=1 SV=2)	PF03441(FAD_binding_7:FAD binding domain of DNA photolyase); PF12546(Cryptochrome_C:Blue/Ultraviolet sensing protein C terminal)	COG0415(L:Replication, recombination and repair)	GO:0009882(molecular_function:blue light photoreceptor activity)	map04712(Circadian rhythm - plant)
TRINITY_DN4838_c0_g3	CAN75979.1(hypothetical protein VITISV_012183 [Vitis vinifera])			ENOG41116B2(S:Function unknown)
TRINITY_DN8574_c0_g2	XP_010669110.1(PREDICTED: uncharacterized protein LOC104886349, partial [Beta vulgaris subsp. vulgaris])
TRINITY_DN18784_c0_g1
TRINITY_DN29262_c0_g2	ATB19633.1(putative ATRRP44A [Hesperocyparis macrocarpa])	sp|Q9CSH3|RRP44_MOUSE(Exosome complex exonuclease RRP44 OS=Mus musculus OX=10090 GN=Dis3 PE=1 SV=4)	PF17215(Rrp44_S1:S1 domain)	COG0557(K:Transcription)	GO:0004527(molecular_function:exonuclease activity); GO:0004540(molecular_function:ribonuclease activity); GO:0003723(molecular_function:RNA binding)	map03018(RNA degradation)
TRINITY_DN14117_c0_g2	RVW71911.1(Retrovirus-related Pol polyprotein from transposon TNT 1-94 [Vitis vinifera])	sp|P04146|COPIA_DROME(Copia protein OS=Drosophila melanogaster OX=7227 GN=GIP PE=1 SV=3)	PF07727(RVT_2:Reverse transcriptase (RNA-dependent DNA polymerase)); PF00665(rve:Integrase core domain); PF13683(rve_3:Integrase core domain)	COG2801(L:Replication, recombination and repair); ENOG410XS4D(S:Function unknown)	GO:0004491(molecular_function:methylmalonate-semialdehyde dehydrogenase (acylating) activity); GO:0000943(cellular_component:retrotransposon nucleocapsid); GO:0015074(biological_process:DNA integration); GO:0008270(molecular_function:zinc ion binding); GO:0003676(molecular_function:nucleic acid binding); GO:0003964(molecular_function:RNA-directed DNA polymerase activity)
TRINITY_DN4221_c0_g1	XP_028114518.1(MLO-like protein 13 [Camellia sinensis])	sp|Q94KB2|MLO13_ARATH(MLO-like protein 13 OS=Arabidopsis thaliana OX=3702 GN=MLO13 PE=2 SV=1)	PF03094(Mlo:Mlo family)	ENOG410ZUVB(D:Cell cycle control, cell division, chromosome partitioning)	GO:0006952(biological_process:defense response); GO:0016021(cellular_component:integral component of membrane); GO:0009607(biological_process:response to biotic stimulus); GO:0005516(molecular_function:calmodulin binding)	map00500(Starch and sucrose metabolism)
TRINITY_DN9990_c0_g1	XP_011093862.1(photosystem I chlorophyll a/b-binding protein 6, chloroplastic [Sesamum indicum])	sp|Q8LCQ4|LHCA6_ARATH(Photosystem I chlorophyll a/b-binding protein 6, chloroplastic OS=Arabidopsis thaliana OX=3702 GN=LHCA6 PE=1 SV=1)	PF00504(Chloroa_b-bind:Chlorophyll A-B binding protein)	ENOG410YE22(S:Function unknown)	GO:0009535(cellular_component:chloroplast thylakoid membrane); GO:0016168(molecular_function:chlorophyll binding); GO:0009522(cellular_component:photosystem I); GO:0009523(cellular_component:photosystem II); GO:0016021(cellular_component:integral component of membrane); GO:0018298(biological_process:protein-chromophore linkage); GO:0009765(biological_process:photosynthesis, light harvesting)	map00196(Photosynthesis - antenna proteins)
TRINITY_DN5287_c0_g1	XP_028108886.1(uncharacterized protein LOC114307687 [Camellia sinensis])			ENOG410XWMY(S:Function unknown)	GO:0005739(cellular_component:mitochondrion)
TRINITY_DN39178_c0_g1	RVW97248.1(Copia protein [Vitis vinifera])				GO:0042626(molecular_function:ATPase activity, coupled to transmembrane movement of substances); GO:0006281(biological_process:DNA repair); GO:0000943(cellular_component:retrotransposon nucleocapsid); GO:0004519(molecular_function:endonuclease activity); GO:0016021(cellular_component:integral component of membrane); GO:0015074(biological_process:DNA integration); GO:0008270(molecular_function:zin…
TRINITY_DN18914_c0_g1	XP_011094322.1(uncharacterized protein At3g28850 [Sesamum indicum])	sp|Q9FLE8|Y5986_ARATH(Uncharacterized protein At5g39865 OS=Arabidopsis thaliana OX=3702 GN=At5g39865 PE=2 SV=1)	PF00462(Glutaredoxin:Glutaredoxin)	ENOG4111HAI(B:Chromatin structure and dynamics)	GO:0045454(biological_process:cell redox homeostasis); GO:0015035(molecular_function:protein disulfide oxidoreductase activity); GO:0005623(cellular_component:cell); GO:0009055(molecular_function:electron carrier activity)
TRINITY_DN40401_c0_g1
TRINITY_DN14327_c0_g1	XP_015934573.1(probable calcium-binding protein CML44 [Arachis duranensis] )	sp|Q9LPK5|CML44_ARATH(Probable calcium-binding protein CML44 OS=Arabidopsis thaliana OX=3702 GN=CML44 PE=2 SV=2)	PF00036(EF-hand_1:EF hand); PF13202(EF-hand_5:EF hand); PF13405(EF-hand_6:EF-hand domain); PF13499(EF-hand_7:EF-hand domain pair); PF13833(EF-hand_8:EF-hand domain pair); PF10591(SPARC_Ca_bdg:Secreted protein acidic and rich in cysteine Ca binding region); PF08726(EFhand_Ca_insen:Ca2+ insensitive EF hand)	COG5126(S:Function unknown)	GO:0005509(molecular_function:calcium ion binding)	map04626(Plant-pathogen interaction)
TRINITY_DN328_c0_g1
TRINITY_DN8234_c0_g7
TRINITY_DN19510_c0_g1		sp|P69905|HBA_HUMAN(Hemoglobin subunit alpha OS=Homo sapiens OX=9606 GN=HBA1 PE=1 SV=2)	PF00042(Globin:Globin)	COG1018(C:Energy production and conversion)
TRINITY_DN25549_c0_g2
TRINITY_DN6236_c1_g1	XP_028102161.1(protein ACTIVITY OF BC1 COMPLEX KINASE 8, chloroplastic [Camellia sinensis])	sp|Q93Y08|AB1K8_ARATH(Protein ACTIVITY OF BC1 COMPLEX KINASE 8, chloroplastic OS=Arabidopsis thaliana OX=3702 GN=ABC1K8 PE=2 SV=1)	PF03109(ABC1:ABC1 family)	COG0661(S:Function unknown)	GO:0016021(cellular_component:integral component of membrane); GO:0016301(molecular_function:kinase activity)
TRINITY_DN27227_c0_g1		sp|P0C8Y3|CI016_DANRE(UPF0184 protein C9orf16 homolog OS=Danio rerio OX=7955 PE=3 SV=1)	PF03670(UPF0184:Uncharacterised protein family (UPF0184))	ENOG410XU8R(S:Function unknown)
TRINITY_DN1798_c0_g1	OVA10108.1(Adenosine kinase [Macleaya cordata])	sp|Q9LZG0|ADK2_ARATH(Adenosine kinase 2 OS=Arabidopsis thaliana OX=3702 GN=ADK2 PE=1 SV=1)	PF00294(PfkB:pfkB family carbohydrate kinase)	COG0524(G:Carbohydrate transport and metabolism)	GO:0005634(cellular_component:nucleus); GO:0005829(cellular_component:cytosol); GO:0004001(molecular_function:adenosine kinase activity); GO:0006166(biological_process:purine ribonucleoside salvage)	map00230(Purine metabolism)
TRINITY_DN19066_c0_g2	KZV38213.1(hypothetical protein F511_25727 [Dorcoceras hygrometricum])
TRINITY_DN37056_c0_g1
TRINITY_DN27337_c0_g1
TRINITY_DN33476_c0_g1
TRINITY_DN22397_c0_g2
TRINITY_DN2410_c0_g2	XP_018847323.1(PREDICTED: nuclear valosin-containing protein-like [Juglans regia])	sp|Q6NW58|SPAST_DANRE(Spastin OS=Danio rerio OX=7955 GN=spast PE=2 SV=2)	PF00004(AAA:ATPase family associated with various cellular activities (AAA)); PF17862(AAA_lid_3:AAA+ lid domain); PF05496(RuvB_N:Holliday junction DNA helicase RuvB P-loop domain); PF07728(AAA_5:AAA domain (dynein-related subfamily)); PF13401(AAA_22:AAA domain); PF01695(IstB_IS21:IstB-like ATP binding protein); PF13671(AAA_33:AAA domain); PF13191(AAA_16:AAA ATPase domain)	COG0464(O:Posttranslational modification, protein turnover, chaperones)	GO:0051301(biological_process:cell division); GO:0005524(molecular_function:ATP binding)
TRINITY_DN17858_c0_g2
TRINITY_DN24646_c0_g1
TRINITY_DN11866_c0_g1	XP_028097165.1(transcription factor bHLH90-like isoform X1 [Camellia sinensis])	sp|Q0WNR2|BH090_ARATH(Transcription factor bHLH90 OS=Arabidopsis thaliana OX=3702 GN=BHLH90 PE=1 SV=1)	PF00010(HLH:Helix-loop-helix DNA-binding domain)	ENOG41115KU(K:Transcription)	GO:0046983(molecular_function:protein dimerization activity)
TRINITY_DN7815_c0_g1	THF98302.1(hypothetical protein TEA_004877 [Camellia sinensis var. sinensis])		PF04720(PDDEXK_6:PDDEXK-like family of unknown function)	ENOG4111S35(S:Function unknown)	GO:0016301(molecular_function:kinase activity)
TRINITY_DN10972_c0_g3
TRINITY_DN38902_c0_g1
TRINITY_DN38564_c0_g1	TKS14153.1(benzodiazepine receptor-related family protein [Populus alba])	sp|O82245|TSPO_ARATH(Translocator protein homolog OS=Arabidopsis thaliana OX=3702 GN=TSPO PE=1 SV=1)	PF03073(TspO_MBR:TspO/MBR family)	ENOG410YY8X(U:Intracellular trafficking, secretion, and vesicular transport)	GO:0016021(cellular_component:integral component of membrane)
TRINITY_DN35594_c0_g1
TRINITY_DN18156_c0_g2	PSS06391.1(Adenylate isopentenyltransferase [Actinidia chinensis var. chinensis])	sp|Q93WC9|IPT3_ARATH(Adenylate isopentenyltransferase 3, chloroplastic OS=Arabidopsis thaliana OX=3702 GN=IPT3 PE=1 SV=1)	PF01715(IPPT:IPP transferase); PF01745(IPT:Isopentenyl transferase); PF13671(AAA_33:AAA domain)	COG0324(J:Translation, ribosomal structure and biogenesis)	GO:0016740(molecular_function:transferase activity); GO:0016301(molecular_function:kinase activity); GO:0008033(biological_process:tRNA processing)	map00908(Zeatin biosynthesis)
TRINITY_DN24863_c0_g3	AAP12935.1(retrotransposon protein, putative, unclassified [Oryza sativa Japonica Group])	sp|P25600|YCH4_YEAST(Putative transposon Ty5-1 protein YCL074W OS=Saccharomyces cerevisiae (strain ATCC 204508 / S288c) OX=559292 GN=TY5A PE=5 SV=2)	PF07727(RVT_2:Reverse transcriptase (RNA-dependent DNA polymerase))	ENOG410XS4D(S:Function unknown); COG2801(S:Function unknown)	GO:0000943(cellular_component:retrotransposon nucleocapsid); GO:0015074(biological_process:DNA integration); GO:0008270(molecular_function:zinc ion binding); GO:0003676(molecular_function:nucleic acid binding)
TRINITY_DN9968_c0_g1	XP_028102758.1(pentatricopeptide repeat-containing protein At4g22760 [Camellia sinensis] )	sp|P0C8Q5|PP336_ARATH(Pentatricopeptide repeat-containing protein At4g22760 OS=Arabidopsis thaliana OX=3702 GN=PCMP-E6 PE=2 SV=1)	PF01535(PPR:PPR repeat); PF13041(PPR_2:PPR repeat family); PF12854(PPR_1:PPR repeat); PF13812(PPR_3:Pentatricopeptide repeat domain); PF17177(PPR_long:Pentacotripeptide-repeat region of PRORP)	ENOG410Z7Z7(S:Function unknown)	GO:0004672(molecular_function:protein kinase activity); GO:0005524(molecular_function:ATP binding); GO:0009451(biological_process:RNA modification)
TRINITY_DN6471_c0_g1
TRINITY_DN41041_c0_g1
TRINITY_DN1368_c0_g1	XP_027151487.1(transcription factor MYB16 [Coffea eugenioides])	sp|Q9LXF1|MYB16_ARATH(Transcription factor MYB16 OS=Arabidopsis thaliana OX=3702 GN=MYB16 PE=2 SV=1)	PF00249(Myb_DNA-binding:Myb-like DNA-binding domain)	COG5147(K:Transcription)	GO:0005634(cellular_component:nucleus); GO:0003677(molecular_function:DNA binding)
TRINITY_DN65_c0_g2
TRINITY_DN20418_c0_g1
TRINITY_DN14368_c0_g1	XP_016717266.1(PREDICTED: 65-kDa microtubule-associated protein 3-like [Gossypium hirsutum] )	sp|Q9FHM4|MA653_ARATH(65-kDa microtubule-associated protein 3 OS=Arabidopsis thaliana OX=3702 GN=MAP65-3 PE=1 SV=1)	PF03999(MAP65_ASE1:Microtubule associated protein (MAP65/ASE1 family))	ENOG410YZBK(S:Function unknown)	GO:0008017(molecular_function:microtubule binding); GO:0000226(biological_process:microtubule cytoskeleton organization)
TRINITY_DN8640_c0_g1	XP_027923301.1(extradiol ring-cleavage dioxygenase-like [Vigna unguiculata] )	sp|Q949R4|DIOXL_ARATH(Extradiol ring-cleavage dioxygenase OS=Arabidopsis thaliana OX=3702 GN=LIGB PE=2 SV=1)	PF02900(LigB:Catalytic LigB subunit of aromatic ring-opening dioxygenase)	COG3384(S:Function unknown)	GO:0008198(molecular_function:ferrous iron binding); GO:0006725(biological_process:cellular aromatic compound metabolic process); GO:0008270(molecular_function:zinc ion binding); GO:0051213(molecular_function:dioxygenase activity); GO:0016701(molecular_function:oxidoreductase activity, acting on single donors with incorporation of molecular oxygen)	map00965(Betalain biosynthesis)
TRINITY_DN8575_c0_g2	PSS00086.1(Vacuolar protein sorting-associated protein [Actinidia chinensis var. chinensis])	sp|O49048|VPS45_ARATH(Vacuolar protein sorting-associated protein 45 homolog OS=Arabidopsis thaliana OX=3702 GN=VPS45 PE=1 SV=2)	PF00995(Sec1:Sec1 family)	COG5158(U:Intracellular trafficking, secretion, and vesicular transport)	GO:0006904(biological_process:vesicle docking involved in exocytosis)	map04144(Endocytosis)
TRINITY_DN29792_c0_g1
TRINITY_DN9202_c0_g2
TRINITY_DN5491_c0_g2	XP_012082971.1(FACT complex subunit SSRP1 [Jatropha curcas])	sp|Q39601|SSRP1_CATRO(FACT complex subunit SSRP1 OS=Catharanthus roseus OX=4058 GN=SSRP1 PE=2 SV=1)	PF03531(SSrecog:Structure-specific recognition protein (SSRP1)); PF17292(POB3_N:POB3-like N-terminal PH domain); PF08512(Rtt106:Histone chaperone Rttp106-like)	COG5165(B:Chromatin structure and dynamics)	GO:0035101(cellular_component:FACT complex); GO:0042393(molecular_function:histone binding); GO:0005719(cellular_component:nuclear euchromatin); GO:0006281(biological_process:DNA repair); GO:0005634(cellular_component:nucleus); GO:0010228(biological_process:vegetative to reproductive phase transition of meristem); GO:0000790(cellular_component:nuclear chromatin); GO:0031491(molecular_function:nuc…
TRINITY_DN22489_c0_g1
TRINITY_DN35359_c0_g1	XP_011099071.1(basic leucine zipper 43 [Sesamum indicum])	sp|Q9FMC2|BZP43_ARATH(Basic leucine zipper 43 OS=Arabidopsis thaliana OX=3702 GN=BZIP43 PE=1 SV=1)	PF00170(bZIP_1:bZIP transcription factor); PF07716(bZIP_2:Basic region leucine zipper); PF14662(KASH_CCD:Coiled-coil region of CCDC155 or KASH)	ENOG410YWTI(K:Transcription)	GO:0003700(molecular_function:transcription factor activity, sequence-specific DNA binding)
TRINITY_DN19853_c0_g2
TRINITY_DN33034_c0_g1
TRINITY_DN379_c0_g3	PSS04784.1(Callose synthase [Actinidia chinensis var. chinensis])	sp|Q9S9U0|CALSB_ARATH(Callose synthase 11 OS=Arabidopsis thaliana OX=3702 GN=CALS11 PE=2 SV=1)	PF02364(Glucan_synthase:1,3-beta-glucan synthase component); PF14288(FKS1_dom1:1,3-beta-glucan synthase subunit FKS1, domain-1)	ENOG410XQ8V(O:Posttranslational modification, protein turnover, chaperones)	GO:0003843(molecular_function:1,3-beta-D-glucan synthase activity); GO:0006075(biological_process:(1->3)-beta-D-glucan biosynthetic process); GO:0016021(cellular_component:integral component of membrane); GO:0000148(cellular_component:1,3-beta-D-glucan synthase complex)
TRINITY_DN14007_c0_g1	CAI61981.1(TERMINAL FLOWER 1 protein [Impatiens balsamina] )	sp|Q9XH43|CET2_TOBAC(CEN-like protein 2 OS=Nicotiana tabacum OX=4097 GN=CET2 PE=2 SV=1)	PF01161(PBP:Phosphatidylethanolamine-binding protein)	COG1881(O:Posttranslational modification, protein turnover, chaperones)	GO:0009744(biological_process:response to sucrose); GO:0090344(biological_process:negative regulation of cell aging); GO:0031982(cellular_component:vesicle); GO:0005773(cellular_component:vacuole); GO:0005634(cellular_component:nucleus); GO:0009910(biological_process:negative regulation of flower development); GO:0003712(molecular_function:transcription cofactor activity); GO:0006623(biological_p…
TRINITY_DN31306_c0_g1		sp|Q9Y4B6|DCAF1_HUMAN(DDB1- and CUL4-associated factor 1 OS=Homo sapiens OX=9606 GN=DCAF1 PE=1 SV=3)		ENOG410XR8C(S:Function unknown)
TRINITY_DN17253_c0_g1
TRINITY_DN28622_c0_g1	PNX62273.1(receptor-like protein kinase, partial [Trifolium pratense])	sp|Q9ZT94|POLR2_ARATH(Retrovirus-related Pol polyprotein from transposon RE2 OS=Arabidopsis thaliana OX=3702 GN=RE2 PE=4 SV=1)		COG1181(M:Cell wall/membrane/envelope biogenesis); ENOG410ZXEB(S:Function unknown)	GO:0000943(cellular_component:retrotransposon nucleocapsid); GO:0016021(cellular_component:integral component of membrane); GO:0016301(molecular_function:kinase activity); GO:0015074(biological_process:DNA integration); GO:0008270(molecular_function:zinc ion binding); GO:0003676(molecular_function:nucleic acid binding)
TRINITY_DN5989_c1_g1	XP_024030699.1(mediator of RNA polymerase II transcription subunit 23 isoform X1 [Morus notabilis])	sp|F4I4P3|MED23_ARATH(Mediator of RNA polymerase II transcription subunit 23 OS=Arabidopsis thaliana OX=3702 GN=MED23 PE=1 SV=1)			GO:0016021(cellular_component:integral component of membrane)
TRINITY_DN5351_c0_g3	PSR92925.1(Aspartic proteinase-like protein [Actinidia chinensis var. chinensis])	sp|Q9S9K4|ASPL2_ARATH(Aspartic proteinase-like protein 2 OS=Arabidopsis thaliana OX=3702 GN=At1g65240 PE=3 SV=2)	PF14543(TAXi_N:Xylanase inhibitor N-terminal); PF00026(Asp:Eukaryotic aspartyl protease)	ENOG410XNV7(O:Posttranslational modification, protein turnover, chaperones)	GO:0006508(biological_process:proteolysis); GO:0016021(cellular_component:integral component of membrane); GO:0004190(molecular_function:aspartic-type endopeptidase activity); GO:0030163(biological_process:protein catabolic process)
TRINITY_DN32807_c1_g2
TRINITY_DN10272_c0_g1
TRINITY_DN15440_c0_g1
TRINITY_DN14383_c0_g1
TRINITY_DN24323_c0_g1
TRINITY_DN3508_c0_g2
TRINITY_DN38495_c0_g1	XP_006429207.1(putative receptor protein kinase ZmPK1 [Citrus clementina] )	sp|P17801|KPRO_MAIZE(Putative receptor protein kinase ZmPK1 OS=Zea mays OX=4577 GN=PK1 PE=2 SV=2)	PF00069(Pkinase:Protein kinase domain); PF07714(Pkinase_Tyr:Protein tyrosine kinase); PF01453(B_lectin:D-mannose binding lectin); PF08276(PAN_2:PAN-like domain); PF00954(S_locus_glycop:S-locus glycoprotein domain); PF14295(PAN_4:PAN domain)		GO:0004674(molecular_function:protein serine/threonine kinase activity); GO:0016021(cellular_component:integral component of membrane); GO:0030246(molecular_function:carbohydrate binding); GO:0005524(molecular_function:ATP binding); GO:0048544(biological_process:recognition of pollen)
TRINITY_DN16088_c0_g2
TRINITY_DN13580_c0_g1	PWA92091.1(ribosomal protein S3Ae [Artemisia annua])	sp|Q285L8|RS3A_TOBAC(40S ribosomal protein S3a OS=Nicotiana tabacum OX=4097 GN=cyc07 PE=2 SV=1)	PF01015(Ribosomal_S3Ae:Ribosomal S3Ae family)	COG1890(J:Translation, ribosomal structure and biogenesis)	GO:0003735(molecular_function:structural constituent of ribosome); GO:0005840(cellular_component:ribosome); GO:0006412(biological_process:translation); GO:0022627(cellular_component:cytosolic small ribosomal subunit)	map03010(Ribosome)
TRINITY_DN11740_c1_g1	PWA72701.1(Remorin, C-terminal [Artemisia annua])	sp|Q9FFA5|RMR14_ARATH(Remorin 1.4 OS=Arabidopsis thaliana OX=3702 GN=REM1.4 PE=2 SV=1)	PF03766(Remorin_N:Remorin, N-terminal region)
TRINITY_DN8072_c0_g1	XP_028112176.1(zinc finger CCCH domain-containing protein 1 [Camellia sinensis])	sp|Q8GX84|C3H1_ARATH(Zinc finger CCCH domain-containing protein 1 OS=Arabidopsis thaliana OX=3702 GN=At1g01350 PE=2 SV=2)	PF00642(zf-CCCH:Zinc finger C-x8-C-x5-C-x3-H type (and similar)); PF13920(zf-C3HC4_3:Zinc finger, C3HC4 type (RING finger)); PF14634(zf-RING_5:zinc-RING finger domain); PF18345(zf_CCCH_4:Zinc finger domain); PF13923(zf-C3HC4_2:Zinc finger, C3HC4 type (RING finger)); PF00097(zf-C3HC4:Zinc finger, C3HC4 type (RING finger)); PF13639(zf-RING_2:Ring finger domain)	COG5152(S:Function unknown)	GO:0046872(molecular_function:metal ion binding)
[truncated: 48,263 more rows]
