# Supplementary material for: De novo transcriptome sequencing of Impatiens uliginosa and the analysis of candidate genes related to spur development
Source: BMC Plant Biol. 2022 Dec 1;22:553. doi: 10.1186/s12870-022-03894-1 (PMC9713998; doi:10.1186/s12870-022-03894-1)
Supplement: Supplementary file 7 — Additional file 7. [file 12870_2022_3894_MOESM7_ESM.xlsx]

## Sheet: GO enrichment of DEGs
Table S2 GO enrichment analysis of all DEGs
Number	GO ID	Term Type	Description	Ratio_in_study	Ratio_in_pop	Pvalue_uncorrected	Pvalue_corrected
388	GO:0003700	MF	DNA-binding transcription factor activity	388/12737	574/21955	7.88349e-06	0.00162511
190	GO:0071554	BP	cell wall organization or biogenesis	190/12737	271/21955	4.07481e-05	0.0035819
173	GO:0071555	BP	cell wall organization	173/12737	246/21955	6.9548e-05	0.00563122
64	GO:0009734	BP	auxin-activated signaling pathway	64/12737	81/21955	9.99393e-05	0.00784675
180	GO:0045229	BP	external encapsulating structure organization	180/12737	258/21955	0.000102731	0.00790622
31	GO:0009523	CC	photosystem II	31/12737	35/21955	0.000114789	0.00874761
217	GO:0016705	MF	oxidoreductase activity, acting on paired donors, with incorporation or reduction of molecular oxygen	217/12737	317/21955	0.000147024	0.0105639
104	GO:0000271	BP	polysaccharide biosynthetic process	104/12737	142/21955	0.000219613	0.0142255
261	GO:0016053	BP	organic acid biosynthetic process	261/12737	389/21955	0.000227395	0.0144881
261	GO:0046394	BP	carboxylic acid biosynthetic process	261/12737	389/21955	0.000227395	0.0144881
122	GO:0099080	CC	supramolecular complex	122/12737	170/21955	0.000229556	0.0145068
77	GO:0007018	BP	microtubule-based movement	77/12737	102/21955	0.000266622	0.016191
77	GO:0003777	MF	microtubule motor activity	77/12737	102/21955	0.000266622	0.016191
216	GO:0005976	BP	polysaccharide metabolic process	216/12737	318/21955	0.000299586	0.0169977
121	GO:0099512	CC	supramolecular fiber	121/12737	169/21955	0.000297676	0.0169977
121	GO:0099513	CC	polymeric cytoskeletal fiber	121/12737	169/21955	0.000297676	0.0169977
121	GO:0099081	CC	supramolecular polymer	121/12737	169/21955	0.000297676	0.0169977
121	GO:0005874	CC	microtubule	121/12737	169/21955	0.000297676	0.0169977
79	GO:0006633	BP	fatty acid biosynthetic process	79/12737	105/21955	0.000316206	0.0178107
142	GO:0044264	BP	cellular polysaccharide metabolic process	142/12737	202/21955	0.000328424	0.0182569
19	GO:0009767	BP	photosynthetic electron transport chain	19/12737	20/21955	0.000385039	0.0207841
26	GO:0016168	MF	chlorophyll binding	26/12737	29/21955	0.000444558	0.0237209
38	GO:0009521	CC	photosystem	38/12737	46/21955	0.000494764	0.0256387
276	GO:0046906	MF	tetrapyrrole binding	276/12737	416/21955	0.000524974	0.0268462
152	GO:0008194	MF	UDP-glycosyltransferase activity	152/12737	220/21955	0.000746719	0.0362766
35	GO:0009073	BP	aromatic amino acid family biosynthetic process	35/12737	42/21955	0.00079303	0.0371123
98	GO:0060089	MF	molecular transducer activity	98/12737	136/21955	0.000865718	0.0395837
41	GO:0004675	MF	transmembrane receptor protein serine/threonine kinase activity	41/12737	51/21955	0.000952194	0.0430314
48	GO:0009072	BP	aromatic amino acid family metabolic process	48/12737	61/21955	0.00100152	0.0444844
84	GO:0006928	BP	movement of cell or subcellular component	84/12737	115/21955	0.00118037	0.0488034
75	GO:1903047	BP	mitotic cell cycle process	75/12737	102/21955	0.00124508	0.0505327
82	GO:0038023	MF	signaling receptor activity	82/12737	113/21955	0.00154003	0.0575512
128	GO:0009755	BP	hormone-mediated signaling pathway	128/12737	184/21955	0.00156091	0.0577761
20	GO:0009765	BP	photosynthesis, light harvesting	20/12737	22/21955	0.00169404	0.0614764
113	GO:0034637	BP	cellular carbohydrate biosynthetic process	113/12737	161/21955	0.00170043	0.0614764
20	GO:0010287	CC	plastoglobule	20/12737	22/21955	0.00169404	0.0614764
114	GO:0006073	BP	cellular glucan metabolic process	114/12737	163/21955	0.00184212	0.0641122
32	GO:0033290	CC	eukaryotic 48S preinitiation complex	32/12737	39/21955	0.00184642	0.0641122
32	GO:0070993	CC	translation preinitiation complex	32/12737	39/21955	0.00184642	0.0641122
168	GO:0004497	MF	monooxygenase activity	168/12737	248/21955	0.00184757	0.0641122
25	GO:0016706	MF	2-oxoglutarate-dependent dioxygenase activity	25/12737	29/21955	0.00200968	0.0694277
46	GO:0019199	MF	transmembrane receptor protein kinase activity	46/12737	59/21955	0.00209882	0.0718683
106	GO:0072330	BP	monocarboxylic acid biosynthetic process	106/12737	151/21955	0.00215654	0.0732
106	GO:0006631	BP	fatty acid metabolic process	106/12737	151/21955	0.00215654	0.0732
50	GO:0042546	BP	cell wall biogenesis	50/12737	65/21955	0.00225612	0.0755899
226	GO:0008610	BP	lipid biosynthetic process	226/12737	342/21955	0.00235183	0.078123
88	GO:0033692	BP	cellular polysaccharide biosynthetic process	88/12737	123/21955	0.0023772	0.0786297
115	GO:0044042	BP	glucan metabolic process	115/12737	165/21955	0.00251994	0.0819561
31	GO:0016282	CC	eukaryotic 43S preinitiation complex	31/12737	38/21955	0.0027722	0.0875946
29	GO:0018298	BP	protein-chromophore linkage	29/12737	35/21955	0.0029938	0.0891784
119	GO:0045454	BP	cell redox homeostasis	119/12737	172/21955	0.00309906	0.0902618
26	GO:0001522	BP	pseudouridine synthesis	26/12737	31/21955	0.00310046	0.0902618
97	GO:0030001	BP	metal ion transport	97/12737	138/21955	0.00319689	0.0921566
24	GO:0015893	BP	drug transport	24/12737	28/21955	0.00323876	0.0928963
11	GO:0006556	BP	S-adenosylmethionine biosynthetic process	11/12737	11/21955	0.00365579	0.0990121
11	GO:0009095	BP	aromatic amino acid family biosynthetic process, prephenate pathway	11/12737	11/21955	0.00365579	0.0990121
11	GO:0004478	MF	methionine adenosyltransferase activity	11/12737	11/21955	0.00365579	0.0990121
62	GO:0004888	MF	transmembrane signaling receptor activity	62/12737	84/21955	0.00371791	0.100303
50	GO:0010410	BP	hemicellulose metabolic process	50/12737	66/21955	0.00374459	0.100368
33	GO:0001732	BP	formation of cytoplasmic translation initiation complex	33/12737	41/21955	0.00380913	0.101399
418	GO:0140110	MF	transcription regulator activity	418/12737	658/21955	0.00385549	0.102282
136	GO:0009451	BP	RNA modification	136/12737	200/21955	0.00393817	0.104121
55	GO:0016628	MF	oxidoreductase activity, acting on the CH-CH group of donors, NAD or NADP as acceptor	55/12737	74/21955	0.00439775	0.11471
197	GO:0044262	BP	cellular carbohydrate metabolic process	197/12737	298/21955	0.00450094	0.11656
17	GO:0043178	MF	alcohol binding	17/12737	19/21955	0.00451363	0.11656
49	GO:0009579	CC	thylakoid	49/12737	65/21955	0.00521401	0.132112
38	GO:0046658	CC	anchored component of plasma membrane	38/12737	49/21955	0.0055114	0.132223
38	GO:0042910	MF	xenobiotic transmembrane transporter activity	38/12737	49/21955	0.0055114	0.132223
31	GO:0005852	CC	eukaryotic translation initiation factor 3 complex	31/12737	39/21955	0.00568524	0.134628
67	GO:0044036	BP	cell wall macromolecule metabolic process	67/12737	93/21955	0.00601126	0.138672
50	GO:0042445	BP	hormone metabolic process	50/12737	67/21955	0.00604826	0.139092
219	GO:0005576	CC	extracellular region	219/12737	335/21955	0.00620585	0.142072
29	GO:0008171	MF	O-methyltransferase activity	29/12737	36/21955	0.00621438	0.142072
105	GO:0046527	MF	glucosyltransferase activity	105/12737	152/21955	0.00631523	0.143954
73	GO:0016765	MF	transferase activity, transferring alkyl or aryl (other than methyl) groups	73/12737	102/21955	0.00634367	0.144179
13	GO:0019856	BP	pyrimidine nucleobase biosynthetic process	13/12737	14/21955	0.00645773	0.146344
14	GO:1905393	BP	plant organ formation	14/12737	15/21955	0.00650693	0.14703
10	GO:0010311	BP	lateral root formation	10/12737	10/21955	0.00682966	0.152549
26	GO:0071900	BP	regulation of protein serine/threonine kinase activity	26/12737	32/21955	0.00692771	0.154295
51	GO:0071669	BP	plant-type cell wall organization or biogenesis	51/12737	69/21955	0.0070448	0.156021
43	GO:0001932	BP	regulation of protein phosphorylation	43/12737	57/21955	0.00708226	0.156021
27	GO:0009664	BP	plant-type cell wall organization	27/12737	33/21955	0.00709383	0.156021
27	GO:0009522	CC	photosystem I	27/12737	33/21955	0.00709383	0.156021
16	GO:0101031	CC	chaperone complex	16/12737	18/21955	0.00743507	0.161885
16	GO:0005832	CC	chaperonin-containing T-complex	16/12737	18/21955	0.00743507	0.161885
19	GO:0044770	BP	cell cycle phase transition	19/12737	22/21955	0.00798919	0.172022
19	GO:0044772	BP	mitotic cell cycle phase transition	19/12737	22/21955	0.00798919	0.172022
250	GO:0020037	MF	heme binding	250/12737	387/21955	0.00802698	0.172028
1577	GO:1901576	BP	organic substance biosynthetic process	1577/12737	2610/21955	0.00826322	0.176456
111	GO:0008017	MF	microtubule binding	111/12737	163/21955	0.00855068	0.178189
67	GO:0009250	BP	glucan biosynthetic process	67/12737	94/21955	0.00875567	0.181973
101	GO:0016835	MF	carbon-oxygen lyase activity	101/12737	147/21955	0.00914269	0.189006
54	GO:0010383	BP	cell wall polysaccharide metabolic process	54/12737	74/21955	0.00918443	0.189365
42	GO:0019901	MF	protein kinase binding	42/12737	56/21955	0.00976836	0.199074
59	GO:0015036	MF	disulfide oxidoreductase activity	59/12737	82/21955	0.00991282	0.199674
207	GO:0005506	MF	iron ion binding	207/12737	318/21955	0.00997982	0.200447
25	GO:0004185	MF	serine-type carboxypeptidase activity	25/12737	31/21955	0.0103423	0.206129
152	GO:0005618	CC	cell wall	152/12737	229/21955	0.0104339	0.206894
152	GO:0030312	CC	external encapsulating structure	152/12737	229/21955	0.0104339	0.206894
1526	GO:0044249	BP	cellular biosynthetic process	1526/12737	2528/21955	0.0114724	0.217265
40	GO:0003697	MF	single-stranded DNA binding	40/12737	53/21955	0.0114726	0.217265
9	GO:0007076	BP	mitotic chromosome condensation	9/12737	9/21955	0.0128746	0.23087
9	GO:1902223	BP	erythrose 4-phosphate/phosphoenolpyruvate family amino acid biosynthetic process	9/12737	9/21955	0.0128746	0.23087
9	GO:0009094	BP	L-phenylalanine biosynthetic process	9/12737	9/21955	0.0128746	0.23087
9	GO:0003747	MF	translation release factor activity	9/12737	9/21955	0.0128746	0.23087
9	GO:0008079	MF	translation termination factor activity	9/12737	9/21955	0.0128746	0.23087
9	GO:0008252	MF	nucleotidase activity	9/12737	9/21955	0.0128746	0.23087
58	GO:0016709	MF	oxidoreductase activity, acting on paired donors, with incorporation or reduction of molecular oxygen, NAD(P)H as one donor, and incorporation of one atom of oxygen	58/12737	81/21955	0.0129795	0.23087
262	GO:0016758	MF	transferase activity, transferring hexosyl groups	262/12737	409/21955	0.0131403	0.232135
37	GO:0009735	BP	response to cytokinin	37/12737	49/21955	0.0133827	0.235348
344	GO:0044283	BP	small molecule biosynthetic process	344/12737	544/21955	0.0136999	0.239841
93	GO:0003774	MF	motor activity	93/12737	136/21955	0.0145304	0.252673
51	GO:0051338	BP	regulation of transferase activity	51/12737	70/21955	0.0146613	0.254381
1654	GO:0009058	BP	biosynthetic process	1654/12737	2749/21955	0.014771	0.255459
283	GO:0043565	MF	sequence-specific DNA binding	283/12737	444/21955	0.0150611	0.258433
24	GO:0050776	BP	regulation of immune response	24/12737	30/21955	0.0153924	0.26238
24	GO:0045088	BP	regulation of innate immune response	24/12737	30/21955	0.0153924	0.26238
39	GO:0045859	BP	regulation of protein kinase activity	39/12737	52/21955	0.0159573	0.271413
97	GO:0051726	BP	regulation of cell cycle	97/12737	143/21955	0.0172476	0.28582
62	GO:0051273	BP	beta-glucan metabolic process	62/12737	88/21955	0.0173728	0.28582
22	GO:0000079	BP	regulation of cyclin-dependent protein serine/threonine kinase activity	22/12737	27/21955	0.0175107	0.28582
22	GO:1904029	BP	regulation of cyclin-dependent protein kinase activity	22/12737	27/21955	0.0175107	0.28582
22	GO:0016413	MF	O-acetyltransferase activity	22/12737	27/21955	0.0175107	0.28582
411	GO:0016757	MF	transferase activity, transferring glycosyl groups	411/12737	657/21955	0.0178381	0.290075
53	GO:0030243	BP	cellulose metabolic process	53/12737	74/21955	0.0181025	0.29156
4121	GO:0031224	CC	intrinsic component of membrane	4121/12737	6964/21955	0.0180088	0.29156
11	GO:0090698	BP	post-embryonic plant morphogenesis	11/12737	12/21955	0.0183565	0.292987
11	GO:0000315	CC	organellar large ribosomal subunit	11/12737	12/21955	0.0183565	0.292987
11	GO:0005762	CC	mitochondrial large ribosomal subunit	11/12737	12/21955	0.0183565	0.292987
32	GO:0070008	MF	serine-type exopeptidase activity	32/12737	42/21955	0.0183069	0.292987
1111	GO:0003677	MF	DNA binding	1111/12737	1833/21955	0.0188627	0.299835
564	GO:0005886	CC	plasma membrane	564/12737	913/21955	0.0198205	0.312505
14	GO:0010207	BP	photosystem II assembly	14/12737	16/21955	0.0201752	0.314038
25	GO:0045491	BP	xylan metabolic process	25/12737	32/21955	0.0202998	0.314038
25	GO:0046112	BP	nucleobase biosynthetic process	25/12737	32/21955	0.0202998	0.314038
16	GO:0032103	BP	positive regulation of response to external stimulus	16/12737	19/21955	0.020329	0.314038
16	GO:0042562	MF	hormone binding	16/12737	19/21955	0.020329	0.314038
83	GO:0035251	MF	UDP-glucosyltransferase activity	83/12737	121/21955	0.0205923	0.316959
17	GO:0006855	BP	drug transmembrane transport	17/12737	20/21955	0.0208371	0.319461
4109	GO:0016021	CC	integral component of membrane	4109/12737	6947/21955	0.0209916	0.319489
89	GO:0051213	MF	dioxygenase activity	89/12737	131/21955	0.0210033	0.319489
29	GO:0070589	BP	cellular component macromolecule biosynthetic process	29/12737	38/21955	0.0216496	0.322381
29	GO:0044038	BP	cell wall macromolecule biosynthetic process	29/12737	38/21955	0.0216496	0.322381
29	GO:0016538	MF	cyclin-dependent protein serine/threonine kinase regulator activity	29/12737	38/21955	0.0216496	0.322381
30	GO:0032440	MF	2-alkenal reductase [NAD(P)] activity	30/12737	39/21955	0.0217451	0.323183
38	GO:0004180	MF	carboxypeptidase activity	38/12737	51/21955	0.0220751	0.327462
47	GO:0031225	CC	anchored component of membrane	47/12737	65/21955	0.0228238	0.33728
7	GO:0010112	BP	regulation of systemic acquired resistance	7/12737	7/21955	0.0243991	0.345705
7	GO:0050826	BP	response to freezing	7/12737	7/21955	0.0243991	0.345705
8	GO:0009773	BP	photosynthetic electron transport in photosystem I	8/12737	8/21955	0.0244472	0.345705
8	GO:0009612	BP	response to mechanical stimulus	8/12737	8/21955	0.0244472	0.345705
7	GO:0004664	MF	prephenate dehydratase activity	7/12737	7/21955	0.0243991	0.345705
7	GO:0050321	MF	tau-protein kinase activity	7/12737	7/21955	0.0243991	0.345705
7	GO:0033612	MF	receptor serine/threonine kinase binding	7/12737	7/21955	0.0243991	0.345705
7	GO:0015112	MF	nitrate transmembrane transporter activity	7/12737	7/21955	0.0243991	0.345705
7	GO:0047769	MF	arogenate dehydratase activity	7/12737	7/21955	0.0243991	0.345705
8	GO:0016885	MF	ligase activity, forming carbon-carbon bonds	8/12737	8/21955	0.0244472	0.345705
8	GO:0003989	MF	acetyl-CoA carboxylase activity	8/12737	8/21955	0.0244472	0.345705
8	GO:0016421	MF	CoA carboxylase activity	8/12737	8/21955	0.0244472	0.345705
82	GO:0004857	MF	enzyme inhibitor activity	82/12737	120/21955	0.0256185	0.357509
20	GO:0010087	BP	phloem or xylem histogenesis	20/12737	25/21955	0.0261528	0.363578
21	GO:0031976	CC	plastid thylakoid	21/12737	26/21955	0.026672	0.368244
21	GO:0009534	CC	chloroplast thylakoid	21/12737	26/21955	0.026672	0.368244
152	GO:0007017	BP	microtubule-based process	152/12737	233/21955	0.0274705	0.376593
50	GO:0015035	MF	protein disulfide oxidoreductase activity	50/12737	70/21955	0.0282874	0.385076
40	GO:0043549	BP	regulation of kinase activity	40/12737	55/21955	0.0284469	0.386569
10	GO:0006207	BP	'de novo' pyrimidine nucleobase biosynthetic process	10/12737	11/21955	0.0310743	0.393403
10	GO:0009958	BP	positive gravitropism	10/12737	11/21955	0.0310743	0.393403
67	GO:0031226	CC	intrinsic component of plasma membrane	67/12737	97/21955	0.0300253	0.393403
140	GO:0005730	CC	nucleolus	140/12737	214/21955	0.0307446	0.393403
15	GO:0009834	BP	plant-type secondary cell wall biogenesis	15/12737	18/21955	0.0316253	0.396489
15	GO:0043902	BP	positive regulation of multi-organism process	15/12737	18/21955	0.0316253	0.396489
15	GO:0030687	CC	preribosome, large subunit precursor	15/12737	18/21955	0.0316253	0.396489
15	GO:0004364	MF	glutathione transferase activity	15/12737	18/21955	0.0316253	0.396489
13	GO:0009640	BP	photomorphogenesis	13/12737	15/21955	0.0331246	0.411306
22	GO:0015144	MF	carbohydrate transmembrane transporter activity	22/12737	28/21955	0.0336344	0.415644
509	GO:0004674	MF	protein serine/threonine kinase activity	509/12737	826/21955	0.0339542	0.41893
70	GO:0010817	BP	regulation of hormone levels	70/12737	102/21955	0.0342619	0.421502
26	GO:0002682	BP	regulation of immune system process	26/12737	34/21955	0.0356683	0.430197
148	GO:0016051	BP	carbohydrate biosynthetic process	148/12737	228/21955	0.0364019	0.435311
396	GO:0006629	BP	lipid metabolic process	396/12737	638/21955	0.0378226	0.448831
107	GO:0044085	BP	cellular component biogenesis	107/12737	162/21955	0.0379367	0.448831
118	GO:0006364	BP	rRNA processing	118/12737	180/21955	0.0406859	0.475271
6	GO:0007135	BP	meiosis II	6/12737	6/21955	0.0435783	0.490919
6	GO:0036265	BP	RNA (guanine-N7)-methylation	6/12737	6/21955	0.0435783	0.490919
6	GO:0042360	BP	vitamin E metabolic process	6/12737	6/21955	0.0435783	0.490919
6	GO:0042362	BP	fat-soluble vitamin biosynthetic process	6/12737	6/21955	0.0435783	0.490919
6	GO:0019365	BP	pyridine nucleotide salvage	6/12737	6/21955	0.0435783	0.490919
6	GO:0061983	BP	meiosis II cell cycle process	6/12737	6/21955	0.0435783	0.490919
6	GO:0006775	BP	fat-soluble vitamin metabolic process	6/12737	6/21955	0.0435783	0.490919
6	GO:0007142	BP	male meiosis II	6/12737	6/21955	0.0435783	0.490919
6	GO:0051513	BP	regulation of monopolar cell growth	6/12737	6/21955	0.0435783	0.490919
6	GO:0010189	BP	vitamin E biosynthetic process	6/12737	6/21955	0.0435783	0.490919
6	GO:0002183	BP	cytoplasmic translational initiation	6/12737	6/21955	0.0435783	0.490919
6	GO:0051233	CC	spindle midzone	6/12737	6/21955	0.0435783	0.490919
6	GO:0009538	CC	photosystem I reaction center	6/12737	6/21955	0.0435783	0.490919
6	GO:0009317	CC	acetyl-CoA carboxylase complex	6/12737	6/21955	0.0435783	0.490919
6	GO:0016149	MF	translation release factor activity, codon specific	6/12737	6/21955	0.0435783	0.490919
6	GO:0016987	MF	sigma factor activity	6/12737	6/21955	0.0435783	0.490919
17	GO:0080008	CC	Cul4-RING E3 ubiquitin ligase complex	17/12737	21/21955	0.0442445	0.495674
17	GO:0016838	MF	carbon-oxygen lyase activity, acting on phosphates	17/12737	21/21955	0.0442445	0.495674
36	GO:0030244	BP	cellulose biosynthetic process	36/12737	50/21955	0.0455293	0.508475
14	GO:0080167	BP	response to karrikin	14/12737	17/21955	0.0490233	0.532949
14	GO:0031349	BP	positive regulation of defense response	14/12737	17/21955	0.0490233	0.532949
14	GO:0002833	BP	positive regulation of response to biotic stimulus	14/12737	17/21955	0.0490233	0.532949
14	GO:0080043	MF	quercetin 3-O-glucosyltransferase activity	14/12737	17/21955	0.0490233	0.532949
21	GO:0016762	MF	xyloglucan:xyloglucosyl transferase activity	21/12737	27/21955	0.0492489	0.534653
29	GO:0071241	BP	cellular response to inorganic substance	29/12737	39/21955	0.049999	0.541284
