# Supplementary material for: De novo transcriptome sequencing of Impatiens uliginosa and the analysis of candidate genes related to spur development
Source: BMC Plant Biol. 2022 Dec 1;22:553. doi: 10.1186/s12870-022-03894-1 (PMC9713998; doi:10.1186/s12870-022-03894-1)
Supplement: Supplementary file 8 — Additional file 8. [file 12870_2022_3894_MOESM8_ESM.xlsx]

## Sheet:  KEGG enrichment of DEGs
Table S3 KEGG pathway enrichment analysis of all DEGs
Num	Pathway id	Description	Database	Ratio_in_study	Ratio_in_pop	Pvalue_uncorrected	Pvalue_corrected	First Category	Second Category
187	map04075	Plant hormone signal transduction	KEGG PATHWAY	187/7356	265/13416	8.44824e-08	1.23344e-05	Environmental Information Processing	Signal transduction
51	map00061	Fatty acid biosynthesis	KEGG PATHWAY	51/7356	62/13416	5.063e-06	0.000246399	Metabolism	Lipid metabolism
34	map00902	Monoterpenoid biosynthesis	KEGG PATHWAY	34/7356	38/13416	4.62579e-06	0.000337682	Metabolism	Metabolism of terpenoids and polyketides
17	map00780	Biotin metabolism	KEGG PATHWAY	17/7356	17/13416	3.62816e-05	0.00132428	Metabolism	Metabolism of cofactors and vitamins
20	map00196	Photosynthesis - antenna proteins	KEGG PATHWAY	20/7356	22/13416	0.000316029	0.00922804	Metabolism	Energy metabolism
40	map00195	Photosynthesis	KEGG PATHWAY	40/7356	53/13416	0.00154207	0.0321632	Metabolism	Energy metabolism
105	map00940	Phenylpropanoid biosynthesis	KEGG PATHWAY	105/7356	157/13416	0.00133181	0.0324073	Metabolism	Biosynthesis of other secondary metabolites
38	map00062	Fatty acid elongation	KEGG PATHWAY	38/7356	53/13416	0.00883518	0.117267	Metabolism	Lipid metabolism
8	map00333	Prodigiosin biosynthesis	KEGG PATHWAY	8/7356	8/13416	0.00815459	0.119057	Metabolism	Biosynthesis of other secondary metabolites
42	map00400	Phenylalanine, tyrosine and tryptophan biosynthesis	KEGG PATHWAY	42/7356	59/13416	0.00740077	0.120057	Metabolism	Amino acid metabolism
52	map03030	DNA replication	KEGG PATHWAY	52/7356	76/13416	0.010758	0.130889	Genetic Information Processing	Replication and repair
16	map00591	Linoleic acid metabolism	KEGG PATHWAY	16/7356	19/13416	0.00738539	0.134783	Metabolism	Lipid metabolism
17	map00073	Cutin, suberine and wax biosynthesis	KEGG PATHWAY	17/7356	21/13416	0.0120532	0.135366	Metabolism	Lipid metabolism
17	map00760	Nicotinate and nicotinamide metabolism	KEGG PATHWAY	17/7356	21/13416	0.0120532	0.135366	Metabolism	Metabolism of cofactors and vitamins
16	map00750	Vitamin B6 metabolism	KEGG PATHWAY	16/7356	20/13416	0.0181182	0.176351	Metabolism	Metabolism of cofactors and vitamins
28	map00592	alpha-Linolenic acid metabolism	KEGG PATHWAY	28/7356	39/13416	0.0227749	0.207821	Metabolism	Lipid metabolism
26	map00590	Arachidonic acid metabolism	KEGG PATHWAY	26/7356	36/13416	0.0249616	0.214376	Metabolism	Lipid metabolism
13	map00740	Riboflavin metabolism	KEGG PATHWAY	13/7356	16/13416	0.0272028	0.220645	Metabolism	Metabolism of cofactors and vitamins
32	map00910	Nitrogen metabolism	KEGG PATHWAY	32/7356	46/13416	0.0297641	0.228714	Metabolism	Energy metabolism
25	map00941	Flavonoid biosynthesis	KEGG PATHWAY	25/7356	35/13416	0.0336988	0.246001	Metabolism	Biosynthesis of other secondary metabolites
111	map00520	Amino sugar and nucleotide sugar metabolism	KEGG PATHWAY	111/7356	181/13416	0.0446806	0.310637	Metabolism	Carbohydrate metabolism
64	map00260	Glycine, serine and threonine metabolism	KEGG PATHWAY	64/7356	101/13416	0.0507464	0.322129	Metabolism	Amino acid metabolism
30	map00130	Ubiquinone and other terpenoid-quinone biosynthesis	KEGG PATHWAY	30/7356	44/13416	0.0500324	0.332033	Metabolism	Metabolism of cofactors and vitamins
115	map04016	MAPK signaling pathway - plant	KEGG PATHWAY	115/7356	190/13416	0.0643199	0.335382	Environmental Information Processing	Signal transduction
109	map00240	Pyrimidine metabolism	KEGG PATHWAY	109/7356	179/13416	0.0581946	0.339856	Metabolism	Nucleotide metabolism
9	map00261	Monobactam biosynthesis	KEGG PATHWAY	9/7356	11/13416	0.0637319	0.344624	Metabolism	Biosynthesis of other secondary metabolites
13	map00531	Glycosaminoglycan degradation	KEGG PATHWAY	13/7356	17/13416	0.057828	0.351787	Metabolism	Glycan biosynthesis and metabolism
138	map04626	Plant-pathogen interaction	KEGG PATHWAY	138/7356	230/13416	0.0635254	0.35672	Organismal Systems	Environmental adaptation
536	map03010	Ribosome	KEGG PATHWAY	536/7356	938/13416	0.074512	0.37513	Genetic Information Processing	Translation
26	map00340	Histidine metabolism	KEGG PATHWAY	26/7356	39/13416	0.0913319	0.430144	Metabolism	Amino acid metabolism
62	map00071	Fatty acid degradation	KEGG PATHWAY	62/7356	100/13416	0.0886957	0.431652	Metabolism	Lipid metabolism
57	map00970	Aminoacyl-tRNA biosynthesis	KEGG PATHWAY	57/7356	92/13416	0.100983	0.460734	Genetic Information Processing	Translation
154	map00230	Purine metabolism	KEGG PATHWAY	154/7356	263/13416	0.122168	0.482069	Metabolism	Nucleotide metabolism
26	map01040	Biosynthesis of unsaturated fatty acids	KEGG PATHWAY	26/7356	40/13416	0.127677	0.490549	Metabolism	Lipid metabolism
42	map00900	Terpenoid backbone biosynthesis	KEGG PATHWAY	42/7356	67/13416	0.12011	0.501031	Metabolism	Metabolism of terpenoids and polyketides
42	map00053	Ascorbate and aldarate metabolism	KEGG PATHWAY	42/7356	67/13416	0.12011	0.501031	Metabolism	Carbohydrate metabolism
28	map00100	Steroid biosynthesis	KEGG PATHWAY	28/7356	43/13416	0.113643	0.502786	Metabolism	Lipid metabolism
35	map03410	Base excision repair	KEGG PATHWAY	35/7356	55/13416	0.118665	0.50956	Genetic Information Processing	Replication and repair
59	map00280	Valine, leucine and isoleucine degradation	KEGG PATHWAY	59/7356	97/13416	0.138061	0.516843	Metabolism	Amino acid metabolism
7	map00901	Indole alkaloid biosynthesis	KEGG PATHWAY	7/7356	9/13416	0.147032	0.536666	Metabolism	Biosynthesis of other secondary metabolites
48	map00410	beta-Alanine metabolism	KEGG PATHWAY	48/7356	79/13416	0.171494	0.569048	Metabolism	Metabolism of other amino acids
42	map03440	Homologous recombination	KEGG PATHWAY	42/7356	69/13416	0.187175	0.569325	Genetic Information Processing	Replication and repair
13	map00945	Stilbenoid, diarylheptanoid and gingerol biosynthesis	KEGG PATHWAY	13/7356	19/13416	0.168697	0.572785	Metabolism	Biosynthesis of other secondary metabolites
81	map03008	Ribosome biogenesis in eukaryotes	KEGG PATHWAY	81/7356	137/13416	0.176601	0.572973	Genetic Information Processing	Translation
14	map00908	Zeatin biosynthesis	KEGG PATHWAY	14/7356	21/13416	0.192555	0.573735	Metabolism	Metabolism of terpenoids and polyketides
34	map00860	Porphyrin and chlorophyll metabolism	KEGG PATHWAY	34/7356	55/13416	0.182278	0.578534	Metabolism	Metabolism of cofactors and vitamins
70	map00480	Glutathione metabolism	KEGG PATHWAY	70/7356	118/13416	0.186411	0.579065	Metabolism	Metabolism of other amino acids
10	map00909	Sesquiterpenoid and triterpenoid biosynthesis	KEGG PATHWAY	10/7356	14/13416	0.163864	0.583514	Metabolism	Metabolism of terpenoids and polyketides
88	map04218	Cellular senescence	KEGG PATHWAY	88/7356	149/13416	0.168424	0.585474	Cellular Processes	Cell growth and death
63	map00564	Glycerophospholipid metabolism	KEGG PATHWAY	63/7356	107/13416	0.227922	0.639934	Metabolism	Lipid metabolism
9	map00300	Lysine biosynthesis	KEGG PATHWAY	9/7356	13/13416	0.224095	0.641528	Metabolism	Amino acid metabolism
12	map00904	Diterpenoid biosynthesis	KEGG PATHWAY	12/7356	18/13416	0.221296	0.646184	Metabolism	Metabolism of terpenoids and polyketides
99	map00270	Cysteine and methionine metabolism	KEGG PATHWAY	99/7356	172/13416	0.2595	0.676554	Metabolism	Amino acid metabolism
29	map04928	Parathyroid hormone synthesis, secretion and action	KEGG PATHWAY	29/7356	48/13416	0.264234	0.67681	Organismal Systems	Endocrine system
13	map00903	Limonene and pinene degradation	KEGG PATHWAY	13/7356	20/13416	0.24696	0.680305	Metabolism	Metabolism of terpenoids and polyketides
108	map00500	Starch and sucrose metabolism	KEGG PATHWAY	108/7356	188/13416	0.257598	0.683805	Metabolism	Carbohydrate metabolism
4	map00966	Glucosinolate biosynthesis	KEGG PATHWAY	4/7356	5/13416	0.253635	0.685754	Metabolism	Biosynthesis of other secondary metabolites
70	map00040	Pentose and glucuronate interconversions	KEGG PATHWAY	70/7356	121/13416	0.282017	0.709906	Metabolism	Carbohydrate metabolism
2	map00515	Mannose type O-glycan biosynthesis	KEGG PATHWAY	2/7356	2/13416	0.300615	0.743895	Metabolism	Glycan biosynthesis and metabolism
64	map00561	Glycerolipid metabolism	KEGG PATHWAY	64/7356	112/13416	0.346142	0.802171	Metabolism	Lipid metabolism
13	map00999	Biosynthesis of various secondary metabolites - part 1	KEGG PATHWAY	13/7356	21/13416	0.335368	0.816063	Metabolism	Biosynthesis of other secondary metabolites
23	map04934	Cushing syndrome	KEGG PATHWAY	23/7356	39/13416	0.361503	0.824679	Human Diseases	Endocrine and metabolic disease
22	map00565	Ether lipid metabolism	KEGG PATHWAY	22/7356	37/13416	0.346086	0.828337	Metabolism	Lipid metabolism
22	map00600	Sphingolipid metabolism	KEGG PATHWAY	22/7356	37/13416	0.346086	0.828337	Metabolism	Lipid metabolism
15	map00905	Brassinosteroid biosynthesis	KEGG PATHWAY	15/7356	25/13416	0.377581	0.848106	Metabolism	Metabolism of terpenoids and polyketides
16	map00730	Thiamine metabolism	KEGG PATHWAY	16/7356	27/13416	0.396394	0.851082	Metabolism	Metabolism of cofactors and vitamins
177	map03013	RNA transport	KEGG PATHWAY	177/7356	318/13416	0.404239	0.855345	Genetic Information Processing	Translation
7	map00603	Glycosphingolipid biosynthesis - globo and isoglobo series	KEGG PATHWAY	7/7356	11/13416	0.392641	0.855606	Metabolism	Glycan biosynthesis and metabolism
3	map01062	Biosynthesis of terpenoids and steroids	KEGG PATHWAY	3/7356	4/13416	0.388187	0.858717	Metabolism	Chemical structure transformation maps
33	map02010	ABC transporters	KEGG PATHWAY	33/7356	58/13416	0.428442	0.893608	Environmental Information Processing	Membrane transport
30	map00220	Arginine biosynthesis	KEGG PATHWAY	30/7356	53/13416	0.453382	0.894511	Metabolism	Amino acid metabolism
4	map00944	Flavone and flavonol biosynthesis	KEGG PATHWAY	4/7356	6/13416	0.438066	0.900811	Metabolism	Biosynthesis of other secondary metabolites
43	map00250	Alanine, aspartate and glutamate metabolism	KEGG PATHWAY	43/7356	77/13416	0.475772	0.902113	Metabolism	Amino acid metabolism
19	map00906	Carotenoid biosynthesis	KEGG PATHWAY	19/7356	33/13416	0.445802	0.903988	Metabolism	Metabolism of terpenoids and polyketides
19	map00790	Folate biosynthesis	KEGG PATHWAY	19/7356	33/13416	0.445802	0.903988	Metabolism	Metabolism of cofactors and vitamins
33	map00460	Cyanoamino acid metabolism	KEGG PATHWAY	33/7356	59/13416	0.485988	0.90967	Metabolism	Metabolism of other amino acids
33	map00360	Phenylalanine metabolism	KEGG PATHWAY	33/7356	59/13416	0.485988	0.90967	Metabolism	Amino acid metabolism
21	map00920	Sulfur metabolism	KEGG PATHWAY	21/7356	37/13416	0.474118	0.910807	Metabolism	Energy metabolism
6	map04122	Sulfur relay system	KEGG PATHWAY	6/7356	10/13416	0.49998	0.912463	Genetic Information Processing	Folding, sorting and degradation
18	map00960	Tropane, piperidine and pyridine alkaloid biosynthesis	KEGG PATHWAY	18/7356	32/13416	0.508758	0.917021	Metabolism	Biosynthesis of other secondary metabolites
5	map00604	Glycosphingolipid biosynthesis - ganglio series	KEGG PATHWAY	5/7356	8/13416	0.472976	0.920727	Metabolism	Glycan biosynthesis and metabolism
3	map00440	Phosphonate and phosphinate metabolism	KEGG PATHWAY	3/7356	5/13416	0.590015	0.957135	Metabolism	Metabolism of other amino acids
33	map00350	Tyrosine metabolism	KEGG PATHWAY	33/7356	61/13416	0.597779	0.959074	Metabolism	Amino acid metabolism
20	map00670	One carbon pool by folate	KEGG PATHWAY	20/7356	37/13416	0.604422	0.959191	Metabolism	Metabolism of cofactors and vitamins
38	map00310	Lysine degradation	KEGG PATHWAY	38/7356	70/13416	0.585348	0.960234	Metabolism	Amino acid metabolism
17	map04933	AGE-RAGE signaling pathway in diabetic complications	KEGG PATHWAY	17/7356	31/13416	0.57334	0.962156	Human Diseases	Endocrine and metabolic disease
1	map00943	Isoflavonoid biosynthesis	KEGG PATHWAY	1/7356	1/13416	0.548301	0.96448	Metabolism	Biosynthesis of other secondary metabolites
1	map00942	Anthocyanin biosynthesis	KEGG PATHWAY	1/7356	1/13416	0.548301	0.96448	Metabolism	Biosynthesis of other secondary metabolites
42	map00380	Tryptophan metabolism	KEGG PATHWAY	42/7356	78/13416	0.61496	0.965421	Metabolism	Amino acid metabolism
44	map03420	Nucleotide excision repair	KEGG PATHWAY	44/7356	81/13416	0.582207	0.965934	Genetic Information Processing	Replication and repair
33	map04712	Circadian rhythm - plant	KEGG PATHWAY	33/7356	60/13416	0.542794	0.966438	Organismal Systems	Environmental adaptation
2	map00232	Caffeine metabolism	KEGG PATHWAY	2/7356	3/13416	0.572231	0.971462	Metabolism	Biosynthesis of other secondary metabolites
23	map00450	Selenocompound metabolism	KEGG PATHWAY	23/7356	42/13416	0.566991	0.97389	Metabolism	Metabolism of other amino acids
37	map00640	Propanoate metabolism	KEGG PATHWAY	37/7356	69/13416	0.627922	0.975283	Metabolism	Carbohydrate metabolism
61	map05225	Hepatocellular carcinoma	KEGG PATHWAY	61/7356	114/13416	0.648592	0.996784	Human Diseases	Cancer: specific types
81	map05165	Human papillomavirus infection	KEGG PATHWAY	81/7356	219/13416	1	1	Human Diseases	Infectious disease: viral
57	map00330	Arginine and proline metabolism	KEGG PATHWAY	57/7356	107/13416	0.664635	1	Metabolism	Amino acid metabolism
30	map03430	Mismatch repair	KEGG PATHWAY	30/7356	57/13416	0.680967	1	Genetic Information Processing	Replication and repair
16	map00290	Valine, leucine and isoleucine biosynthesis	KEGG PATHWAY	16/7356	31/13416	0.706811	1	Metabolism	Amino acid metabolism
17	map00950	Isoquinoline alkaloid biosynthesis	KEGG PATHWAY	17/7356	33/13416	0.712648	1	Metabolism	Biosynthesis of other secondary metabolites
6	map03450	Non-homologous end-joining	KEGG PATHWAY	6/7356	12/13416	0.735453	1	Genetic Information Processing	Replication and repair
3	map00785	Lipoic acid metabolism	KEGG PATHWAY	3/7356	6/13416	0.741964	1	Metabolism	Metabolism of cofactors and vitamins
11	map00563	Glycosylphosphatidylinositol (GPI)-anchor biosynthesis	KEGG PATHWAY	11/7356	22/13416	0.749323	1	Metabolism	Glycan biosynthesis and metabolism
15	map00511	Other glycan degradation	KEGG PATHWAY	15/7356	30/13416	0.763538	1	Metabolism	Glycan biosynthesis and metabolism
15	map04625	C-type lectin receptor signaling pathway	KEGG PATHWAY	15/7356	30/13416	0.763538	1	Organismal Systems	Immune system
15	map04979	Cholesterol metabolism	KEGG PATHWAY	15/7356	30/13416	0.763538	1	Organismal Systems	Digestive system
1	map01502	Vancomycin resistance	KEGG PATHWAY	1/7356	2/13416	0.795986	1	Human Diseases	Drug resistance: antimicrobial
47	map05163	Human cytomegalovirus infection	KEGG PATHWAY	47/7356	92/13416	0.796686	1	Human Diseases	Infectious disease: viral
37	map03020	RNA polymerase	KEGG PATHWAY	37/7356	73/13416	0.797404	1	Genetic Information Processing	Transcription
6	map00660	C5-Branched dibasic acid metabolism	KEGG PATHWAY	6/7356	13/13416	0.818041	1	Metabolism	Carbohydrate metabolism
5	map00072	Synthesis and degradation of ketone bodies	KEGG PATHWAY	5/7356	11/13416	0.823299	1	Metabolism	Lipid metabolism
37	map00052	Galactose metabolism	KEGG PATHWAY	37/7356	74/13416	0.830104	1	Metabolism	Carbohydrate metabolism
190	map03040	Spliceosome	KEGG PATHWAY	190/7356	362/13416	0.831994	1	Genetic Information Processing	Transcription
28	map04130	SNARE interactions in vesicular transport	KEGG PATHWAY	28/7356	57/13416	0.841594	1	Genetic Information Processing	Folding, sorting and degradation
42	map00562	Inositol phosphate metabolism	KEGG PATHWAY	42/7356	84/13416	0.841898	1	Metabolism	Carbohydrate metabolism
3	map04927	Cortisol synthesis and secretion	KEGG PATHWAY	3/7356	7/13416	0.844912	1	Organismal Systems	Endocrine system
94	map04145	Phagosome	KEGG PATHWAY	94/7356	183/13416	0.846794	1	Cellular Processes	Transport and catabolism
45	map05167	Kaposi sarcoma-associated herpesvirus infection	KEGG PATHWAY	45/7356	91/13416	0.872789	1	Human Diseases	Infectious disease: viral
32	map05226	Gastric cancer	KEGG PATHWAY	32/7356	66/13416	0.877278	1	Human Diseases	Cancer: specific types
219	map04714	Thermogenesis	KEGG PATHWAY	219/7356	420/13416	0.879736	1	Organismal Systems	Environmental adaptation
44	map04070	Phosphatidylinositol signaling system	KEGG PATHWAY	44/7356	90/13416	0.892776	1	Environmental Information Processing	Signal transduction
17	map00650	Butanoate metabolism	KEGG PATHWAY	17/7356	37/13416	0.894594	1	Metabolism	Carbohydrate metabolism
82	map04146	Peroxisome	KEGG PATHWAY	82/7356	164/13416	0.907933	1	Cellular Processes	Transport and catabolism
79	map04217	Necroptosis	KEGG PATHWAY	79/7356	159/13416	0.9177	1	Cellular Processes	Cell growth and death
5	map00514	Other types of O-glycan biosynthesis	KEGG PATHWAY	5/7356	13/13416	0.92855	1	Metabolism	Glycan biosynthesis and metabolism
55	map00051	Fructose and mannose metabolism	KEGG PATHWAY	55/7356	114/13416	0.934576	1	Metabolism	Carbohydrate metabolism
64	map00630	Glyoxylate and dicarboxylate metabolism	KEGG PATHWAY	64/7356	133/13416	0.950243	1	Metabolism	Carbohydrate metabolism
77	map00620	Pyruvate metabolism	KEGG PATHWAY	77/7356	159/13416	0.956266	1	Metabolism	Carbohydrate metabolism
90	map04120	Ubiquitin mediated proteolysis	KEGG PATHWAY	90/7356	185/13416	0.961825	1	Genetic Information Processing	Folding, sorting and degradation
74	map00710	Carbon fixation in photosynthetic organisms	KEGG PATHWAY	74/7356	154/13416	0.96229	1	Metabolism	Energy metabolism
2	map00965	Betalain biosynthesis	KEGG PATHWAY	2/7356	7/13416	0.963601	1	Metabolism	Biosynthesis of other secondary metabolites
85	map03018	RNA degradation	KEGG PATHWAY	85/7356	180/13416	0.983632	1	Genetic Information Processing	Folding, sorting and degradation
3	map00430	Taurine and hypotaurine metabolism	KEGG PATHWAY	3/7356	11/13416	0.984798	1	Metabolism	Metabolism of other amino acids
14	map00770	Pantothenate and CoA biosynthesis	KEGG PATHWAY	14/7356	37/13416	0.987586	1	Metabolism	Metabolism of cofactors and vitamins
51	map00030	Pentose phosphate pathway	KEGG PATHWAY	51/7356	115/13416	0.990781	1	Metabolism	Carbohydrate metabolism
5	map04926	Relaxin signaling pathway	KEGG PATHWAY	5/7356	17/13416	0.991075	1	Organismal Systems	Endocrine system
46	map03050	Proteasome	KEGG PATHWAY	46/7356	107/13416	0.994797	1	Genetic Information Processing	Folding, sorting and degradation
25	map00510	N-Glycan biosynthesis	KEGG PATHWAY	25/7356	64/13416	0.996129	1	Metabolism	Glycan biosynthesis and metabolism
90	map03015	mRNA surveillance pathway	KEGG PATHWAY	90/7356	197/13416	0.996131	1	Genetic Information Processing	Translation
118	map00010	Glycolysis / Gluconeogenesis	KEGG PATHWAY	118/7356	255/13416	0.997656	1	Metabolism	Carbohydrate metabolism
32	map03060	Protein export	KEGG PATHWAY	32/7356	83/13416	0.999018	1	Genetic Information Processing	Folding, sorting and degradation
133	map04144	Endocytosis	KEGG PATHWAY	133/7356	293/13416	0.999569	1	Cellular Processes	Transport and catabolism
161	map04141	Protein processing in endoplasmic reticulum	KEGG PATHWAY	161/7356	350/13416	0.999673	1	Genetic Information Processing	Folding, sorting and degradation
49	map00020	Citrate cycle (TCA cycle)	KEGG PATHWAY	49/7356	123/13416	0.999711	1	Metabolism	Carbohydrate metabolism
23	map03022	Basal transcription factors	KEGG PATHWAY	23/7356	67/13416	0.999775	1	Genetic Information Processing	Transcription
187	map00190	Oxidative phosphorylation	KEGG PATHWAY	187/7356	406/13416	0.999867	1	Metabolism	Energy metabolism
