# Supplementary material for: De novo transcriptome sequencing of Impatiens uliginosa and the analysis of candidate genes related to spur development
Source: BMC Plant Biol. 2022 Dec 1;22:553. doi: 10.1186/s12870-022-03894-1 (PMC9713998; doi:10.1186/s12870-022-03894-1)
Supplement: Supplementary file 9 — Additional file 9. [file 12870_2022_3894_MOESM9_ESM.xlsx]

## Sheet: Sheet1
Table S4 Expression of differentially expressed transcription factors
Gene_id	Transcription factor	DEC	DEB	DMC	DMB	DAC	DAB
TRINITY_DN10129_c0_g1	AP2/ERF	0.11	0	0.28	2.6	21.64	2.54
TRINITY_DN1017_c1_g1	AP2/ERF	13.79	11.96	3.6	5.37	4.58	8.9
TRINITY_DN1017_c1_g2	AP2/ERF	16.66	27.22	19.08	11.14	5.15	9.11
TRINITY_DN10626_c0_g1	AP2/ERF	11.49	4.5	3.85	2.49	0.05	1.45
TRINITY_DN10626_c0_g3	AP2/ERF	0.47	1.26	0.7	0.15	0.09	1.35
TRINITY_DN10626_c0_g5	AP2/ERF	7.36	3.06	1.16	0.25	0.17	0.04
TRINITY_DN11201_c0_g1	AP2/ERF	0.79	14.99	13.17	20.76	17.09	18.91
TRINITY_DN11320_c0_g1	AP2/ERF	61.93	17.58	24.44	96.96	10.13	1.92
TRINITY_DN11420_c0_g2	AP2/ERF	1.12	4.12	3.04	7.59	2.97	1.41
TRINITY_DN11883_c0_g1	AP2/ERF	16.85	15.11	6.41	5.95	2.98	2.67
TRINITY_DN12079_c0_g1	AP2/ERF	23.85	15.86	36.22	20.23	6.86	14.96
TRINITY_DN12191_c1_g2	AP2/ERF	4.29	8.05	0.37	2.11	3.68	1.01
TRINITY_DN12193_c0_g1	AP2/ERF	0.62	0.41	0.62	1.66	2.95	6.62
TRINITY_DN12253_c0_g1	AP2/ERF	7.4	47.81	37.59	33.92	44.01	31.31
TRINITY_DN12259_c0_g1	AP2/ERF	1.47	0.85	23.63	45.02	43.8	52.52
TRINITY_DN12420_c0_g1	AP2/ERF	7.48	9.34	13.11	0.55	0.28	19.24
TRINITY_DN12787_c0_g1	AP2/ERF	3.2	1.28	0	0	0	0
TRINITY_DN1420_c0_g1	AP2/ERF	19.54	2.64	10.78	39.01	5.55	12.9
TRINITY_DN14251_c0_g1	AP2/ERF	0.11	0.1	0.33	1.42	9.19	6.74
TRINITY_DN14251_c0_g2	AP2/ERF	1.35	3.55	2.97	2.22	3.54	1.13
TRINITY_DN14251_c0_g3	AP2/ERF	1.55	4.26	0.37	3.24	11.73	1.56
TRINITY_DN14389_c0_g1	AP2/ERF	0.16	1.12	1.26	5.73	4.14	0.56
TRINITY_DN1464_c0_g1	AP2/ERF	128.69	188.77	92.12	140.75	116.09	49.65
TRINITY_DN1464_c0_g2	AP2/ERF	6.39	0.32	174.24	286.56	263.43	288.76
TRINITY_DN14694_c0_g2	AP2/ERF	150.19	94.76	422.98	648.4	550.82	633.85
TRINITY_DN14739_c0_g1	AP2/ERF	0.61	11.27	1.85	0.48	0.8	0
TRINITY_DN15241_c0_g1	AP2/ERF	16.97	0	0	0.21	0.61	0
TRINITY_DN17233_c0_g1	AP2/ERF	0.64	0.87	29.15	14.95	22.84	76.52
TRINITY_DN17689_c0_g1	AP2/ERF	1.27	4.63	26.73	6.12	2.91	33.86
TRINITY_DN1808_c0_g1	AP2/ERF	0.23	2.04	0.7	0.5	10.6	4.88
TRINITY_DN1808_c0_g2	AP2/ERF	2.81	5.02	1.83	2.59	18.03	1.43
TRINITY_DN1823_c0_g2	AP2/ERF	46.97	88.89	41.19	25.84	11.13	21.63
TRINITY_DN2035_c0_g1	AP2/ERF	24.98	10.79	16.34	21.64	0.89	3.04
TRINITY_DN2036_c0_g1	AP2/ERF	322.67	455.38	893.54	670.66	596.04	1093.18
TRINITY_DN21389_c1_g1	AP2/ERF	3.24	7.22	4.16	1.1	1.18	5.67
TRINITY_DN21889_c0_g1	AP2/ERF	5.98	1.91	0.25	0.54	0.52	0.11
TRINITY_DN21889_c1_g1	AP2/ERF	0.09	0.49	0.27	0.2	2.42	5.15
TRINITY_DN2226_c0_g1	AP2/ERF	0	1.1	0.44	6.07	54.5	3.15
TRINITY_DN2226_c0_g2	AP2/ERF	6.65	5.07	4.05	9.83	50.43	13.54
TRINITY_DN2318_c0_g1	AP2/ERF	7.78	2.71	0.48	6.53	4.29	1.16
TRINITY_DN2364_c1_g1	AP2/ERF	35.64	16.24	5.32	6.52	1.52	1.14
TRINITY_DN24803_c0_g2	AP2/ERF	4.15	0	0.56	0.6	2.5	1.72
TRINITY_DN24851_c0_g1	AP2/ERF	12.19	20.23	8.62	5.14	1.67	7.7
TRINITY_DN25096_c0_g1	AP2/ERF	0.34	4.43	3.1	0.18	0	0.31
TRINITY_DN26676_c0_g1	AP2/ERF	0.48	0	0.16	1.54	3.91	0.28
TRINITY_DN280_c0_g3	AP2/ERF	8.3	38.97	43.86	51.32	46.37	48.59
TRINITY_DN3256_c0_g1	AP2/ERF	135.4	168.1	142.1	74.24	28.81	71.41
TRINITY_DN3256_c1_g1	AP2/ERF	6.51	14.05	5.54	1.11	0.52	0.13
TRINITY_DN3389_c0_g1	AP2/ERF	30.57	23.44	10.04	7.84	2.69	2.43
TRINITY_DN3400_c0_g1	AP2/ERF	4.07	44.58	19.43	8.28	24.09	18.09
TRINITY_DN3400_c1_g1	AP2/ERF	13.63	117.21	55.53	67.27	62.67	33.5
TRINITY_DN3418_c0_g1	AP2/ERF	68.86	10.63	1.11	1.99	0.14	0.28
TRINITY_DN352_c0_g2	AP2/ERF	0	0.09	5.65	1.96	56.48	7.02
TRINITY_DN35766_c0_g1	AP2/ERF	25.38	34.34	34.25	15.14	11.14	28.51
TRINITY_DN3595_c1_g1	AP2/ERF	5.29	13.19	99.41	49.48	31.23	37.46
TRINITY_DN37145_c0_g1	AP2/ERF	0.25	22.33	13.09	3.45	37.71	79.28
TRINITY_DN37295_c0_g1	AP2/ERF	2.4	18	5.32	1.56	0	0.46
TRINITY_DN37491_c0_g1	AP2/ERF	7.86	36.05	2.22	0.6	0.17	0
TRINITY_DN37506_c0_g1	AP2/ERF	0.19	1.08	3.35	1.69	0.17	1.25
TRINITY_DN39920_c0_g1	AP2/ERF	5.7	10.88	1.47	2.99	0.8	0.52
TRINITY_DN4052_c0_g1	AP2/ERF	5.41	0.62	0.14	0.74	1.51	0
TRINITY_DN40665_c0_g1	AP2/ERF	0.95	4.21	17.45	12.85	11.22	11.16
TRINITY_DN4196_c0_g1	AP2/ERF	7.06	53.41	9.63	16.34	8.27	1.97
TRINITY_DN4936_c0_g1	AP2/ERF	23.32	16.4	5.02	7.42	2.56	1.1
TRINITY_DN5038_c0_g1	AP2/ERF	124.58	603.05	165.08	91.21	116.5	101.06
TRINITY_DN5417_c0_g2	AP2/ERF	0.05	0.18	0.61	0.2	3.68	15.73
TRINITY_DN5750_c0_g1	AP2/ERF	170.38	337.33	569.16	449.06	472.99	864.14
TRINITY_DN5938_c0_g1	AP2/ERF	23.07	15.83	19.26	61.12	67.46	17.41
TRINITY_DN5949_c0_g1	AP2/ERF	0.26	1.32	5.54	5.21	9.73	39.28
TRINITY_DN5991_c0_g1	AP2/ERF	23.51	60.78	173.46	96.88	122.39	241.39
TRINITY_DN5994_c0_g1	AP2/ERF	10.21	29.89	102.44	52.32	45.51	191.86
TRINITY_DN5999_c0_g1	AP2/ERF	31.38	3.19	0	0.19	0	0.09
TRINITY_DN6161_c0_g1	AP2/ERF	3.09	8.89	2.24	0	0.52	0
TRINITY_DN6161_c0_g2	AP2/ERF	32.54	10.94	2.36	4.92	1.14	0.63
TRINITY_DN6536_c0_g1	AP2/ERF	29.67	85.63	33.07	41.44	75.61	107.98
TRINITY_DN6572_c2_g1	AP2/ERF	8.1	3.56	0.71	0.65	0.17	0.07
TRINITY_DN6781_c0_g1	AP2/ERF	5.23	66.69	18.19	14.49	10.3	34.4
TRINITY_DN7269_c0_g1	AP2/ERF	6.97	19.48	15.89	14.96	12.48	17.6
TRINITY_DN7680_c0_g1	AP2/ERF	39.27	0.08	0	27.15	56.53	0.08
TRINITY_DN7724_c0_g1	AP2/ERF	1.68	6.28	2.15	0.4	18.64	8.3
TRINITY_DN7854_c1_g1	AP2/ERF	3.52	12.55	10.92	11.35	25.71	10.74
TRINITY_DN8515_c0_g1	AP2/ERF	15.17	107.65	154.68	79.28	108.89	167.86
TRINITY_DN8535_c0_g1	AP2/ERF	0	0.18	1.94	1.86	3.22	29.42
TRINITY_DN900_c0_g1	AP2/ERF	23.76	62.3	123.55	86.34	79.1	64.53
TRINITY_DN9095_c0_g1	AP2/ERF	4.88	7.3	6.19	0.12	4.9	10.13
TRINITY_DN909_c1_g1	AP2/ERF	13.9	4.87	12.83	4.04	1.59	5.64
TRINITY_DN9121_c0_g1	AP2/ERF	4.9	22.27	12.28	5.69	0.29	4.28
TRINITY_DN9209_c0_g1	AP2/ERF	7.3	12.13	10	8.3	23.34	22.95
TRINITY_DN921_c0_g2	AP2/ERF	42.75	48.26	106.75	72.73	53.11	88.54
TRINITY_DN9256_c0_g1	AP2/ERF	3.1	17.3	0.71	0	0	0.06
TRINITY_DN9414_c0_g1	AP2/ERF	29.62	1.47	0	1.28	0.12	0
TRINITY_DN9702_c0_g1	AP2/ERF	15.62	21.31	4.68	8.88	5.28	6.61
TRINITY_DN9702_c0_g2	AP2/ERF	4.87	36.05	4.11	3.2	0.29	0.23
TRINITY_DN10619_c0_g1	B3	0	0.05	0	0	1.1	7.88
TRINITY_DN10783_c0_g1	B3	1.19	4.99	1.41	0	0.07	0.34
TRINITY_DN11598_c0_g1	B3	3.77	4.75	0.95	0.52	0.31	1.92
TRINITY_DN11923_c0_g1	B3	91.97	10.01	68.74	248.07	91.87	35.01
TRINITY_DN1390_c0_g2	B3	26.66	20.87	23.88	62.9	46.22	34.96
TRINITY_DN14829_c0_g1	B3	4.2	1.89	0.84	0	0	3.88
TRINITY_DN15230_c0_g1	B3	12.56	2.33	0	0.4	0	0
TRINITY_DN16460_c0_g1	B3	5.27	2.36	2.48	7.79	2.18	3.08
TRINITY_DN17872_c0_g1	B3	0.2	5.55	2.75	0	0	1.45
TRINITY_DN1982_c0_g1	B3	41.1	39.76	32.65	65.63	72.61	49.57
TRINITY_DN21016_c0_g3	B3	4.89	0.58	0	0	0	0.12
TRINITY_DN26947_c0_g1	B3	0.26	0.93	0.14	0	5.68	2.16
TRINITY_DN26947_c0_g2	B3	0	0.43	0.5	0.53	14.1	2.38
TRINITY_DN3347_c0_g1	B3	34.33	11.32	5.76	11.22	3.66	2.64
TRINITY_DN402_c0_g1	B3	11.23	12.09	7.07	4.29	1.33	3.01
TRINITY_DN4895_c0_g1	B3	15.11	6.52	1.76	4.08	2.33	1.43
TRINITY_DN5072_c0_g1	B3	23.9	14.53	1.68	2.1	0.56	0.33
TRINITY_DN6095_c0_g1	B3	0.09	0.38	10.67	0	0	28.77
TRINITY_DN6994_c0_g1	B3	5.58	4.65	3.78	8.06	6.99	4.88
TRINITY_DN7675_c0_g1	B3	4.37	15.09	16.8	6.59	2.83	20.25
TRINITY_DN8333_c0_g1	B3	1.25	0.3	0.7	2.01	1.85	16.47
TRINITY_DN9128_c0_g1	B3	5.92	15.37	5.84	1.89	3.09	6.47
TRINITY_DN9506_c0_g1	B3	13.69	19.75	11.49	6.77	2.58	4.37
TRINITY_DN9560_c0_g1	B3	16.77	2.45	1.77	7.42	3.28	1.41
TRINITY_DN9652_c0_g2	B3	32.05	41.48	44.43	26.67	14.97	36.51
TRINITY_DN9869_c0_g1	B3	31.34	7.59	70.96	60.87	21.13	131.51
TRINITY_DN11426_c0_g1	BBR-BPC	78.15	75.22	87.47	58.5	32.17	40.36
TRINITY_DN13560_c0_g1	BBR-BPC	24.65	20.11	3.48	4.06	1.63	1.82
TRINITY_DN4014_c2_g1	BBR-BPC	52.97	71.06	59.53	28.44	14.73	41.72
TRINITY_DN5445_c0_g1	BBR-BPC	15.76	29.4	11.79	9.17	4	5.39
TRINITY_DN1282_c0_g1	BES1	59.63	122.87	62.35	57.73	9.9	10.76
TRINITY_DN16489_c0_g1	BES1	3.43	7.54	3.86	1.21	0	1.04
TRINITY_DN16489_c1_g1	BES1	10	1.47	2.22	2.95	0.43	0.21
TRINITY_DN7830_c0_g3	BES1	34.09	59.14	103.53	23.43	8.64	46.06
TRINITY_DN1026_c0_g1	bHLH	11.2	30.75	18.96	21.09	16.2	44.57
TRINITY_DN10286_c0_g1	bHLH	0.77	2.65	16.72	5.89	6.32	18.32
TRINITY_DN10401_c0_g1	bHLH	0	0.21	34.88	2.65	0.28	35.59
TRINITY_DN10765_c0_g1	bHLH	18.83	10.44	12.36	20.05	5.41	9.64
TRINITY_DN11088_c0_g1	bHLH	3.03	18.59	2.34	0.85	0.58	0.65
TRINITY_DN1144_c0_g1	bHLH	31.65	49.62	204.53	200.17	120.34	270.78
TRINITY_DN11458_c0_g1	bHLH	13.09	37.67	2.56	0.97	0	0
TRINITY_DN11866_c0_g1	bHLH	8.94	5.42	5.13	2.24	1.16	2.35
TRINITY_DN12201_c0_g1	bHLH	22.89	22.55	1.61	1.2	0.34	0
TRINITY_DN12847_c1_g1	bHLH	102.24	43.15	35.07	138.04	217.3	73.92
TRINITY_DN12856_c0_g1	bHLH	3.3	3.6	0.22	1.22	0.25	0.39
TRINITY_DN13349_c0_g2	bHLH	40.01	11.97	0.83	1.45	0.16	0.2
TRINITY_DN1341_c1_g1	bHLH	31.64	23.67	9.03	16.63	4.72	3.51
TRINITY_DN13495_c0_g1	bHLH	0	0	0	0	8.43	0.16
TRINITY_DN14163_c0_g1	bHLH	7.91	17.58	38.45	24.02	20.08	25.09
TRINITY_DN14252_c0_g2	bHLH	0	0	0	0	7.57	0.16
TRINITY_DN14399_c0_g1	bHLH	0.2	0.32	3.66	0	3.56	0.32
TRINITY_DN1442_c0_g1	bHLH	16.95	18.12	39.44	42.3	36.51	50.14
TRINITY_DN14450_c0_g1	bHLH	60.41	53.05	13.98	11.11	4.68	2.41
TRINITY_DN1521_c0_g2	bHLH	7.11	1.14	5.62	30.9	26.39	3.35
TRINITY_DN15278_c0_g2	bHLH	3.76	6.34	0	0	0	0
TRINITY_DN15298_c0_g2	bHLH	4.26	1.5	0.65	0.85	0.23	0.25
TRINITY_DN15452_c0_g1	bHLH	1.85	2.14	2.32	13.45	25.53	1.72
TRINITY_DN15667_c0_g1	bHLH	0.5	5.28	2.56	0.73	1.58	0.75
TRINITY_DN16764_c0_g1	bHLH	1.64	1.57	0.22	1.52	0.3	0.1
TRINITY_DN18419_c0_g1	bHLH	1.03	3.95	0.81	0.62	0	0.04
TRINITY_DN2086_c0_g1	bHLH	10.02	7.87	10.87	11.88	4.6	13.72
TRINITY_DN2104_c0_g2	bHLH	14.72	20.98	65.74	20.97	6.27	44.39
TRINITY_DN21114_c0_g2	bHLH	2.16	11.12	9.66	5.22	0.06	1.52
TRINITY_DN24594_c0_g1	bHLH	1.29	0.58	1.08	0	1.59	8.81
TRINITY_DN27307_c0_g1	bHLH	0	2.65	0.37	0	0.17	1.16
TRINITY_DN29289_c0_g3	bHLH	0	0	0	0	3.59	0
TRINITY_DN29909_c0_g1	bHLH	4.99	0.21	0.12	0	0.22	0
TRINITY_DN31680_c0_g1	bHLH	0.57	2.6	6.35	0.44	0.33	9.28
TRINITY_DN32813_c0_g1	bHLH	0.09	1.23	1.2	0.37	1.18	3.84
TRINITY_DN34032_c2_g1	bHLH	0.29	0	0.5	6.2	2.43	0.32
TRINITY_DN3617_c1_g1	bHLH	216.48	213.07	114.48	151.46	35.05	30.63
TRINITY_DN36823_c0_g1	bHLH	0	0	0.49	0	0.22	5.28
TRINITY_DN37204_c0_g1	bHLH	10.02	0.07	0.08	0.51	0.73	0
TRINITY_DN37713_c0_g1	bHLH	0.64	0	0	0.7	1.14	13.05
TRINITY_DN398_c0_g1	bHLH	2.02	0.14	9.12	3.06	21.08	35.85
TRINITY_DN4042_c0_g1	bHLH	2.7	25.59	11.21	3.69	0.29	36.02
TRINITY_DN4127_c0_g1	bHLH	19.56	6.63	3.02	1.47	1.53	2.3
TRINITY_DN4143_c0_g1	bHLH	10.66	30.97	44.07	40.85	24.49	54.69
TRINITY_DN4301_c0_g1	bHLH	11.2	15.2	73.13	34.18	31.86	90.81
TRINITY_DN4786_c0_g1	bHLH	71.73	79.21	34.43	36.49	9.76	4.03
TRINITY_DN4791_c0_g1	bHLH	27.86	14.55	13.87	8.23	4.59	9.53
TRINITY_DN5022_c0_g1	bHLH	23.52	5.69	12.18	58.21	30.13	24.25
TRINITY_DN5076_c0_g1	bHLH	113.5	66.51	18.83	30.21	24.52	8.83
TRINITY_DN5083_c0_g1	bHLH	10.46	9.49	10.31	20.48	44.78	27.14
TRINITY_DN5405_c0_g1	bHLH	46.04	17.51	10.06	16.72	3.53	4.74
TRINITY_DN6162_c0_g1	bHLH	49.74	57.34	2.41	2.4	1.99	7.9
TRINITY_DN6168_c1_g2	bHLH	3.05	46.37	25.11	2.11	0.16	0.9
TRINITY_DN6168_c1_g4	bHLH	36.9	40.55	61.61	30.55	8.28	24.06
TRINITY_DN6410_c0_g1	bHLH	20.19	10.23	5.51	16.16	9.45	9.62
TRINITY_DN6443_c0_g1	bHLH	65.99	22.79	7.87	6.06	2.21	3.04
TRINITY_DN6497_c0_g1	bHLH	2.18	3.18	2.52	2.71	6.44	16.14
TRINITY_DN6841_c0_g1	bHLH	50.91	48.28	54.39	39.39	17.48	33.59
TRINITY_DN6944_c0_g1	bHLH	3.63	11.68	6.56	3	2.94	4.57
TRINITY_DN7461_c0_g1	bHLH	32.86	5.46	1.3	1.26	0.17	0.06
TRINITY_DN7901_c0_g1	bHLH	28.34	87.91	114.07	41.95	4.76	77.36
TRINITY_DN7924_c0_g1	bHLH	1.89	1.3	1.68	0.57	0.34	0.15
TRINITY_DN8502_c0_g1	bHLH	8.04	1.62	1.66	7.66	5.35	1.24
TRINITY_DN9481_c0_g2	bHLH	17.94	1.54	1.56	2.13	1.98	2.77
TRINITY_DN9561_c0_g1	bHLH	0.7	0.41	2.03	1.71	2.17	9.75
TRINITY_DN10101_c0_g1	bZIP	3.16	2.59	4.61	2.06	1.63	7.74
TRINITY_DN10125_c0_g1	bZIP	23.07	18.08	9.9	8.63	2.26	1.34
TRINITY_DN10492_c0_g1	bZIP	177.82	72.3	170.13	84	18.95	34.17
TRINITY_DN11191_c0_g1	bZIP	0	0	0.34	1.09	3.99	0.6
TRINITY_DN12268_c0_g2	bZIP	27.95	55.78	41.08	11.17	1.47	4.72
TRINITY_DN13663_c0_g1	bZIP	4.12	1.7	3.69	36.67	22.13	1.47
TRINITY_DN14115_c0_g2	bZIP	0.46	0.96	0.53	0.33	0.32	4.44
TRINITY_DN14189_c0_g3	bZIP	86.09	16.66	36.41	182.35	135.09	21.42
TRINITY_DN1485_c0_g2	bZIP	82.03	73.98	109.91	78.42	36.72	40.09
TRINITY_DN14944_c0_g2	bZIP	17.23	17.72	49.42	39.18	28.8	43.99
TRINITY_DN16934_c0_g1	bZIP	0	0	0	0	7.41	1.63
TRINITY_DN19066_c0_g3	bZIP	0.15	0.72	1.67	0.7	0.4	0.79
TRINITY_DN20805_c0_g1	bZIP	0	0	0	0	3.69	368.15
TRINITY_DN20821_c0_g1	bZIP	25.41	15.84	31.88	43.54	19.09	3.43
TRINITY_DN20821_c1_g1	bZIP	55.79	2.86	3.02	59.42	19.45	2.15
TRINITY_DN23035_c0_g1	bZIP	5.3	3.66	1.24	1.71	1.8	0.85
TRINITY_DN2914_c0_g1	bZIP	66.12	76.23	72.42	50.99	30.03	68.11
TRINITY_DN2948_c0_g1	bZIP	8.45	7.04	4.39	6.35	5.34	3.97
TRINITY_DN35173_c0_g1	bZIP	0.41	1.38	0.72	0.88	1.51	28.27
TRINITY_DN35359_c0_g1	bZIP	8.3	2.6	5.83	2.69	0.36	1.42
TRINITY_DN38618_c0_g1	bZIP	68.36	0.09	0.21	129.3	478.81	0.76
TRINITY_DN40193_c0_g1	bZIP	0	0	1.56	1.5	0.85	18.86
TRINITY_DN40355_c0_g1	bZIP	1.72	0.1	3.46	17.79	3.68	2.06
TRINITY_DN4103_c1_g1	bZIP	17.69	61.86	121.16	12.99	0.19	16.89
TRINITY_DN41183_c0_g1	bZIP	64.49	10.95	21.09	28.16	10.33	11.13
TRINITY_DN4146_c1_g1	bZIP	31.79	35.02	20.15	15.55	10.07	2.69
TRINITY_DN6453_c0_g1	bZIP	23.14	46.53	39	7.76	0.05	1.07
TRINITY_DN6847_c0_g1	bZIP	83.37	101.39	96.71	37.06	4.88	20.25
TRINITY_DN7501_c0_g1	bZIP	23.17	30.91	60.21	62.09	63.07	70.43
TRINITY_DN8970_c0_g1	bZIP	7.64	6.49	22.02	37.06	39.6	127.92
TRINITY_DN965_c1_g1	bZIP	21.64	24.86	12.08	18.17	7.11	7.91
TRINITY_DN10455_c0_g2	C2C2	0.55	18.34	3.54	1.39	8.73	4.13
TRINITY_DN10665_c0_g1	C2C2	9.69	2.06	0.52	3.14	6.11	9.74
TRINITY_DN10899_c0_g1	C2C2	2.05	3.39	4.35	1.96	0.99	5.25
TRINITY_DN11009_c0_g1	C2C2	4.91	17.95	10.28	1.49	1.34	7.87
TRINITY_DN11102_c0_g1	C2C2	52.96	50.61	31.62	16.08	6.71	6.04
TRINITY_DN11197_c0_g1	C2C2	9.67	15.22	15.47	4.45	0.27	0.88
TRINITY_DN11617_c0_g1	C2C2	7.05	1.56	0.86	2.12	0	0.35
TRINITY_DN11826_c0_g1	C2C2	16.77	18.02	6.83	1.15	0	0.07
TRINITY_DN1190_c0_g1	C2C2	22.71	5.94	10.22	14.1	2.15	2.81
TRINITY_DN11951_c0_g1	C2C2	40.34	8.7	3.11	0.46	0.39	0.38
TRINITY_DN12335_c1_g1	C2C2	6.11	3.42	1.81	0	0.09	0
TRINITY_DN12520_c0_g1	C2C2	28.19	9	0.28	0	0.31	0.3
TRINITY_DN13097_c0_g1	C2C2	23.17	7.91	6.08	9.22	3.45	4.92
TRINITY_DN13368_c0_g2	C2C2	26.72	27.1	64.68	13.16	7	15.31
TRINITY_DN13368_c0_g3	C2C2	2.29	0	0	7.63	8.33	0.18
TRINITY_DN13541_c0_g1	C2C2	135.87	17.3	57.09	61.05	12.46	40.17
TRINITY_DN13822_c0_g2	C2C2	0	2.25	2.8	0	0	1.59
TRINITY_DN14156_c0_g4	C2C2	28.52	20.45	10.92	20.78	15.94	11.97
TRINITY_DN16545_c0_g1	C2C2	17.3	46.16	63.3	11.73	0	6.09
TRINITY_DN1708_c0_g1	C2C2	23.83	83.06	83.36	29.1	18.24	16.45
TRINITY_DN17462_c0_g1	C2C2	1.36	8.73	5.1	1.3	1.33	4.33
TRINITY_DN1846_c0_g1	C2C2	16.58	25.17	21.5	15.9	17.56	40.64
TRINITY_DN196_c0_g1	C2C2	49.86	3.18	1.02	7.32	1.13	0.13
TRINITY_DN2037_c0_g1	C2C2	7.15	7.43	11.02	23.81	15.38	13.27
TRINITY_DN24880_c1_g1	C2C2	10.22	14.11	13.96	21.22	14.93	6.57
TRINITY_DN25841_c0_g1	C2C2	51.48	7.02	0.74	0.66	5.04	33.07
TRINITY_DN26294_c0_g1	C2C2	1.79	1.01	0	1.08	0.41	0.1
TRINITY_DN2895_c0_g1	C2C2	24.42	32.3	60.48	100.43	72.62	197.46
TRINITY_DN2905_c0_g1	C2C2	23.61	7.31	9.53	16.74	6.63	8.66
TRINITY_DN3433_c0_g1	C2C2	17.69	9.31	17.14	21.3	63.45	52.3
TRINITY_DN34581_c0_g1	C2C2	15.63	16.1	7.88	6.16	10.27	10.97
TRINITY_DN35169_c0_g1	C2C2	15.44	32.43	25.38	5.99	2.69	20.12
TRINITY_DN3550_c0_g1	C2C2	17.74	7.47	7.76	18.18	6.1	6.34
TRINITY_DN3702_c0_g1	C2C2	38.93	102.55	36.47	11.44	0.63	2.08
TRINITY_DN376_c0_g1	C2C2	14.64	24.22	58.48	47.95	18.99	48.47
TRINITY_DN3815_c0_g1	C2C2	5.14	13.95	9.76	4.08	2.48	4.7
TRINITY_DN38749_c0_g1	C2C2	0.75	0.82	1.08	10.64	5.73	0.82
TRINITY_DN39852_c0_g1	C2C2	0.5	8.89	0.34	0	0.15	0.15
TRINITY_DN40030_c0_g1	C2C2	1.79	0.8	4.83	15.89	8.31	5.13
TRINITY_DN41740_c0_g1	C2C2	1.93	15.35	1.86	0.17	0.28	1.32
TRINITY_DN4303_c0_g1	C2C2	55.85	5.79	6.97	62.96	32.39	9.66
TRINITY_DN4303_c1_g1	C2C2	7.3	1.94	0.54	0.1	0.58	3.08
TRINITY_DN4495_c0_g1	C2C2	27.99	98.59	44.34	6.19	0.91	3.07
TRINITY_DN4634_c0_g1	C2C2	23.84	15.26	3.88	5.81	5.58	4.78
TRINITY_DN4634_c0_g2	C2C2	146.78	21.37	77.87	245.83	122.81	109.12
TRINITY_DN4634_c1_g1	C2C2	101.55	48.3	53.67	69.46	12.77	31.98
TRINITY_DN4765_c0_g1	C2C2	33.51	10.66	12.62	13.24	10.04	19.57
TRINITY_DN4813_c1_g1	C2C2	3.25	0.77	1.32	9.59	9.27	6.66
TRINITY_DN5117_c0_g1	C2C2	51.6	71.45	34.92	14.81	5.55	7.24
TRINITY_DN5604_c0_g1	C2C2	30.79	19.4	31.66	23.5	8.26	21.76
TRINITY_DN5613_c0_g1	C2C2	78.4	1.29	4.04	70.66	26.74	4.27
TRINITY_DN5626_c0_g1	C2C2	65.88	26.07	5.86	5.87	1.15	0.51
TRINITY_DN6157_c0_g1	C2C2	27.53	26.81	11.56	5.61	0.27	1.24
TRINITY_DN6157_c1_g1	C2C2	32.77	48.59	30.97	10.67	0.22	0.5
TRINITY_DN6165_c0_g1	C2C2	12.7	17.86	6.86	5.76	3.6	3.25
TRINITY_DN6226_c0_g1	C2C2	170.51	118.6	73.09	37.81	0.62	2.98
TRINITY_DN6545_c0_g1	C2C2	307.97	71.32	4.09	0.48	0.17	0
TRINITY_DN6633_c0_g1	C2C2	8.94	7.63	21.83	21.35	69.88	56.85
TRINITY_DN6844_c0_g1	C2C2	65.61	120.82	74.82	58.01	31.24	50.4
TRINITY_DN6911_c0_g1	C2C2	3.63	3.66	2.75	1.68	9.34	13.94
TRINITY_DN7428_c0_g1	C2C2	6.66	12.36	3.44	2.03	4.51	1.27
TRINITY_DN7593_c0_g2	C2C2	4.72	5.04	10.76	14.4	31.11	24.27
TRINITY_DN7680_c1_g3	C2C2	1.13	0.56	1.14	2.71	4.37	9.71
TRINITY_DN7688_c0_g1	C2C2	32.79	4.25	0.32	0.07	0.06	0
TRINITY_DN7748_c0_g1	C2C2	1.55	6.41	9.1	2.56	1.27	14.7
TRINITY_DN7750_c0_g1	C2C2	33.88	178.47	115.4	44.37	15.49	60.44
TRINITY_DN7810_c0_g1	C2C2	35.48	44.51	7.63	11.52	25.81	10.72
TRINITY_DN7897_c0_g2	C2C2	57.35	145.82	87.11	40.74	21.2	55.37
TRINITY_DN8702_c0_g1	C2C2	8.78	2.62	4.15	2.98	1.84	6.82
TRINITY_DN8702_c0_g2	C2C2	30.75	5.42	6.09	10.63	9.3	4.52
TRINITY_DN8702_c1_g1	C2C2	11.98	2.05	1.11	0.33	0.56	0.91
TRINITY_DN8710_c0_g1	C2C2	124.04	172.66	100.76	53.09	4.19	12.6
TRINITY_DN8961_c0_g1	C2C2	12.86	2.07	0.48	1.62	0.41	0.27
TRINITY_DN9298_c0_g1	C2C2	35.71	55.97	47.23	48.2	42.91	96.42
TRINITY_DN996_c0_g1	C2C2	17.7	2.28	2.3	173.25	197.87	11.49
TRINITY_DN13542_c0_g1	C2H2	1.85	1.22	1.43	1.38	0.31	1.43
TRINITY_DN15873_c0_g2	C2H2	0	0	0	0	6.92	0.24
TRINITY_DN16402_c0_g1	C2H2	0	0	0	0	3.89	0
TRINITY_DN18253_c0_g2	C2H2	71.04	17.85	36.19	38.2	6.31	18.15
TRINITY_DN2292_c0_g2	C2H2	13.88	10.99	4.57	8.41	4.83	4.37
TRINITY_DN23807_c0_g2	C2H2	0	0	0	0	2.63	0
TRINITY_DN27972_c0_g1	C2H2	0	0	0	0	3.42	0
TRINITY_DN27980_c0_g1	C2H2	0	0	0	0	8.48	0
TRINITY_DN28219_c0_g1	C2H2	0	0	0	0	5.24	0
TRINITY_DN5562_c0_g1	C2H2	5.25	24	13.53	5.1	2.97	7.53
TRINITY_DN5562_c1_g1	C2H2	5.09	27.84	25.71	9.38	8.96	16.34
TRINITY_DN8398_c0_g1	C2H2	32.91	20.44	27.24	23.37	14.27	38.39
TRINITY_DN9394_c0_g1	C2H2	15.99	11.26	13.91	16.81	3.66	9.85
TRINITY_DN9394_c0_g2	C2H2	13.9	4.21	7.62	15.55	12.45	6.34
TRINITY_DN9961_c0_g2	C2H2	0	11.53	25.36	0.06	0.14	38.81
TRINITY_DN9961_c0_g3	C2H2	2.58	0.18	0	3.63	0.75	0.23
TRINITY_DN10452_c0_g1	C3H	21.09	6.87	5.56	16.72	16.95	5.53
TRINITY_DN11353_c0_g1	C3H	1.96	2.48	1.16	3	2.06	0.29
TRINITY_DN12280_c0_g1	C3H	6.82	6.82	3.08	1.51	0.4	0.29
TRINITY_DN1375_c0_g1	C3H	21.87	12.78	2.96	3.52	1.08	0.86
TRINITY_DN15520_c0_g1	C3H	0	0	0	0.11	8.83	0.29
TRINITY_DN2330_c0_g1	C3H	48.71	30.12	17.83	25.82	7.45	3.3
TRINITY_DN2330_c0_g3	C3H	26.94	33.47	16.49	5.76	0.57	1.07
TRINITY_DN3183_c0_g1	C3H	29.49	21.57	12.45	19.65	17.56	10.69
TRINITY_DN38434_c0_g1	C3H	27.98	61.75	15.69	4.03	0.88	7.45
TRINITY_DN6729_c0_g2	C3H	29.47	23.99	10.8	7.99	2.45	3.02
TRINITY_DN6877_c0_g1	C3H	51.05	60.64	24.4	10.43	3.45	7.55
TRINITY_DN7634_c0_g2	C3H	21.55	16.3	9.14	16.18	9.27	3.63
TRINITY_DN7926_c0_g1	C3H	45.27	25.75	18.42	27.8	10.1	8.6
TRINITY_DN8072_c0_g1	C3H	29.49	23.26	10.09	15.6	10.14	8.55
TRINITY_DN8286_c0_g3	C3H	34.99	42.75	26.83	24.89	17.14	8.97
TRINITY_DN8286_c0_g6	C3H	26.61	27.96	12.38	12.49	5.57	2.45
TRINITY_DN9784_c0_g2	C3H	39.28	29.93	14.8	11.86	2.32	1.55
TRINITY_DN18974_c0_g3	CAMTA	2.74	14.29	6.83	1.27	1.4	0
TRINITY_DN12863_c0_g2	CPP	6.29	4.29	2.9	4.38	4.07	2.5
TRINITY_DN13015_c0_g1	CPP	5.25	13.18	4.2	0.99	0.34	0.78
TRINITY_DN15872_c0_g1	CPP	2.78	0.39	0.09	1.68	1.92	0.39
TRINITY_DN5493_c0_g1	CPP	13.69	8.28	3.98	8.04	4.23	1.85
TRINITY_DN5493_c0_g2	CPP	21.69	5.24	0.32	0.46	0	0
TRINITY_DN7660_c0_g1	CPP	8.01	1.62	0.38	0.05	0	0
TRINITY_DN8579_c0_g1	CPP	7.47	3.16	3.21	7.14	10.24	2.72
TRINITY_DN10150_c0_g1	E2F/DP	10.43	6.55	8.09	3.92	1.25	4.68
TRINITY_DN8611_c0_g1	E2F/DP	26.64	9.13	0.04	0.94	0.32	0.2
TRINITY_DN9290_c0_g1	E2F/DP	4.74	2.94	7.25	6.51	7.34	17.57
TRINITY_DN22276_c0_g3	EIL	1.28	1.79	6.8	1.11	2.77	13.74
TRINITY_DN951_c0_g1	EIL	22.76	51	156.3	109.38	99.33	247.77
TRINITY_DN951_c0_g2	EIL	55.51	48.63	123.4	113.63	82.61	188.36
TRINITY_DN14190_c0_g1	FAR1	6.73	7.18	7.59	4.62	1.91	7.88
TRINITY_DN5759_c0_g1	FAR1	134.68	285.24	422.94	256.14	41.32	105.63
TRINITY_DN7779_c0_g1	FAR1	2.34	2.7	6.1	7.52	11.01	13.89
TRINITY_DN7894_c0_g1	FAR1	23.69	14.6	12.05	17.15	9.59	7.75
TRINITY_DN4161_c0_g1	GeBP	24.44	12.47	3.91	16.21	17.14	10.67
TRINITY_DN5163_c0_g1	GeBP	17.11	14.7	45.49	22.29	35.58	41.64
TRINITY_DN7273_c0_g1	GeBP	27.35	15.78	15.44	34.07	56.07	21.14
TRINITY_DN11422_c0_g1	GRAS	13.26	16.86	22.67	20.69	8.66	12.35
TRINITY_DN1153_c0_g1	GRAS	3.25	14.96	11.12	12.55	8.97	7.64
TRINITY_DN14895_c0_g1	GRAS	3.37	5.07	7.02	3.93	4.48	16.87
TRINITY_DN15403_c0_g1	GRAS	19.93	4.39	1.65	8.9	5.08	2.86
TRINITY_DN15623_c0_g1	GRAS	7.62	2.71	0.51	0.65	0.16	0
TRINITY_DN17786_c0_g1	GRAS	41.43	22.69	56.89	202.74	100.7	49.55
TRINITY_DN1_c0_g1	GRAS	11.77	13.03	27.43	31.82	33.6	48.91
TRINITY_DN20260_c0_g1	GRAS	27.18	8.11	0	0.57	0.02	0.04
TRINITY_DN2437_c0_g1	GRAS	25.6	53.25	31.02	21.13	23.19	6
TRINITY_DN2555_c0_g1	GRAS	49	8.98	6.05	9.16	5.04	4.19
TRINITY_DN2555_c0_g2	GRAS	19.7	3.25	0.93	7.15	1.74	0.47
TRINITY_DN25608_c0_g2	GRAS	0	1.12	5.13	7.09	5.8	16.09
TRINITY_DN34_c0_g1	GRAS	28.23	11.15	5.29	26.49	20.32	3.06
TRINITY_DN34_c0_g2	GRAS	34.17	6.97	6.25	26.43	24.46	7.16
TRINITY_DN3904_c0_g3	GRAS	14.86	23.86	48.27	47.58	33.98	32.84
TRINITY_DN6665_c0_g2	GRAS	1.31	2.25	3.29	1.13	3.93	3.73
TRINITY_DN6665_c0_g3	GRAS	0.78	0.41	1.41	4.9	5.46	5.54
TRINITY_DN6993_c0_g1	GRAS	7.5	8.11	3.43	1.43	4.45	0.34
TRINITY_DN6993_c0_g3	GRAS	4.73	7.26	2	0.82	2.65	0.41
TRINITY_DN6993_c1_g1	GRAS	33.23	91.42	72.17	20.89	3.57	15.87
TRINITY_DN7837_c0_g1	GRAS	6.27	6.3	34.59	32.92	38.41	31.14
TRINITY_DN7976_c0_g1	GRAS	97.6	51.83	50.24	117.94	46.87	40.58
TRINITY_DN8338_c0_g1	GRAS	10.33	17.13	14.32	8.71	2.42	8.04
TRINITY_DN8935_c0_g1	GRAS	43.74	60.04	75.6	121.26	146.77	106.73
TRINITY_DN9195_c0_g1	GRAS	7.71	12.05	19.21	16.24	11.94	14.08
TRINITY_DN9439_c0_g1	GRAS	9.06	14.47	14.73	8.28	3.62	13.54
TRINITY_DN9681_c0_g1	GRAS	0	15.85	4.76	0.09	0.44	11.16
TRINITY_DN11838_c0_g1	GRF	2.46	0.65	0.79	0.72	1.49	2.83
TRINITY_DN11838_c1_g1	GRF	9.69	20.27	3.78	1.37	0	0.08
TRINITY_DN19472_c0_g2	GRF	2.39	3.8	0.55	0	0	0
TRINITY_DN22097_c0_g2	GRF	0.44	4.93	0	0	0	0
TRINITY_DN4082_c0_g1	GRF	68.64	54.3	21.36	9.42	0.71	3.22
TRINITY_DN4114_c0_g1	GRF	13.03	6.06	0.75	0.56	0.18	0.52
TRINITY_DN4114_c0_g3	GRF	1.67	1.02	0	0	0	0
TRINITY_DN5918_c0_g1	GRF	6.52	7.71	22.18	11.39	0.92	5.66
TRINITY_DN8321_c0_g1	GRF	27.38	10.82	8.4	13.48	10.85	19.87
TRINITY_DN8412_c0_g2	GRF	21.9	7.71	3.83	3.6	3.46	1.83
TRINITY_DN10553_c0_g1	HSF	0.37	0.81	2.58	1.69	4.23	6.12
TRINITY_DN12507_c0_g1	HSF	0	0.15	0.82	12.11	12.94	13.13
TRINITY_DN17206_c0_g1	HSF	8.94	0.12	0	0	0	0
TRINITY_DN19763_c1_g1	HSF	0	0	2.17	0.21	2.62	3.55
TRINITY_DN2579_c0_g1	HSF	2.84	14.9	3.76	16.36	95.73	22.89
TRINITY_DN27076_c0_g1	HSF	0.52	0	0.17	0.46	1.19	3.72
TRINITY_DN37563_c0_g1	HSF	0.68	1.23	0.3	1.55	3.07	0.55
TRINITY_DN5664_c0_g1	HSF	9.86	1.33	1.34	6.63	39.51	3.27
TRINITY_DN5777_c0_g2	HSF	1.6	1.56	2.2	0.86	1.35	0.18
TRINITY_DN5820_c0_g1	HSF	24.21	28	14.52	50.13	167.01	61.07
TRINITY_DN6428_c0_g1	HSF	10.94	6.79	2.84	7.84	4.15	1.83
TRINITY_DN6832_c0_g1	HSF	17.35	20.45	17.97	35.75	37.33	24.98
TRINITY_DN6903_c0_g2	HSF	24.44	125.2	3.93	2.77	108.13	5.23
TRINITY_DN6903_c0_g3	HSF	0.84	2.26	1.28	5.91	9.36	0.38
TRINITY_DN9077_c0_g1	HSF	30.05	24.14	15.88	26.35	38.31	29.85
TRINITY_DN10486_c0_g1	LBD (AS2/LOB)	13.66	41	6.06	1.71	0.39	0.57
TRINITY_DN1066_c0_g1	LBD (AS2/LOB)	34.43	22.09	14.02	20.59	12.4	5.5
TRINITY_DN1254_c0_g1	LBD (AS2/LOB)	10.96	62.54	19.37	4.18	3.74	8.16
TRINITY_DN13740_c0_g1	LBD (AS2/LOB)	6.86	21.43	44.73	11.81	3.81	15.88
TRINITY_DN22449_c0_g1	LBD (AS2/LOB)	0	0	0	0	3.15	0
TRINITY_DN25172_c0_g1	LBD (AS2/LOB)	0.24	11.11	2.73	0.46	0.68	2.21
TRINITY_DN26342_c0_g3	LBD (AS2/LOB)	1.17	0	0.6	0.63	0	4.43
TRINITY_DN29530_c0_g1	LBD (AS2/LOB)	0.2	11.51	5.48	0.53	0.36	1.52
TRINITY_DN31344_c0_g1	LBD (AS2/LOB)	7.25	0.91	0.21	11.71	8.47	0.55
TRINITY_DN36589_c0_g1	LBD (AS2/LOB)	0	0	0.34	0	0	6.29
TRINITY_DN41895_c0_g1	LBD (AS2/LOB)	0	0	2.94	0	0	0.8
TRINITY_DN4204_c0_g1	LBD (AS2/LOB)	0.43	0.54	3.95	58.79	47.19	46.12
TRINITY_DN4497_c0_g2	LBD (AS2/LOB)	181.83	87.08	146.93	226.56	98.44	43.16
TRINITY_DN6260_c0_g1	LBD (AS2/LOB)	85.22	61.41	660.06	443.85	290.81	748.27
TRINITY_DN6423_c0_g1	LBD (AS2/LOB)	7.7	19.97	20.22	16.7	12.46	20.54
TRINITY_DN7188_c0_g1	LBD (AS2/LOB)	109.16	0	0	4.66	1.13	0
TRINITY_DN7188_c0_g2	LBD (AS2/LOB)	35.21	0	0.09	0	0	0
TRINITY_DN8240_c0_g1	LBD (AS2/LOB)	21.11	25.69	9.76	17.66	10.58	9.52
TRINITY_DN10563_c1_g2	LOB	3.02	19.7	7.93	4.02	1.24	2.58
TRINITY_DN11049_c0_g1	LOB	0	45.92	9.9	0	0	0.34
TRINITY_DN11293_c1_g1	LOB	0	6.66	6.71	0.1	0	1.61
TRINITY_DN11894_c0_g1	LOB	0.73	7.77	5.1	0.33	0.22	14.15
TRINITY_DN13652_c0_g1	LOB	2.15	0.26	0.88	0.84	0	2.81
TRINITY_DN16236_c0_g1	LOB	0	0	0.63	14.57	0.25	12.99
TRINITY_DN24184_c0_g4	LOB	0.41	6.88	9.59	0.11	0.38	0.83
TRINITY_DN25834_c0_g1	LOB	16.4	4.91	0.37	0.29	0	0
TRINITY_DN28149_c0_g1	LOB	2.26	4.7	0.1	0	0.19	0.18
TRINITY_DN3376_c0_g1	LOB	3.28	0.26	6.78	21.98	68.92	64.83
TRINITY_DN34789_c0_g1	LOB	0	2.67	1.49	0.18	0	0
TRINITY_DN6979_c0_g1	LOB	15.83	18.24	1.32	1.16	32.5	6.88
TRINITY_DN7000_c0_g1	LOB	1.16	10.49	88.34	32.04	28.28	127.98
TRINITY_DN13327_c0_g1	MADS	3.4	4.58	5.95	6.61	2.34	7.59
TRINITY_DN16133_c0_g1	MADS	2.09	0.44	0.91	5.18	0.35	0.13
TRINITY_DN17764_c0_g2	MADS	5.89	1.12	16.25	113.77	97.9	17.29
TRINITY_DN20035_c0_g2	MADS	0.38	0.85	0	0	2.42	1.02
TRINITY_DN26236_c1_g1	MADS	0.13	3.61	0.13	0	0	0.47
TRINITY_DN28752_c0_g1	MADS	22.18	5.89	0.89	0.32	0	0.11
TRINITY_DN2901_c0_g1	MADS	14.99	107.78	161.27	43.59	20.85	90.77
TRINITY_DN2901_c0_g2	MADS	27.48	63.54	26.28	35.61	20.4	7.18
TRINITY_DN32371_c0_g1	MADS	2.46	0	0.18	0.76	0	0
TRINITY_DN3656_c0_g1	MADS	19.04	3.25	6.62	62.02	78.57	27.4
TRINITY_DN39511_c0_g1	MADS	8.16	0.43	0	0	0	0
TRINITY_DN41485_c0_g1	MADS	0	0.3	0.17	0.18	2.9	2.7
TRINITY_DN4764_c0_g1	MADS	1.11	2.06	14.94	10.07	1.75	13.49
TRINITY_DN6084_c0_g1	MADS	3.99	3.92	7.59	4.49	3.33	6.55
TRINITY_DN6136_c0_g1	MADS	209.77	484.28	235.53	44.3	0.27	1.12
TRINITY_DN10034_c0_g1	MYB_superfamily	7.23	6.56	6.45	5.45	2.4	2.17
TRINITY_DN10335_c0_g2	MYB_superfamily	4.53	2.8	1.49	43.59	25.85	3.44
TRINITY_DN10364_c0_g2	MYB_superfamily	6.54	8	3.55	3.13	2.9	13.87
TRINITY_DN10421_c0_g1	MYB_superfamily	1.92	5.67	2.95	1.7	7.24	2.74
TRINITY_DN10717_c0_g1	MYB_superfamily	0.84	0.52	0.5	0.65	3.55	1.1
TRINITY_DN10717_c0_g2	MYB_superfamily	0.77	0.74	0.59	0.57	2.89	0.64
TRINITY_DN11372_c0_g2	MYB_superfamily	3.96	4.04	2.66	4.28	6.24	5.89
TRINITY_DN11372_c0_g3	MYB_superfamily	7.68	10.6	17.04	12.71	10.88	19.33
TRINITY_DN11698_c0_g1	MYB_superfamily	0.4	0.31	0.53	2.7	3.28	0.78
TRINITY_DN11905_c0_g1	MYB_superfamily	4.26	13.49	2.04	0.1	0	0
TRINITY_DN11982_c0_g1	MYB_superfamily	4.12	8.1	8.63	4.78	1.16	6.96
TRINITY_DN12044_c2_g1	MYB_superfamily	10.33	9.8	2.58	3.15	2.85	5.44
TRINITY_DN12070_c1_g1	MYB_superfamily	2.04	14.94	8.88	1.03	0.19	2.18
TRINITY_DN12139_c0_g1	MYB_superfamily	1.15	0.7	0.98	6.4	1.51	1.43
TRINITY_DN12139_c0_g2	MYB_superfamily	7.13	1.97	4.21	3.13	0.46	1.98
TRINITY_DN12290_c0_g1	MYB_superfamily	39.98	28.64	10.82	11.95	1.78	1.57
TRINITY_DN12290_c0_g4	MYB_superfamily	26.68	15.33	5.18	7.27	2.54	1.88
TRINITY_DN12487_c0_g1	MYB_superfamily	13.79	64.12	39.21	6.45	12.65	48.01
TRINITY_DN12951_c0_g1	MYB_superfamily	7.99	2.21	3.89	2.86	5.72	4.99
TRINITY_DN13293_c0_g1	MYB_superfamily	0.97	1.56	31.14	27.71	25.74	35.85
TRINITY_DN1338_c0_g1	MYB_superfamily	1.95	0.19	1.25	21.27	24.08	1.65
TRINITY_DN1338_c1_g1	MYB_superfamily	2.99	39.98	13.62	15.74	10.1	7.78
TRINITY_DN13450_c0_g1	MYB_superfamily	3.31	2.15	1.36	0.1	1.65	0
TRINITY_DN13470_c0_g1	MYB_superfamily	0	0.57	5.31	0	0	0.38
TRINITY_DN13514_c0_g1	MYB_superfamily	4.81	1.9	0.71	2.31	4.15	0.43
TRINITY_DN13574_c0_g3	MYB_superfamily	52.82	22.45	22.54	28.15	12.38	14.54
TRINITY_DN1368_c0_g1	MYB_superfamily	113.96	151.18	139.42	121.96	43.46	53.54
TRINITY_DN13898_c0_g1	MYB_superfamily	16.27	1.28	0	0	0	0
TRINITY_DN13_c0_g1	MYB_superfamily	74.81	18.81	30.84	25.08	12.1	26.82
TRINITY_DN1401_c0_g1	MYB_superfamily	4.17	118.8	61.61	2.62	0	1.64
TRINITY_DN14031_c1_g1	MYB_superfamily	0	1.04	7.29	0.89	6.16	4.17
TRINITY_DN14056_c0_g1	MYB_superfamily	0.36	0.08	0.94	0	0.38	5.79
TRINITY_DN14276_c0_g1	MYB_superfamily	4.6	0	0	0.87	0	0
TRINITY_DN14278_c0_g1	MYB_superfamily	0	0.19	1.86	3.32	17.52	37.94
TRINITY_DN1435_c0_g2	MYB_superfamily	11.99	9.22	13.18	5.17	1.36	2.89
TRINITY_DN14387_c0_g1	MYB_superfamily	0.79	2.2	1.45	0.1	0.42	0.25
TRINITY_DN14694_c0_g3	MYB_superfamily	0.08	0.07	1.14	0.7	4.76	8.82
TRINITY_DN146_c0_g1	MYB_superfamily	26.84	88.66	31.46	3.74	0.14	1.62
TRINITY_DN1550_c0_g1	MYB_superfamily	3.14	30.32	7.53	1.41	0.41	2.48
TRINITY_DN1580_c0_g1	MYB_superfamily	7.7	4.19	1.9	6.15	9.27	3.95
TRINITY_DN1717_c0_g1	MYB_superfamily	13.79	44.56	29.66	14.21	7.16	4.19
TRINITY_DN17622_c0_g1	MYB_superfamily	6.68	0.1	0	2.39	0	0
TRINITY_DN17988_c0_g1	MYB_superfamily	14.66	38.43	69.74	60.14	59.76	67.27
TRINITY_DN1825_c0_g1	MYB_superfamily	11.93	23.1	35.26	56.43	63.13	58.16
TRINITY_DN190_c1_g1	MYB_superfamily	17.4	29.49	7.64	4.01	11.86	11.25
TRINITY_DN1937_c0_g1	MYB_superfamily	6.37	6.17	54.51	31.06	24.51	78.38
TRINITY_DN19428_c0_g1	MYB_superfamily	20.08	12.46	2.51	2.9	2.83	2.13
TRINITY_DN2069_c1_g1	MYB_superfamily	43.44	60.61	256.01	40.64	13.32	129.18
TRINITY_DN21031_c0_g1	MYB_superfamily	0	0	0	0	5.64	0.07
TRINITY_DN21086_c0_g1	MYB_superfamily	0.25	0.45	2.87	0	0.08	0.08
TRINITY_DN2119_c0_g1	MYB_superfamily	63.84	72.15	197.22	182.69	108.28	134.41
TRINITY_DN22131_c0_g1	MYB_superfamily	45.31	15.91	49.87	26.42	8.56	21.64
TRINITY_DN2345_c0_g1	MYB_superfamily	26.6	56.49	21.74	6.63	0.35	1.02
TRINITY_DN2372_c0_g1	MYB_superfamily	0.16	0	0.32	3.94	8.94	22.28
TRINITY_DN2372_c1_g1	MYB_superfamily	0.4	8.5	1.69	0.61	1.87	44.39
TRINITY_DN24061_c0_g1	MYB_superfamily	0	1.67	5.21	0	0	0.12
TRINITY_DN25293_c0_g2	MYB_superfamily	0	0	0	3.29	1.7	0
TRINITY_DN26628_c0_g1	MYB_superfamily	0.86	0	0.12	2.77	0	0.33
TRINITY_DN28092_c0_g1	MYB_superfamily	2.9	8.55	19.53	0.31	0.78	1.03
TRINITY_DN2816_c0_g1	MYB_superfamily	104.4	75.87	23.51	80.71	257.05	77.43
TRINITY_DN2860_c1_g1	MYB_superfamily	16.63	20.72	3.18	2.32	1.88	0.42
TRINITY_DN2862_c0_g2	MYB_superfamily	138.23	152.64	92.1	81.16	23.28	28.06
TRINITY_DN2868_c0_g1	MYB_superfamily	45.03	40.37	130.89	291.71	341.55	173.07
TRINITY_DN28733_c0_g1	MYB_superfamily	0	0.7	0.7	0.23	2.59	2.16
TRINITY_DN2878_c0_g1	MYB_superfamily	77.53	2.51	1.25	11.01	0.26	0.51
TRINITY_DN2987_c0_g1	MYB_superfamily	23.07	29.35	26.12	17.93	16.45	8.97
TRINITY_DN31466_c0_g1	MYB_superfamily	2.13	1.08	0.78	0.9	0.78	0.38
TRINITY_DN31533_c0_g1	MYB_superfamily	9.88	4.28	3.89	4.83	0	0.16
TRINITY_DN31913_c0_g1	MYB_superfamily	0	0	0	0.26	3.08	0
TRINITY_DN32167_c0_g2	MYB_superfamily	32.9	67.15	37.7	13.91	3.54	8.38
TRINITY_DN3228_c0_g1	MYB_superfamily	67.49	52.46	125.52	112.98	33.52	33.56
TRINITY_DN3472_c0_g1	MYB_superfamily	25.23	19.75	81.3	159.57	49.08	46.77
TRINITY_DN36505_c0_g1	MYB_superfamily	24.5	12.31	10.83	5.01	1.45	3.19
TRINITY_DN3794_c0_g1	MYB_superfamily	9.95	19.3	14.19	14.44	2.01	2.03
TRINITY_DN41022_c0_g1	MYB_superfamily	0	1.97	9.16	0.6	0	1.46
TRINITY_DN475_c1_g2	MYB_superfamily	72.55	105.87	88.09	33.53	6.93	41.53
TRINITY_DN4836_c0_g1	MYB_superfamily	5.51	7.83	33.34	47.97	90.32	101.48
TRINITY_DN4956_c0_g1	MYB_superfamily	53.86	45.75	22.44	29.76	27.69	22.77
TRINITY_DN5333_c0_g1	MYB_superfamily	9.73	9.3	4.2	11.43	10.59	12.64
TRINITY_DN5558_c0_g2	MYB_superfamily	41.6	27.55	51.32	96.38	119.62	149.09
TRINITY_DN6054_c0_g1	MYB_superfamily	0	14.36	17.55	0.12	0	26.28
TRINITY_DN6054_c0_g2	MYB_superfamily	0	15.22	5.59	0	0	0
TRINITY_DN6250_c0_g1	MYB_superfamily	34.44	19.63	5.95	10.24	2.03	2.47
TRINITY_DN6255_c0_g1	MYB_superfamily	1.73	5.3	44.36	20.7	15.28	77.91
TRINITY_DN6275_c0_g1	MYB_superfamily	21.39	4.12	3.87	22.17	8.61	3.79
TRINITY_DN629_c0_g1	MYB_superfamily	7.41	22.05	11.07	21.67	15.87	9.43
TRINITY_DN629_c0_g2	MYB_superfamily	0.32	0.05	3.79	0.11	0.2	0.77
TRINITY_DN629_c1_g1	MYB_superfamily	60.98	87.99	150.53	185.78	82.96	87.21
TRINITY_DN6342_c0_g1	MYB_superfamily	72.17	42.56	5.46	16.31	4.52	1.88
TRINITY_DN6483_c0_g1	MYB_superfamily	25.81	21.83	62.39	33.19	19.13	55.95
TRINITY_DN6483_c0_g2	MYB_superfamily	11.86	17.56	10.26	2.71	0.28	6.92
TRINITY_DN6685_c0_g1	MYB_superfamily	113.77	22.17	5.52	62.11	1.14	0.16
TRINITY_DN6785_c0_g1	MYB_superfamily	27.88	60.93	311.2	352.81	223.27	287.79
TRINITY_DN6913_c0_g1	MYB_superfamily	48.08	3.28	1.22	0.42	0	0
TRINITY_DN7330_c0_g1	MYB_superfamily	22.03	19.05	13.85	5.98	1.05	3.72
TRINITY_DN7440_c0_g1	MYB_superfamily	8.72	2.67	1.86	7.06	0.83	0.23
TRINITY_DN7555_c0_g2	MYB_superfamily	25.57	87.37	57.54	27.76	7.85	22.86
TRINITY_DN7734_c1_g2	MYB_superfamily	18.78	20.58	39.82	91.29	96.87	31.2
TRINITY_DN7947_c0_g1	MYB_superfamily	0.98	4.22	8.43	38.82	58.17	15.79
TRINITY_DN7994_c0_g1	MYB_superfamily	20.37	9.46	13.02	5.85	2.33	12.48
TRINITY_DN8224_c0_g1	MYB_superfamily	25.35	16.78	3.55	0.69	0.42	8.33
TRINITY_DN8296_c0_g1	MYB_superfamily	57.78	33.8	23.66	42.05	26.54	21.83
TRINITY_DN8450_c0_g1	MYB_superfamily	54.23	8.32	5.66	10.01	1.8	1.71
TRINITY_DN8459_c0_g1	MYB_superfamily	13.14	16.31	14.64	17.21	18.67	7.45
TRINITY_DN8472_c0_g1	MYB_superfamily	1.59	0.07	0.82	1.38	9.08	37.06
TRINITY_DN8630_c0_g1	MYB_superfamily	52.83	44.12	30.89	34.82	21.94	24.62
TRINITY_DN8738_c0_g1	MYB_superfamily	55	25.1	42.92	84.44	64.25	50.11
TRINITY_DN8738_c1_g1	MYB_superfamily	40.62	18.13	8.94	8.87	1.97	1.67
TRINITY_DN8830_c0_g1	MYB_superfamily	12.03	8.9	8.05	6.17	3.16	16.62
TRINITY_DN897_c0_g1	MYB_superfamily	4.42	80.96	62.18	39.88	32.91	141.57
TRINITY_DN9051_c0_g2	MYB_superfamily	23.06	11.64	63.04	45.97	24.67	55.7
TRINITY_DN9432_c0_g1	MYB_superfamily	26.5	48.21	32.09	9.46	10.73	39.63
TRINITY_DN9478_c0_g1	MYB_superfamily	24.22	147.86	52.17	10.93	0.3	2.14
TRINITY_DN9788_c0_g1	MYB_superfamily	20.67	2.42	4.23	5.68	0.82	1.53
TRINITY_DN9788_c0_g2	MYB_superfamily	30.16	18.8	22.53	7.74	1.28	2.11
TRINITY_DN10830_c0_g1	NAC	6.95	0.99	0.93	3	0.16	0
TRINITY_DN10830_c1_g1	NAC	9.5	2.1	1.1	3.03	0.21	0.03
TRINITY_DN10922_c0_g1	NAC	3.41	6.82	3.06	0.51	0.06	1.33
TRINITY_DN10924_c0_g1	NAC	25.85	2.97	1.29	0.62	0	0
TRINITY_DN11315_c0_g1	NAC	3.08	3.77	8.14	3.95	3.76	2.53
TRINITY_DN11605_c0_g1	NAC	0.05	0.3	0.29	3.38	8.48	4.76
TRINITY_DN11605_c1_g1	NAC	1.08	0	1.08	10.98	2.04	15.29
TRINITY_DN11622_c0_g1	NAC	15.07	9.49	11.04	26.75	15.01	9.12
TRINITY_DN11707_c0_g1	NAC	28.89	7.01	2.66	4.72	1.38	4.41
TRINITY_DN1208_c0_g1	NAC	42.33	21.58	157.99	163.48	174.22	232.33
TRINITY_DN12885_c0_g1	NAC	2.44	3.36	1.08	0.95	0.04	0.11
TRINITY_DN12885_c1_g2	NAC	2.07	3.33	0.07	0.32	0	0.27
TRINITY_DN12885_c1_g3	NAC	4.47	1.35	0	0	0	0
TRINITY_DN12999_c0_g1	NAC	5.66	1.67	0.37	0.1	0.65	0.08
TRINITY_DN13680_c0_g2	NAC	17.64	27.62	234.8	101.88	212.64	706.64
TRINITY_DN1478_c0_g1	NAC	5.44	4.13	6.23	12.66	4.65	77.45
TRINITY_DN1539_c0_g1	NAC	42.06	30.87	31.45	37.43	25.22	59.75
TRINITY_DN19705_c0_g1	NAC	1.44	2.4	0.76	0.09	0.04	0
TRINITY_DN20307_c0_g1	NAC	1.3	3.59	0.92	0	0.28	0.73
TRINITY_DN21108_c0_g1	NAC	0	0	0.14	0	0.65	13.67
TRINITY_DN21210_c0_g1	NAC	14.61	20.29	15.68	10.38	3.58	6.48
TRINITY_DN21210_c1_g1	NAC	4.62	2.18	0.96	1.7	0.31	0.45
TRINITY_DN2210_c0_g1	NAC	62.94	11.6	3.29	5.23	2.76	2.4
TRINITY_DN24584_c0_g1	NAC	0.28	0.32	0.07	0.61	2.08	1.46
TRINITY_DN24589_c0_g1	NAC	0.89	3.39	0.45	0.36	0	0.1
TRINITY_DN2520_c0_g1	NAC	0	0	6.55	0.07	8.27	241.26
TRINITY_DN2538_c0_g1	NAC	26.47	10.14	3.56	14.86	18.89	78.53
TRINITY_DN2538_c1_g1	NAC	12.68	4.62	4.31	39.59	51.12	47.7
TRINITY_DN2623_c0_g1	NAC	2.68	4.74	19.25	30.17	29.04	125.66
TRINITY_DN2639_c0_g1	NAC	7.82	82.37	109.64	72.67	54.79	178.55
TRINITY_DN2639_c0_g2	NAC	0.75	3.78	7.95	5.52	2.09	10.18
TRINITY_DN28672_c0_g1	NAC	0.84	3.14	0.61	0.65	0.56	0
TRINITY_DN2887_c0_g1	NAC	67.24	50.17	121	252.52	316.26	220.62
TRINITY_DN3153_c0_g1	NAC	22.3	3.86	1.22	28.7	26.7	1.02
TRINITY_DN3153_c0_g2	NAC	3.32	6.89	28.11	8.62	7.35	18.73
TRINITY_DN31746_c0_g1	NAC	0	0.11	3.69	0.96	1.29	4.14
TRINITY_DN36375_c0_g1	NAC	9.08	3.36	0	0	0.69	0.96
TRINITY_DN37528_c0_g1	NAC	4.86	1.24	0.66	1.09	0.06	0.11
TRINITY_DN3756_c0_g1	NAC	0.78	35.67	37	1.18	0.86	17.22
TRINITY_DN39912_c0_g1	NAC	0	0.19	0.16	0	2.25	2.87
TRINITY_DN41180_c0_g1	NAC	9.72	1.8	0.22	0.08	0	0
TRINITY_DN436_c0_g1	NAC	0.06	0.45	6.28	0.72	4	96.82
TRINITY_DN4621_c0_g1	NAC	14.28	34.01	24.65	24.78	100.76	41.87
TRINITY_DN4779_c0_g1	NAC	17.37	2.58	1.42	4.26	1.31	2.02
TRINITY_DN5930_c0_g1	NAC	5.07	0.4	12.38	122.3	73.13	143.8
TRINITY_DN6387_c0_g2	NAC	2	1.68	2.56	14.47	60.39	27.32
TRINITY_DN6869_c0_g1	NAC	0.16	0.07	1.42	6.25	6.36	2.91
TRINITY_DN7092_c0_g3	NAC	0.34	0.35	1.25	0.51	12.14	119.59
TRINITY_DN7236_c0_g1	NAC	21.34	8.33	3.16	4.62	3.59	8.84
TRINITY_DN8753_c0_g1	NAC	0	0.43	0.27	0.22	14.49	220.02
TRINITY_DN9017_c0_g1	NAC	9.8	9.56	4.7	4.66	3.06	2.56
TRINITY_DN9074_c0_g1	NAC	4.49	1.97	0.66	0.23	2.24	0.96
TRINITY_DN9184_c0_g1	NAC	1.18	1.06	0.93	1.91	5.77	7.07
TRINITY_DN14876_c0_g1	NF-Y	2.24	1.3	1.24	3.15	1.93	1.66
TRINITY_DN4379_c0_g1	NF-Y	9.99	9.88	7.06	6.26	0.99	1.87
TRINITY_DN9817_c0_g1	NF-Y	2.87	2.82	2.92	1.47	0.67	2.64
TRINITY_DN11859_c0_g1	Nin-like	3	1.51	1.41	5.2	4.49	3.42
TRINITY_DN17191_c0_g1	Nin-like	22.66	9.21	5.58	7.53	5	3.65
TRINITY_DN2238_c0_g1	Nin-like	7.67	9.22	11.33	8.46	20.86	10.07
TRINITY_DN8912_c0_g1	Nin-like	1.11	3.64	6.08	4.62	2.24	7.07
TRINITY_DN9114_c0_g1	NZZ/SPL	5.79	0.44	0.25	7.98	2.81	0.68
TRINITY_DN2379_c0_g1	SBP	364.9	137.18	103.73	185.32	30.13	37.65
TRINITY_DN2483_c0_g2	SBP	2328.47	65.54	49.14	631.82	284.12	22.67
TRINITY_DN3705_c0_g1	SBP	139.25	25.93	36.91	139.26	52.82	18.86
TRINITY_DN3988_c0_g1	SBP	118.93	106.27	63.69	28.53	1.92	13.11
TRINITY_DN450_c0_g1	SBP	31.33	36.94	19.64	21.08	6.23	10.85
TRINITY_DN4854_c0_g1	SBP	4.89	27.81	7.55	5.77	1.24	1.88
TRINITY_DN4988_c1_g3	SBP	43.13	28.48	28.85	33.63	10.14	21.43
TRINITY_DN674_c0_g1	SBP	206.16	95.31	48.49	46.92	22.1	39.35
TRINITY_DN674_c0_g2	SBP	6.16	14.84	20.87	13.28	2.37	4.87
TRINITY_DN9246_c0_g1	SBP	1.64	15.28	0.68	0.1	0	0.77
TRINITY_DN9269_c0_g1	SBP	5.15	5.23	4.03	1.77	0.23	0.23
TRINITY_DN11025_c0_g1	SRS	3.11	2.85	3.8	5.04	0	4.51
TRINITY_DN11025_c0_g2	SRS	3.01	0.45	0.42	1.26	0	1.13
TRINITY_DN14646_c0_g1	SRS	43.03	0	0	11.5	2.84	0
TRINITY_DN18957_c0_g2	SRS	24.33	0.15	0.05	0.41	0.1	0.05
TRINITY_DN24210_c0_g2	SRS	38.38	1.56	0.36	1.92	0.27	0.38
TRINITY_DN37695_c0_g1	SRS	3.08	0.12	0.13	0	0	0
TRINITY_DN39921_c0_g1	SRS	1.77	0.18	0.46	3.03	0.91	1.13
TRINITY_DN4084_c0_g1	SRS	18.74	6.98	10	21.27	11.58	9.1
TRINITY_DN4084_c0_g2	SRS	1.66	12.9	18.42	2.04	0.75	24.78
TRINITY_DN10883_c0_g1	TCP	18.28	11.28	25.9	36.63	20.38	52.45
TRINITY_DN11182_c0_g1	TCP	5.58	2.91	11.58	7.93	3.2	7.03
TRINITY_DN14821_c0_g1	TCP	4.21	10.15	1.13	0.22	0.09	0
TRINITY_DN14933_c0_g1	TCP	2.98	15.38	6.72	0.95	0.93	4.79
TRINITY_DN1738_c0_g1	TCP	26.59	25.1	76.46	68.38	21.12	101.44
TRINITY_DN2014_c0_g2	TCP	1.04	0.1	0.17	4.15	15.1	0.05
TRINITY_DN28422_c0_g1	TCP	0.13	7.75	0.33	0	0	0.12
TRINITY_DN3431_c0_g1	TCP	8.29	5.41	9.51	4.9	1.85	9.59
TRINITY_DN3431_c0_g2	TCP	36.44	20.46	61.12	55.04	21.82	45.67
TRINITY_DN3673_c0_g1	TCP	15.44	144.45	37.76	8.57	0.19	10.54
TRINITY_DN380_c1_g1	TCP	12.76	7.88	5.8	4.44	0.94	1.47
TRINITY_DN38576_c0_g1	TCP	51.38	25.43	11.93	35.56	29.93	24.6
TRINITY_DN6359_c0_g2	TCP	142.87	199.79	120.07	83.44	31.88	61.79
TRINITY_DN6398_c0_g1	TCP	8.01	4.57	4.09	7.58	8.19	5.94
TRINITY_DN6398_c0_g2	TCP	7.35	4.36	22.25	12.43	6.77	18.64
TRINITY_DN6782_c0_g1	TCP	75.97	119.11	152.29	73.86	16.04	90.65
TRINITY_DN6856_c0_g1	TCP	3.89	3.38	1.74	3.67	3.51	19.4
TRINITY_DN8169_c0_g1	TCP	17.77	15.79	26.39	26.56	28.21	72.5
TRINITY_DN10103_c0_g2	Whirly	14.15	18.28	2.49	5.86	2.31	3.03
TRINITY_DN10767_c0_g1	Whirly	1.72	3.99	2.55	0.48	0.28	0.34
TRINITY_DN16104_c0_g1	Whirly	36.29	40.85	14.51	12.02	6.5	4.78
TRINITY_DN10567_c0_g1	WRKY	0.8	0.26	6.97	8.72	7.44	26.14
TRINITY_DN11200_c0_g1	WRKY	0.09	5.04	7.59	1.01	2.81	6.14
TRINITY_DN11200_c1_g1	WRKY	4.93	0	0	0	0	0
TRINITY_DN11331_c0_g1	WRKY	4.2	6.29	13.22	1.63	1.66	3.68
TRINITY_DN11444_c0_g1	WRKY	2.65	0.57	1.92	5.25	15.74	1.23
TRINITY_DN1226_c0_g1	WRKY	40.92	20.47	40.62	19.09	2.82	17.17
TRINITY_DN12402_c0_g1	WRKY	8.42	3.33	4.92	6.06	2.94	2.96
TRINITY_DN12968_c0_g1	WRKY	0.29	0.58	6.55	1.75	4.8	6.22
TRINITY_DN13009_c0_g1	WRKY	0	0.61	1.45	0	0.23	9.35
TRINITY_DN13534_c0_g1	WRKY	1.92	4.14	4.35	1.13	3.46	5.3
TRINITY_DN14636_c0_g1	WRKY	0	0.8	2.18	0.52	0.59	3.27
TRINITY_DN16217_c0_g1	WRKY	0	0.65	1.69	3.19	2.86	0.22
TRINITY_DN16385_c0_g2	WRKY	7.43	1.51	1.26	5.05	2.84	3.89
TRINITY_DN17032_c0_g1	WRKY	0.08	4.02	4.27	0.45	0.38	2.26
TRINITY_DN193_c0_g1	WRKY	20.43	18.31	62.84	34.03	24.92	48.92
TRINITY_DN2025_c0_g2	WRKY	30.99	8.99	30.41	93.03	63.02	23
TRINITY_DN20330_c0_g1	WRKY	0	0.53	15.31	0	0	1.08
TRINITY_DN2199_c0_g1	WRKY	31.99	27.34	58	106	94.16	42.9
TRINITY_DN2405_c0_g1	WRKY	0.18	5.28	36.83	4.64	7.24	97.73
TRINITY_DN2692_c0_g1	WRKY	1.96	3.49	18.48	2.27	3.85	7.51
TRINITY_DN3073_c0_g1	WRKY	15.72	6.11	9.33	26.33	39.57	51.79
TRINITY_DN3166_c0_g1	WRKY	3.41	9.53	81.55	25.83	82.71	225.64
TRINITY_DN37620_c0_g1	WRKY	0	0.1	2.95	0	0.1	1.76
TRINITY_DN38961_c0_g1	WRKY	0	0.04	0	0	0.54	9.12
TRINITY_DN406_c0_g1	WRKY	0	0.26	146.7	20.28	31.9	293.38
TRINITY_DN41621_c0_g1	WRKY	1.8	0.54	3.79	0.65	4.39	0.13
TRINITY_DN4179_c0_g1	WRKY	17.82	13.33	36.16	22.68	8.49	10.52
TRINITY_DN4374_c0_g1	WRKY	0.11	0.62	15.16	1.14	14.73	158.05
TRINITY_DN4374_c1_g1	WRKY	3.67	28.06	128	65.24	105.24	208.45
TRINITY_DN4374_c1_g2	WRKY	0.07	0.31	8.01	2.38	1.86	11.96
TRINITY_DN4848_c0_g1	WRKY	1	20.1	51.95	17.17	27.58	70.5
TRINITY_DN5095_c0_g1	WRKY	1.62	6.44	15.27	9.02	10.9	10.48
TRINITY_DN5095_c1_g1	WRKY	0.15	4.41	11.1	3.04	29.67	8.92
TRINITY_DN5658_c0_g1	WRKY	20.02	64.61	102.25	78.23	110.66	108.85
TRINITY_DN5759_c1_g1	WRKY	25.63	25.71	46.38	26.02	78.36	25.85
TRINITY_DN6367_c0_g1	WRKY	64.09	26.56	15.08	30.06	14.03	9.06
TRINITY_DN6401_c0_g1	WRKY	0.26	1.53	30.02	4.73	4.68	17.22
TRINITY_DN6893_c0_g1	WRKY	5	9.74	24.18	11.66	8.36	17.08
TRINITY_DN6893_c1_g1	WRKY	1.12	9.46	17.9	3.45	0.64	13.59
TRINITY_DN7189_c0_g1	WRKY	1.01	4.7	17.85	2.36	12.85	21.64
TRINITY_DN7760_c0_g1	WRKY	0.31	0	9.86	12.16	20.31	29.05
TRINITY_DN7839_c0_g1	WRKY	45.23	10.63	3.94	6.41	8.42	2.9
TRINITY_DN8186_c0_g1	WRKY	0	0	0.26	1.67	5.67	9.27
TRINITY_DN819_c0_g2	WRKY	10.96	2.54	7.93	39.98	17.03	6.91
TRINITY_DN8461_c0_g1	WRKY	34.15	13.44	11.91	31.28	43.45	3.74
TRINITY_DN9420_c0_g1	WRKY	1.35	2.72	29.49	14.22	20.8	77.08
TRINITY_DN9779_c1_g1	WRKY	131.4	32.63	74.44	93.13	45.32	50.32
TRINITY_DN1027_c0_g2	ZF-HD	5.16	0	179.8	146.04	45.28	60.53
TRINITY_DN29188_c0_g1	ZF-HD	0.71	6.76	0	0	0	0
TRINITY_DN32447_c0_g2	ZF-HD	0.44	3.53	0	0	0	0
TRINITY_DN36210_c0_g1	ZF-HD	0	0.9	1.61	0.43	1.2	12.94
TRINITY_DN38835_c0_g1	ZF-HD	4.3	10.26	3.67	3.28	2.37	6.21
TRINITY_DN41440_c0_g1	ZF-HD	0.08	0.07	1.41	10.17	6.91	12.84
TRINITY_DN4938_c1_g1	ZF-HD	20.46	22.57	37.19	17.82	14.55	39.19
TRINITY_DN4938_c1_g2	ZF-HD	75.64	63.73	11.96	18.51	15.23	5.81
TRINITY_DN5584_c0_g1	ZF-HD	19.72	12.79	2.74	1.5	1.66	1.96
TRINITY_DN5584_c0_g2	ZF-HD	1.88	13.82	0.1	0.41	0	0.31
TRINITY_DN7011_c0_g1	ZF-HD	10.48	68.55	386.85	418.61	325.35	461.12
TRINITY_DN8167_c0_g1	ZF-HD	109.09	78.74	13.62	39.19	21.38	15.09
