# Supplementary material for: De novo transcriptome sequencing of Impatiens uliginosa and the analysis of candidate genes related to spur development
Source: BMC Plant Biol. 2022 Dec 1;22:553. doi: 10.1186/s12870-022-03894-1 (PMC9713998; doi:10.1186/s12870-022-03894-1)
Supplement: Supplementary file 10 — Additional file 10. [file 12870_2022_3894_MOESM10_ESM.xlsx]

## Sheet:  candidate unigenes
Table S5 Candidate genes involved in spur development in I. uliginosa
Gene_id	DEC	DEB	DMC	DMB	DAC	DAB	NR description	Swiss-Prot_description	Domain	Domain description
TRINITY_DN11668_c0_g1	2098.16	9.47	85.89	5478.32	2598.43	171.68	extensin 3	------	------	------
TRINITY_DN9685_c0_g1	5025.67	12.8	184.8	9757.56	5591.97	312.49	extensin-2-like	------	------	------
TRINITY_DN2379_c0_g1	364.9	137.18	103.73	185.32	30.13	37.65	squamosa promoter-binding-like protein 16 [Camellia sinensis]	Squamosa promoter-binding-like protein 13A OS=Arabidopsis thaliana OX=3702 GN=SPL13A PE=2 SV=1;	SBP	SBP domain
TRINITY_DN2483_c0_g2	2328.47	65.54	49.14	631.82	284.12	22.67	PREDICTED: squamosa promoter-binding protein 1-like isoform X2 [Nicotiana sylvestris]	Squamosa promoter-binding protein 1 OS=Antirrhinum majus OX=4151 GN=SBP1 PE=2 SV=1;	SBP	SBP domain
TRINITY_DN3705_c0_g1	139.25	25.93	36.91	139.26	52.82	18.86	PREDICTED: squamosa promoter-binding protein 1-like [Populus euphratica]	Squamosa promoter-binding protein 2 OS=Antirrhinum majus OX=4151 GN=SBP2 PE=2 SV=1;	SBP	SBP domain
TRINITY_DN6731_c0_g1	550.31	4827.48	3837.86	427.38	29.61	898.29	aquaporin TIP [Tamarix hispida]	Aquaporin TIP1-1 OS=Arabidopsis thaliana OX=3702 GN=TIP1-1 PE=1 SV=1;	MIP	Major intrinsic protein
TRINITY_DN7781_c0_g1	1025.03	345.94	3341.15	1933.09	2009.49	6551.54	Aquaporin PIP2-1 [Capsicum chinense]	Aquaporin PIP2-2 OS=Arabidopsis thaliana OX=3702 GN=PIP2-2 PE=1 SV=2;	MIP	Major intrinsic protein
TRINITY_DN14871_c0_g1	223.38	1905.36	3668.14	495.61	106.41	2827.73	Aquaporin TIP2-1 like [Actinidia chinensis var. chinensis]	Aquaporin TIP2-1 OS=Arabidopsis thaliana OX=3702 GN=TIP2-1 PE=1 SV=2	MIP	Major intrinsic protein
TRINITY_DN3673_c0_g1	15.44	144.45	37.76	8.57	0.19	10.54	transcription factor TCP4-like [Camellia sinensis]	Transcription factor TCP4 OS=Arabidopsis thaliana OX=3702 GN=TCP4 PE=1 SV=1;	TCP	TCP family transcription factor
TRINITY_DN38576_c0_g1	51.38	25.43	11.93	35.56	29.93	24.6	PREDICTED: transcription factor TCP4 [Cucumis melo]	Transcription factor TCP3 OS=Arabidopsis thaliana OX=3702 GN=TCP3 PE=1 SV=1;	TCP	TCP family transcription factor
TRINITY_DN6490_c0_g1	62.5	15.06	11.17	15.37	10.86	27.84	Homeobox protein knotted-1-like 7, partial [Mucuna pruriens]	Homeobox protein HD1 OS=Brassica napus OX=3708 GN=HD1 PE=2 SV=1;	Homeobox_KN;Homeodomain	Homeobox KN domain;Homeodomain
TRINITY_DN6545_c0_g1	307.97	71.32	4.09	0.48	0.17	0	dof zinc finger protein DOF2.1-like isoform X1 [Hevea brasiliensis]	Dof zinc finger protein DOF3.2 OS=Arabidopsis thaliana OX=3702 GN=DOF3.2 PE=1 SV=1;	zf-Dof	Dof domain, zinc finger
TRINITY_DN4634_c0_g2	146.78	21.37	77.87	245.83	122.81	109.12	dof zinc finger protein DOF4.6-like isoform X2 [Hevea brasiliensis]	Dof zinc finger protein 1 OS=Oryza sativa subsp. japonica OX=39947 GN=DOF1 PE=2 SV=1	zf-Dof	Dof domain, zinc finger
TRINITY_DN13541_c0_g1	135.87	17.3	57.09	61.05	12.46	40.17	transcription factor Dof4 [Diospyros kaki]	Dof zinc finger protein DOF1.4 OS=Arabidopsis thaliana OX=3702 GN=DOF1.4 PE=2 SV=1;	zf-Dof	Dof domain, zinc finger
TRINITY_DN6970_c0_g1	0.51	197.18	163.99	34.31	23.15	230.22	Auxin-binding protein like [Actinidia chinensis var. chinensis]	Auxin-binding protein ABP19a OS=Prunus persica OX=3760 GN=ABP19A PE=3 SV=1;	Cupin_1;Cupin_2	Cupin;Cupin domain
TRINITY_DN1043_c0_g1	109.25	21.12	24.3	33.36	5.74	13.25	auxin-responsive protein IAA13-like isoform X2 [Manihot esculenta]	Auxin-responsive protein IAA13 OS=Arabidopsis thaliana OX=3702 GN=IAA13 PE=1 SV=2;	AUX_IAA	AUX/IAA family
TRINITY_DN11148_c0_g1	277.24	13.89	18.71	47.34	7.26	7.87	cyclin-D3-1-like [Camellia sinensis]	Cyclin-D3-1 OS=Arabidopsis thaliana OX=3702 GN=CYCD3-1 PE=1 SV=3;	Cyclin_N;Cyclin_C	Cyclin, N-terminal domain;Cyclin, C-terminal domain
TRINITY_DN3643_c0_g1	307.74	153.83	88.66	232.33	153.73	86.8	cell division cycle 20.2, cofactor of APC complex-like [Lactuca sativa]	Cell division cycle 20.2, cofactor of APC complex OS=Arabidopsis thaliana OX=3702 GN=CDC20-2 PE=1 SV=1;	WD40;ANAPC4_WD40	WD domain, G-beta repeat;Anaphase-promoting complex subunit 4 WD40 domain
TRINITY_DN9036_c0_g1	130.79	18.81	2.98	10.83	2.47	0.48	expansin-A1 [Carica papaya]	Expansin-A10 OS=Arabidopsis thaliana OX=3702 GN=EXPA10 PE=2 SV=1	Pollen_allerg_1;DPBB_1	Pollen allergen;Lytic transglycolase
TRINITY_DN11122_c0_g1	594.53	234.38	284.7	509.88	272.07	223.86	floral-binding protein 9, partial [Nyssa sylvatica]	Agamous-like MADS-box protein MADS2 OS=Vitis vinifera OX=29760 GN=MADS2 PE=2 SV=2;	K-box	K-box region
