# Supplementary material for: De novo transcriptome sequencing of Impatiens uliginosa and the analysis of candidate genes related to spur development
Source: BMC Plant Biol. 2022 Dec 1;22:553. doi: 10.1186/s12870-022-03894-1 (PMC9713998; doi:10.1186/s12870-022-03894-1)
Supplement: Supplementary file 11 — Additional file 11. [file 12870_2022_3894_MOESM11_ESM.xlsx]

## Sheet: Sheet1
Table S6 Expression levels of genes for qRT-PCR analysis
transcriptome expression	Gene_id	Code	DEC	DEB	DMC	DMB	DAC	DAB
	TRINITY_DN11668_c0_g1	Extensin	2098.16	9.47	85.89	5478.32	2598.43	171.68
	TRINITY_DN2483_c0_g2	SBP-1	2328.47	65.54	49.14	631.82	284.12	22.67
	TRINITY_DN3705_c0_g1	SBP-2	139.25	25.93	36.91	139.26	52.82	18.86
	TRINITY_DN3673_c0_g1	TCP4-1	15.44	144.45	37.76	8.57	0.19	10.54
	TRINITY_DN38576_c0_g1	TCP4-2	51.38	25.43	11.93	35.56	29.93	24.6
	TRINITY_DN6490_c0_g1	KNOX	62.5	15.06	11.17	15.37	10.86	27.84
	TRINITY_DN14871_c0_g1	TIP	223.38	1905.36	3668.14	495.61	106.41	2827.73
	TRINITY_DN6970_c0_g1	ABP	0.51	197.18	163.99	34.31	23.15	230.22
qRT-PCR expression	Gene_id	Code	DEC	DEB	DMC	DMB	DAC	DAB
	TRINITY_DN11668_c0_g1	Extensin	362.6	1	17.03	1337	198	4.105
	TRINITY_DN2483_c0_g2	SBP-1	678.1	54.43	9.62002	242.1	4.53164	1
	TRINITY_DN3705_c0_g1	SBP-2	19.06	9.26	5.443	42.29	1.01	1
	TRINITY_DN3673_c0_g1	TCP4-1	2.719	17.86	1.726	1	1.358	10.58
	TRINITY_DN38576_c0_g1	TCP4-2	8.743	5.878	1	8.523	5.014	1.407
	TRINITY_DN6490_c0_g1	KNOX	23.5	3.185	6.253	9.5	48.25	1
	TRINITY_DN14871_c0_g1	TIP	11.32	49.04	6.048	9.218	1	23.31
	TRINITY_DN6970_c0_g1	ABP	17.36	36.72	15.26	1.413	1	96.3
