# Supplementary material for: De novo transcriptome sequencing of Impatiens uliginosa and the analysis of candidate genes related to spur development
Source: BMC Plant Biol. 2022 Dec 1;22:553. doi: 10.1186/s12870-022-03894-1 (PMC9713998; doi:10.1186/s12870-022-03894-1)
Supplement: Supplementary file 12 — Additional file 12. [file 12870_2022_3894_MOESM12_ESM.xlsx]

## Sheet: Sheet1
Table S7 Primers used for qRT-PCR validation of candidate genes
Gene_id	Code	Forward primer (F)	Reverse primer (R)
TRINITY_DN11668_c0_g1	Extensin	CCATTACAAATCACCTCCCCC	TGGATTGTATGGTTTTGTGGGC
TRINITY_DN2483_c0_g2	SBP-1	CTTTCACCAGCAAGAGCGGA	CCGCTGCCAAAGACCTACAA
TRINITY_DN3705_c0_g1	SBP-2	GAACTCATGTGGGAGATGAGG	CGCCGCTCATTATGTCCAG
TRINITY_DN3673_c0_g1	TCP4-1	AGATTGTCGAGGTTCAGGGC	TCACTCTGTTTCCTGCGGTC
TRINITY_DN38576_c0_g1	TCP4-2	GGAGGAGTTCGTGGGACAAG	GCACCTACCGGGAAGAACAA
TRINITY_DN6490_c0_g1	KNOX	TTAGATCCCTCCTCCGGTGT	TGAGAACCGAAGTGGTGTCC
TRINITY_DN14871_c0_g1	TIP	TGCCATAGCTTTCGGACGAC	ACAACCCGAATCCATGAGCA
TRINITY_DN6970_c0_g1	ABP	CGGGCTTTGTGGCTCAATAC	TTCGCAAACAGCGCGAAATC
